# Supplementary material for: Antibiotics create a shift from mutualism to competition in human gut communities with a longer-lasting impact on fungi than bacteria
Source: Microbiome. 2020 Sep 12;8:133. doi: 10.1186/s40168-020-00899-6 (PMC7488854; doi:10.1186/s40168-020-00899-6)
Supplement: Supplementary file 3 — Additional file 2. Statistical results for differences in fungal relative abundance between time points at genus level. [file 40168_2020_899_MOESM2_ESM.xlsx]

## Sheet: B_VS_DT
Feature	+samples in group 0	+samples in group 1	counts in group 0	counts in group 1	Log2FC	pvalues	FDR
Candida	8	15	55618	356993	3.90709	0.000744306	0.00446584
Cladosporium	5	9	876	14802	-3.57963	0.0810623	0.144003
Aspergillus	6	10	5905	7591	2.54981	0.096002	0.144003
Alternaria	5	7	267	1534	2.403	0.0862699	0.144003
Penicillium	5	11	211278	298472	-1.81831	0.196388	0.235666
Saccharomyces	7	15	467759	1780677	0.821161	0.461091	0.461091

## Sheet: DT_VS_EPT
Feature	+samples in group 0	+samples in group 1	counts in group 0	counts in group 1	Log2FC	pvalues	FDR
Penicillium	11	15	298472	715839	2.8488	0.00755978	0.0453587
Saccharomyces	15	17	1780677	911673	-1.25402	0.0969054	0.290716
Debaryomyces	7	10	1753	6273	1.12654	0.314075	0.518108
Aspergillus	10	13	7591	5417	-0.799768	0.345406	0.518108
Cladosporium	9	11	14802	4640	-0.171525	0.86227	0.866485
Candida	15	16	356993	177686	-0.127891	0.866485	0.866485
