# Supplementary material for: Antibiotics create a shift from mutualism to competition in human gut communities with a longer-lasting impact on fungi than bacteria
Source: Microbiome. 2020 Sep 12;8:133. doi: 10.1186/s40168-020-00899-6 (PMC7488854; doi:10.1186/s40168-020-00899-6)
Supplement: Supplementary file 4 — Additional file 3. Statistical results for differences in fungal relative abundance between time points at species level. [file 40168_2020_899_MOESM3_ESM.xls]

## Sheet: base_VS_during
names	+samples in group 0	+samples in group 1	counts in group 0	counts in group 1	NTimePool4treatment	pvalues	adjPvalues
s__Aspergillus_sydowii	3	1	395	1	-6.2146	9.76254e-06	0.000488127
s__Kazachstania_humilis	3	2	276	5	-3.90943	0.00418582	0.0697636
s__Candida_albicans	5	13	55511	205539	2.85782	0.00401848	0.0697636
s__Rhodotorula_graminis	3	1	240	7	-3.62136	0.00909666	0.103563
s__Aspergillus_niger	3	3	3431	354	-3.19091	0.0103563	0.103563
s__Candida_parapsilosis	0	5	0	21955	3.40647	0.0209302	0.149501
s__Aspergillus_penicillioides	2	5	7	452	2.96739	0.0451912	0.282445
s__Debaryomyces_hansenii	2	7	1606	1753	-2.32413	0.0638915	0.320885
s__Candida_sake	3	8	61	421	2.22122	0.0641769	0.320885
g__Saccharomyces_unclassified	7	15	467580	1779986	1.60566	0.0748415	0.340189
s__Hanseniaspora_uvarum	1	7	3	518	2.20573	0.0920714	0.383631
s__Penicillium_spinulosum	0	4	0	2437	2.46745	0.103747	0.399029
s__Guehomyces_pullulans	0	3	0	468	2.38642	0.136632	0.420483
s__Penicillium_carneum	3	9	210316	293930	-1.76216	0.121001	0.420483
s__Penicillium_glandicola	4	7	623	312	-1.65948	0.141208	0.420483
s__Candida_tropicalis	0	3	0	559	1.81956	0.245185	0.612962
s__Rhodotorula_mucilaginosa	0	4	0	18372	1.59788	0.328375	0.631491
s__Mucor_racemosus	0	3	0	1043	1.56196	0.31687	0.631491
s__Aspergillus_flavus	2	5	115	2753	1.44798	0.283561	0.631491
g__Aspergillus_unclassified	4	9	1160	3868	-1.00894	0.382156	0.682422
s__Alternaria_alternata	4	6	203	1338	0.876408	0.463172	0.701776
s__Saccharomyces_kudriavzevii	6	14	166	598	0.775223	0.415124	0.701776
k__Fungi_unclassified	4	9	320	4704	-0.695391	0.525432	0.729766
s__Fusarium_oxysporum	0	3	0	1236	0.981427	0.552437	0.746537
s__Malassezia_restricta	2	5	67	420	0.543081	0.684281	0.883768
s__Candida_dubliniensis	3	8	18	99226	-0.446256	0.707014	0.883768
s__Vishniacozyma_carnescens	2	3	6	764	-0.394606	0.77637	0.931977
g__Penicillium_unclassified	2	4	316	531	0.359415	0.782861	0.931977
s__Rhizopus_arrhizus	1	3	370	467	0.229001	0.874646	0.965325
g__Cladosporium_unclassified	5	9	868	14639	0.109684	0.916874	0.965325
s__Naganishia_diffluens	2	3	4	8088	-0.0797109	0.95538	0.974878

## Sheet: base_VS_earlypost
names	+samples in group 0	+samples in group 1	counts in group 0	counts in group 1	NTimePool4early-post-treatment	pvalues	adjPvalues
s__Aspergillus_sydowii	3	4	395	26	-4.1967	0.000474113	0.0011789
s__Piloderma_lanatum	0	3	0	3799	7.24579	0.000632247	0.00151739
g__Candida_unclassified	0	4	0	887	3.07745	0.00119288	0.0026292
s__Hydnaceae_sp	0	3	0	1182	5.78901	0.00125468	0.0027101
s__Rhodotorula_graminis	3	0	240	0	-4.72038	0.00149906	0.00317448
s__Termitomyces_sp	0	3	0	212	3.59047	0.0027654	0.00543023
s__Rhizopus_arrhizus	1	3	370	928	-4.28822	0.00574609	0.0100727
s__Kluyveromyces_lactis	0	4	0	1458	1.9289	0.00725584	0.0122442
s__Humicola_grisea	0	4	0	580	1.44864	0.00715426	0.0122442
s__Candida_sake	3	9	61	900	2.3488	0.0547815	0.08452
s__Aspergillus_niger	3	2	3431	2761	4.18058	0.077729	0.116514
s__Alternaria_infectoria	0	4	0	341	2.37837	0.0787549	0.116514
s__Agaricus_bisporus	1	4	1	13455	2.9246	0.112538	0.162055
s__Saccharomyces_bayanus	3	6	13	3096	1.98984	0.13236	0.188091
s__Kazachstania_humilis	3	5	276	112	-1.62843	0.138919	0.194848
s__Candida_cretensis	2	5	4	514	1.45257	0.173611	0.240384
s__Aspergillus_flavus	2	4	115	90	1.38155	0.18859	0.257819
s__Candida_albicans	5	9	55511	106825	3.26243	0.213442	0.285986
p__Ascomycota_unclassified	1	9	24	196	1.37559	0.21449	0.285986
s__Penicillium_glandicola	4	10	623	236	-1.36864	0.254628	0.331324
g__Penicillium_unclassified	2	10	316	4460	1.27362	0.351412	0.440752
g__Cladosporium_unclassified	5	11	868	4005	1.14	0.363212	0.440752
s__Debaryomyces_hansenii	2	10	1606	6273	-1.6393	0.395051	0.468852
s__Saccharomyces_kudriavzevii	6	16	166	355	-0.602965	0.477485	0.542825
s__Aureobasidium_pullulans	2	6	19	275	0.647033	0.520978	0.5861
s__Alternaria_alternata	4	6	203	580	0.782488	0.536	0.596783
g__Aspergillus_unclassified	4	12	1160	2089	-0.751654	0.542426	0.597775
s__Candida_dubliniensis	3	4	18	67299	-0.483504	0.705243	0.761662
k__Fungi_unclassified	4	11	320	10454	-0.411973	0.752158	0.804288
s__Penicillium_carneum	3	12	210316	697905	-0.901057	0.778961	0.816775
g__Saccharomyces_unclassified	7	17	467580	908222	0.441136	0.776282	0.816775
s__Hanseniaspora_uvarum	1	3	3	30304	-0.106981	0.892234	0.92655

## Sheet: base_VS_latepost
names	+samples in group 0	+samples in group 1	counts in group 0	counts in group 1	NTimePool4late-post-treatment	pvalues	adjPvalues
s__Aspergillus_sydowii	3	1	395	1	-5.99639	1.44938e-05	0.000492791
s__Penicillium_glandicola	4	2	623	2205	6.00152	3.70198e-05	0.000629337
g__Aspergillus_unclassified	4	5	1160	114	-3.94222	0.00026283	0.00297874
g__Saccharomyces_unclassified	7	5	467580	317433	3.36701	0.000749883	0.006374
s__Kazachstania_humilis	3	2	276	4262	4.18362	0.00557467	0.027077
s__Debaryomyces_hansenii	2	3	1606	2367	4.04554	0.00554505	0.027077
s__Penicillium_carneum	3	4	210316	4803	2.44178	0.0442041	0.133615
s__Rhodotorula_graminis	3	0	240	0	-2.44779	0.112549	0.25782
g__Cladosporium_unclassified	5	3	868	5375	0.956128	0.355694	0.671867
k__Fungi_unclassified	4	4	320	55	-0.885544	0.465739	0.748246
s__Candida_albicans	5	3	55511	32008	0.587716	0.602903	0.759211
s__Saccharomyces_kudriavzevii	6	5	166	223	0.584162	0.573685	0.759211
s__Aspergillus_niger	3	2	3431	10	0.542724	0.685396	0.776782
s__Alternaria_alternata	4	3	203	14	0.492846	0.659992	0.776782

## Sheet: during_VS_earlypost
names	+samples in group 0	+samples in group 1	counts in group 0	counts in group 1	NTimePool4early-post-treatment	pvalues	adjPvalues
s__Piloderma_lanatum	1	3	220	3799	5.86409	5.54508e-14	1.86315e-12
s__Hydnaceae_sp	1	3	5	1182	5.80745	1.76889e-13	4.95288e-12
s__Aspergillus_niger	3	2	354	2761	7.24367	4.36397e-12	9.16434e-11
s__Malassezia_restricta	5	3	420	10	-3.98255	2.1323e-08	2.10722e-07
s__Kluyveromyces_lactis	0	4	0	1458	4.18267	2.38547e-08	2.19308e-07
s__Humicola_grisea	0	4	0	580	3.72975	6.31554e-08	4.08081e-07
s__Sistotrema_sp	1	3	7	194	3.86868	7.32082e-07	3.84343e-06
s__Termitomyces_sp	1	3	6	212	3.32803	1.47806e-05	6.20786e-05
s__Alternaria_infectoria	3	4	123	341	2.98421	3.70312e-05	0.000148125
s__Candida_parapsilosis	5	5	21955	24	-2.32592	7.7768e-05	0.000296933
s__Guehomyces_pullulans	3	2	468	188	3.46549	0.000203535	0.000683877
s__Aspergillus_flavus	5	4	2753	90	-3.39376	0.00045068	0.00140212
s__Saccharomyces_kudriavzevii	14	16	598	355	-1.43382	0.000573062	0.00171918
p__Ascomycota_unclassified	3	9	11	196	2.01699	0.00083452	0.00226128
g__Candida_unclassified	2	4	6	887	2.42765	0.00153885	0.00380188
g__Saccharomyces_unclassified	15	17	1779986	908222	-1.24698	0.00193947	0.00458916
s__Candida_boidinii	3	2	9	766	2.93022	0.0031229	0.00718695
s__Candida_albicans	13	9	205539	106825	-1.35192	0.0037182	0.00832876
g__Penicillium_unclassified	4	10	531	4460	1.51631	0.00720617	0.0147639
s__Agaricus_bisporus	1	4	646	13455	1.78112	0.0137147	0.0264835
s__Hanseniaspora_uvarum	7	3	518	30304	1.63692	0.0150768	0.0284596
s__Saccharomyces_bayanus	11	6	93	3096	1.30129	0.0167799	0.0313224
s__Aureobasidium_pullulans	2	6	24	275	1.33075	0.0354444	0.0607619
s__Candida_cretensis	2	5	4	514	1.19531	0.060325	0.097448
s__Penicillium_spinulosum	4	3	2437	158	1.41854	0.0742377	0.11766
g__Cladosporium_unclassified	9	11	14639	4005	0.771662	0.116807	0.164904
s__Debaryomyces_hansenii	7	10	1753	6273	0.822692	0.121803	0.169115
s__Candida_tropicalis	3	2	559	7	-1.25346	0.127622	0.175089
s__Aspergillus_penicillioides	5	5	452	71	-1.08609	0.15365	0.204866
s__Vishniacozyma_victoriae	2	3	409	7	-0.936561	0.162826	0.213709
k__Fungi_unclassified	9	11	4704	10454	0.591223	0.226164	0.281449
s__Mucor_racemosus	3	3	1043	118	-0.792603	0.232996	0.287818
s__Fusarium_oxysporum	3	2	1236	7	0.856748	0.364764	0.428534
s__Naganishia_diffluens	3	0	8088	0	-1.57961	0.379277	0.44249
s__Kluyveromyces_marxianus	2	3	450	10	0.61503	0.42378	0.481047
s__Candida_sake	8	9	421	900	0.386771	0.462967	0.518523
s__Rhizopus_arrhizus	3	3	467	928	-0.518273	0.524159	0.583171
g__Aspergillus_unclassified	9	12	3868	2089	0.260486	0.602254	0.661299
s__Penicillium_glandicola	7	10	312	236	-0.254601	0.633524	0.686659
s__Vishniacozyma_carnescens	3	2	764	2688	0.321828	0.642133	0.687123
s__Candida_dubliniensis	8	4	99226	67299	-0.247254	0.65956	0.701304
s__Rhodotorula_mucilaginosa	4	2	18372	11	-0.350316	0.67185	0.709879
s__Penicillium_carneum	9	12	293930	697905	0.0596291	0.899396	0.921332
s__Alternaria_alternata	6	6	1338	580	0.0250195	0.969302	0.980981

## Sheet: during_VS_latepost
names	+samples in group 0	+samples in group 1	counts in group 0	counts in group 1	NTimePool4late-post-treatment	pvalues	adjPvalues
s__Penicillium_glandicola	7	2	312	2205	5.23367	0.00017878	0.00455888
s__Alternaria_infectoria	3	1	123	321	5.99415	0.00124087	0.0134824
s__Naganishia_diffluens	3	1	8088	1340	4.82339	0.0013218	0.0134824
g__Penicillium_unclassified	4	2	531	7	-3.69175	0.00350039	0.0297533
s__Aspergillus_penicillioides	5	1	452	3	-3.22797	0.0147597	0.10312
s__Malassezia_restricta	5	1	420	2	-2.83473	0.0332371	0.188343
s__Rhizopus_arrhizus	3	0	467	0	-3.16214	0.0427651	0.218102
s__Kazachstania_servazzii	3	1	109	134	2.93537	0.122071	0.3891
s__Penicillium_spinulosum	4	0	2437	0	-2.08207	0.120194	0.3891
s__Alternaria_alternata	6	3	1338	14	-1.81465	0.116251	0.3891
s__Candida_sake	8	4	421	58	-1.62299	0.120585	0.3891
g__Aspergillus_unclassified	9	5	3868	114	-1.29865	0.210047	0.630142
s__Candida_dubliniensis	8	0	99226	0	-1.49735	0.283129	0.729564
s__Candida_parapsilosis	5	1	21955	618	1.38858	0.297297	0.729564
s__Candida_tropicalis	3	0	559	0	-1.51819	0.317929	0.737017
s__Guehomyces_pullulans	3	1	468	6	-1.22898	0.391776	0.799224
s__Debaryomyces_hansenii	7	3	1753	2367	0.961066	0.381692	0.799224
g__Saccharomyces_unclassified	15	5	1779986	317433	0.824888	0.376869	0.799224
s__Mucor_racemosus	3	0	1043	0	-1.11955	0.415253	0.814534
g__Cladosporium_unclassified	9	3	14639	5375	0.594967	0.5724	0.913847
s__Penicillium_carneum	9	4	293930	4803	-0.532671	0.601916	0.913847
s__Candida_albicans	13	3	205539	32008	-0.522341	0.622991	0.913847
s__Fusarium_oxysporum	3	1	1236	4	0.400169	0.779396	0.954025
k__Fungi_unclassified	9	4	4704	55	-0.368362	0.718513	0.954025
s__Rhodotorula_mucilaginosa	4	0	18372	0	-0.347664	0.824374	0.954025
s__Vishniacozyma_carnescens	3	0	764	0	-0.28553	0.843695	0.954025
s__Aspergillus_niger	3	2	354	10	0.145467	0.911957	0.954025
s__Aspergillus_flavus	5	2	2753	89	-0.141263	0.912222	0.954025
s__Hanseniaspora_uvarum	7	2	518	34	-0.0991747	0.933103	0.954025
s__Saccharomyces_kudriavzevii	14	5	598	223	-0.0514971	0.956814	0.956814

## Sheet: epost_VS_latepost
names	+samples in group 0	+samples in group 1	counts in group 0	counts in group 1	NTimePool4late-post-treatment	pvalues	adjPvalues
s__Piloderma_lanatum	3	1	3799	4	-5.99665	0.00373917	0.0148434
s__Hydnaceae_sp	3	1	1182	1	-5.03486	0.0045182	0.0159969
s__Termitomyces_sp	3	0	212	0	-3.2701	0.0085561	0.0245924
g__Penicillium_unclassified	10	2	4460	7	-3.03233	0.0155267	0.0415103
g__Candida_unclassified	4	1	887	2	-1.90349	0.0211558	0.0513225
s__Aureobasidium_pullulans	6	0	275	0	-2.90892	0.0273184	0.0618355
g__Aspergillus_unclassified	12	5	2089	114	-2.06196	0.0287936	0.0618355
s__Candida_parapsilosis	5	1	24	618	2.94034	0.03923	0.081237
s__Kluyveromyces_lactis	4	1	1458	2	-0.949816	0.0430434	0.0841595
s__Penicillium_glandicola	10	2	236	2205	2.80679	0.05524	0.0977898
s__Hanseniaspora_uvarum	3	2	30304	34	2.04713	0.0677842	0.116839
p__Ascomycota_unclassified	9	2	196	6	-1.80545	0.0759284	0.129057
s__Mortierella_alpina	3	1	156	56	-0.784288	0.100634	0.160769
s__Agaricus_bisporus	4	0	13455	0	-3.52888	0.108783	0.171694
s__Kazachstania_humilis	5	2	112	4262	2.84025	0.113489	0.174906
s__Candida_sake	9	4	900	58	-1.75715	0.122351	0.18423
g__Saccharomyces_unclassified	17	5	908222	317433	1.87003	0.159149	0.226119
s__Saccharomyces_kudriavzevii	16	5	355	223	1.29027	0.161081	0.226119
s__Alternaria_alternata	6	3	580	14	-1.5135	0.215323	0.27928
s__Candida_cretensis	5	2	514	6	-1.41769	0.213592	0.27928
k__Fungi_unclassified	11	4	10454	55	-1.01732	0.316799	0.387919
s__Saccharomyces_bayanus	6	3	3096	42	-1.4069	0.323921	0.392904
s__Rhizopus_arrhizus	3	0	928	0	-0.728875	0.458292	0.531294
s__Candida_dubliniensis	4	0	67299	0	-0.88003	0.604612	0.689393
g__Cladosporium_unclassified	11	3	4005	5375	-0.718399	0.639775	0.716329
s__Penicillium_carneum	12	4	697905	4803	-1.31186	0.65855	0.718532
s__Mortierella_elongata	3	1	157	75	-0.145625	0.714394	0.760859
s__Humicola_grisea	4	1	580	2	0.0395795	0.836209	0.862546
s__Candida_albicans	9	3	106825	32008	0.471299	0.874639	0.895138
s__Debaryomyces_hansenii	10	3	6273	2367	0.178352	0.915327	0.929518
s__Alternaria_infectoria	4	1	341	321	-0.0576797	0.92645	0.933577
