# Supplementary material for: Antibiotics create a shift from mutualism to competition in human gut communities with a longer-lasting impact on fungi than bacteria
Source: Microbiome. 2020 Sep 12;8:133. doi: 10.1186/s40168-020-00899-6 (PMC7488854; doi:10.1186/s40168-020-00899-6)
Supplement: Supplementary file 5 — Additional file 4. Fungal network properties and statistical results for differences in node degree between time points. [file 40168_2020_899_MOESM4_ESM.xls]

## Sheet: NetworkProperties
	Baseline	During	Early	Late
Positive edges	240	406	550	22
Negative edges	10	17	399	3
Node_Number	Baseline	During	Early	Late
Ascomycota	42	40	55	13
Basidiomycota	11	9	18	1
Mucoromycota	3	3	8	0
NA	1	1	1	1
Total_Node_Number	57	53	82	15
Network		Baseline		During		Early		Late
Phylum		Positive edges	Negative edges	Positive edges	Negative edges	Positive edges	Negative edges	Positive edges	Negative edges
Ascomycota	Ascomycota	140	5	308	3	216	109	14	3
Ascomycota	Basidiomycota	65	5	63	3	180	127	4	0
Ascomycota	Mucoromycota	19	0	3	4	78	81	0	0
Ascomycota	NA	4	0	12	0	3	1	4	0
Basidiomycota	Basidiomycota	4	0	14	3	34	35	0	0
Basidiomycota	Mucoromycota	6	0	2	4	35	37	0	0
Mucoromycota	Mucoromycota	1	0	0	0	4	9	0	0
Basidiomycota	NA	1	0	4	0	0	0	0	0

## Sheet: Statistics
Two-sided Wilcoxon signed-rank test based on node, betweenness and closeness centrality.
Degree
group1	group2	# node with increased degree	# nodes with decreased degree	# nodes without change in degree	fdr	symbol	r	z	n1	n2	PositiveRankSum	NegativeRankSum
Baseline	DT	46	42	44	0.0441329	*	0.175194	2.01283	132	132	4466	3322
Baseline	EPT	72	38	22	1.34649e-06	*****	0.420638	4.83277	132	132	6284	2241
Baseline	LPT	8	51	73	3.819e-09	*****	-0.51282	5.89185	132	132	665	5412
DT	EPT	64	41	27	0.000851679	***	0.290312	3.33543	132	132	5570	2830
DT	LPT	6	49	77	5.39768e-09	*****	-0.507821	5.83442	132	132	522	5253
EPT	LPT	6	78	48	7.40046e-14	*****	-0.651099	7.48056	132	132	343.5	7258.5
