# Supplementary material for: Antibiotics create a shift from mutualism to competition in human gut communities with a longer-lasting impact on fungi than bacteria
Source: Microbiome. 2020 Sep 12;8:133. doi: 10.1186/s40168-020-00899-6 (PMC7488854; doi:10.1186/s40168-020-00899-6)
Supplement: Supplementary file 6 — Additional file 5. Growth rate indices of bacterial strains per sample as estimated by GRiD. GRiD values of 1 imply no growth. [file 40168_2020_899_MOESM5_ESM.xlsx]

## Sheet: Sheet1
sample	Genome	GRiD	GRiD_unrefined	Species_heterogeneity	Coverage	patient	time	ATB	isCtrl
A-1	Acidaminococcus_intestini_CAG:325	1.25	1.33	0.0601504	3.531	A	Baseline	DOX	Treated
A-1	Acidaminococcus_intestini	1.14	1.23	0.0731707	5.235	A	Baseline	DOX	Treated
A-1	Acidaminococcus_sp._BV3L6	1.12	1.21	0.0743802	3.619	A	Baseline	DOX	Treated
A-1	Acidaminococcus_sp._D21	1.1	1.18	0.0677966	3.641	A	Baseline	DOX	Treated
A-1	Acidaminococcus_sp._HPA0509	1.09	1.2	0.0916667	4.399	A	Baseline	DOX	Treated
A-1	Alistipes_finegoldii	1.25	1.39	0.100719	1.197	A	Baseline	DOX	Treated
A-1	Alistipes_inops	1.15	1.25	0.08	1.159	A	Baseline	DOX	Treated
A-1	Alistipes_obesi	1.26	1.56	0.192308	0.782	A	Baseline	DOX	Treated
A-1	Alistipes_shahii	1.09	1.24	0.120968	0.931	A	Baseline	DOX	Treated
A-1	Alistipes_sp._56_11	1	1.1	0.0909091	1.059	A	Baseline	DOX	Treated
A-1	Alistipes_sp._56_sp_Nov_56_25	1.08	1.23	0.121951	0.724	A	Baseline	DOX	Treated
A-1	Alistipes_sp._CAG:157	1	1.06	0.0566038	1.066	A	Baseline	DOX	Treated
A-1	Alistipes_sp._HGB5	1	1.1	0.0909091	1.144	A	Baseline	DOX	Treated
A-1	Alistipes_sp._N15.MGS-157	1	1.06	0.0566038	1.369	A	Baseline	DOX	Treated
A-1	Anaerostipes_hadrus	1.18	1.58	0.253165	0.662	A	Baseline	DOX	Treated
A-1	Bacteroidales_bacterium_43_36	1.08	1.29	0.162791	1.417	A	Baseline	DOX	Treated
A-1	Bacteroides_bouchesdurhonensis	1	1	0	0.936	A	Baseline	DOX	Treated
A-1	Bacteroides_caccae_CAG:21	1.21	1.32	0.0833333	1.241	A	Baseline	DOX	Treated
A-1	Bacteroides_caccae	1.02	1.12	0.0892857	2.028	A	Baseline	DOX	Treated
A-1	Bacteroides_caecimuris	1	1.26	0.206349	1.511	A	Baseline	DOX	Treated
A-1	Bacteroides_clarus_CAG:160	1	1.33	0.24812	0.709	A	Baseline	DOX	Treated
A-1	Bacteroides_clarus	1	1.21	0.173554	0.996	A	Baseline	DOX	Treated
A-1	Bacteroides_congonensis	1	1.36	0.264706	0.711	A	Baseline	DOX	Treated
A-1	Bacteroides_coprocola	1	1	0	1.064	A	Baseline	DOX	Treated
A-1	Bacteroides_coprophilus	1	1	0	0.544	A	Baseline	DOX	Treated
A-1	Bacteroides_cutis	1	1	0	0.81	A	Baseline	DOX	Treated
A-1	Bacteroides_dorei_CAG:222	1	1.09	0.0825688	7.372	A	Baseline	DOX	Treated
A-1	Bacteroides_eggerthii	1	1.46	0.315068	1.45	A	Baseline	DOX	Treated
A-1	Bacteroides_faecichinchillae	1	1	0	0.504	A	Baseline	DOX	Treated
A-1	Bacteroides_fluxus	1	1.74	0.425287	0.587	A	Baseline	DOX	Treated
A-1	Bacteroides_fragilis	1	1	0	0.882	A	Baseline	DOX	Treated
A-1	Bacteroides_gallinarum	1	1.49	0.328859	0.846	A	Baseline	DOX	Treated
A-1	Bacteroides_helcogenes	1	1	0	0.786	A	Baseline	DOX	Treated
A-1	Bacteroides_heparinolyticus	1	1	0	0.707	A	Baseline	DOX	Treated
A-1	Bacteroides_massiliensis	1	1.11	0.0990991	1.455	A	Baseline	DOX	Treated
A-1	Bacteroides_mediterraneensis	1	1	0	0.534	A	Baseline	DOX	Treated
A-1	Bacteroides_nordii	1	1	0	0.63	A	Baseline	DOX	Treated
A-1	Bacteroides_ovatus_CAG:22	1.16	1.33	0.12782	0.963	A	Baseline	DOX	Treated
A-1	Bacteroides_ovatus	1	1.14	0.122807	1.476	A	Baseline	DOX	Treated
A-1	Bacteroides_plebeius	1	1	0	1	A	Baseline	DOX	Treated
A-1	Bacteroides_rodentium	1.23	1.55	0.206452	1.938	A	Baseline	DOX	Treated
A-1	Bacteroides_salanitronis	1	1	0	0.645	A	Baseline	DOX	Treated
A-1	Bacteroides_salyersiae	1	1	0	0.616	A	Baseline	DOX	Treated
A-1	Bacteroides_sp._1_1_30	1	1.21	0.173554	1.218	A	Baseline	DOX	Treated
A-1	Bacteroides_sp._1_1_6	1	1	0	0.762	A	Baseline	DOX	Treated
A-1	Bacteroides_sp._2_1_22	1	1.23	0.186992	1.129	A	Baseline	DOX	Treated
A-1	Bacteroides_sp._2_1_33B	1.14	1.3	0.123077	1.758	A	Baseline	DOX	Treated
A-1	Bacteroides_sp._2_2_4	1.03	1.23	0.162602	1.25	A	Baseline	DOX	Treated
A-1	Bacteroides_sp._3_1_13	1	1.13	0.115044	1.251	A	Baseline	DOX	Treated
A-1	Bacteroides_sp._3_1_19	1.13	1.24	0.0887097	2.067	A	Baseline	DOX	Treated
A-1	Bacteroides_sp._3_1_23	1.05	1.23	0.146341	1.149	A	Baseline	DOX	Treated
A-1	Bacteroides_sp._3_1_33FAA	1.01	1.21	0.165289	7.485	A	Baseline	DOX	Treated
A-1	Bacteroides_sp._3_1_40A	1.08	1.23	0.121951	9.104	A	Baseline	DOX	Treated
A-1	Bacteroides_sp._4_1_36	1.2	1.3	0.0769231	2.995	A	Baseline	DOX	Treated
A-1	Bacteroides_sp._43_108	1	1	0	1.089	A	Baseline	DOX	Treated
A-1	Bacteroides_sp._43_46	1.2	1.32	0.0909091	1.316	A	Baseline	DOX	Treated
A-1	Bacteroides_sp._4_3_47FAA	1.24	1.34	0.0746269	9.282	A	Baseline	DOX	Treated
A-1	Bacteroides_sp._44_46	1	1.34	0.253731	0.718	A	Baseline	DOX	Treated
A-1	Bacteroides_sp._9_1_42FAA	1.07	1.29	0.170543	7.355	A	Baseline	DOX	Treated
A-1	Bacteroides_sp._AR29	1.04	1.15	0.0956522	2.792	A	Baseline	DOX	Treated
A-1	Bacteroides_sp._CAG:98	1	1.57	0.363057	0.58	A	Baseline	DOX	Treated
A-1	Bacteroides_sp._D1	1	1.17	0.145299	1.164	A	Baseline	DOX	Treated
A-1	Bacteroides_sp._D20	1.05	1.14	0.0789474	2.702	A	Baseline	DOX	Treated
A-1	Bacteroides_sp._D22	1	1.16	0.137931	1.133	A	Baseline	DOX	Treated
A-1	Bacteroides_sp._D2	1.01	1.24	0.185484	0.867	A	Baseline	DOX	Treated
A-1	Bacteroides_sp._HMSC067B03	1	1	0	0.697	A	Baseline	DOX	Treated
A-1	Bacteroides_sp._HMSC068A09	1	1	0	0.509	A	Baseline	DOX	Treated
A-1	Bacteroides_sp._HMSC073E02	1.19	1.38	0.137681	1.2	A	Baseline	DOX	Treated
A-1	Bacteroides_sp._KFT8	1.1	1.32	0.166667	1.002	A	Baseline	DOX	Treated
A-1	Bacteroides_sp._Marseille-P3108	1	1	0	1.109	A	Baseline	DOX	Treated
A-1	Bacteroides_sp._Marseille-P3166	1	1	0	0.69	A	Baseline	DOX	Treated
A-1	Bacteroides_sp._Marseille-P3208T	1	1	0	0.752	A	Baseline	DOX	Treated
A-1	Bacteroides_sp._Marseille-P3684	1	1	0	0.892	A	Baseline	DOX	Treated
A-1	Bacteroides_sp._UBA7052	1.09	2.18	0.5	0.631	A	Baseline	DOX	Treated
A-1	Bacteroides_sp._UBA7116	1.25	2.43	0.485597	0.546	A	Baseline	DOX	Treated
A-1	Bacteroides_sp._UW	1	1	0	0.925	A	Baseline	DOX	Treated
A-1	Bacteroides_stercoris	1.01	1.11	0.0900901	2.903	A	Baseline	DOX	Treated
A-1	Bacteroides_thetaiotaomicron	1	1	0	0.914	A	Baseline	DOX	Treated
A-1	Bacteroides_uniformis_CAG:3	1.22	1.32	0.0757576	2.554	A	Baseline	DOX	Treated
A-1	Bacteroides_uniformis	1.02	1.14	0.105263	3.537	A	Baseline	DOX	Treated
A-1	Bacteroides_vulgatus_CAG:6	1.11	1.19	0.0672269	10.262	A	Baseline	DOX	Treated
A-1	Bacteroides_vulgatus	1.16	1.21	0.0413223	11.602	A	Baseline	DOX	Treated
A-1	Bacteroides_xylanisolvens	1	1.11	0.0990991	1.019	A	Baseline	DOX	Treated
A-1	Bacteroides_zoogleoformans	1	1	0	0.745	A	Baseline	DOX	Treated
A-1	Bacteroidia_bacterium_UC5.1-2G11	1	1.12	0.107143	7.056	A	Baseline	DOX	Treated
A-1	Barnesiella_intestinihominis	1	1	0	0.642	A	Baseline	DOX	Treated
A-1	Barnesiella_viscericola	1	1	0	0.585	A	Baseline	DOX	Treated
A-1	Bifidobacterium_bifidum_CAG:234	1.32	1.46	0.0958904	0.746	A	Baseline	DOX	Treated
A-1	Bifidobacterium_bifidum	1.21	1.36	0.110294	0.822	A	Baseline	DOX	Treated
A-1	Blautia_massiliensis	1.45	1.67	0.131737	1.142	A	Baseline	DOX	Treated
A-1	Blautia_sp._KLE_1732	1	1.16	0.137931	0.893	A	Baseline	DOX	Treated
A-1	Blautia_sp._Marseille-P2398	1.14	1.42	0.197183	0.597	A	Baseline	DOX	Treated
A-1	Blautia_sp._Marseille-P3087	1	1	0	0.547	A	Baseline	DOX	Treated
A-1	Blautia_sp._SF-50	1.04	1.23	0.154472	0.866	A	Baseline	DOX	Treated
A-1	Blautia_wexlerae	1.48	1.85	0.2	0.638	A	Baseline	DOX	Treated
A-1	Burkholderiales_bacterium_1_1_47	1	1.09	0.0825688	1.006	A	Baseline	DOX	Treated
A-1	Butyricimonas_sp._Marseille-P4593	1	1	0	0.646	A	Baseline	DOX	Treated
A-1	Carnobacterium_sp._N15.MGS-207	1	1	0	1.107	A	Baseline	DOX	Treated
A-1	Collinsella_aerofaciens	1.02	1.25	0.184	0.969	A	Baseline	DOX	Treated
A-1	Collinsella_sp._4_8_47FAA	1.26	1.52	0.171053	0.738	A	Baseline	DOX	Treated
A-1	Collinsella_sp._TF06-26	1.19	1.46	0.184932	0.622	A	Baseline	DOX	Treated
A-1	Collinsella_sp._UBA1690	1.24	1.57	0.210191	0.527	A	Baseline	DOX	Treated
A-1	Collinsella_sp._UBA4370	1.61	2.09	0.229665	0.511	A	Baseline	DOX	Treated
A-1	Coprococcus_comes	1.08	1.36	0.205882	0.642	A	Baseline	DOX	Treated
A-1	Dialister_invisus_CAG:218	1.17	1.23	0.0487805	4.544	A	Baseline	DOX	Treated
A-1	Dialister_invisus	1	1.1	0.0909091	4.417	A	Baseline	DOX	Treated
A-1	Dialister_pneumosintes	1	1	0	0.507	A	Baseline	DOX	Treated
A-1	Dorea_formicigenerans	1	1	0	0.67	A	Baseline	DOX	Treated
A-1	Dorea_longicatena	1.08	1.36	0.205882	0.593	A	Baseline	DOX	Treated
A-1	Faecalibacterium_prausnitzii	1.11	1.4	0.207143	0.803	A	Baseline	DOX	Treated
A-1	Firmicutes_bacterium_CAG:341	1.31	1.44	0.0902778	0.603	A	Baseline	DOX	Treated
A-1	Lactobacillus_sp._N15.MGS-260	1.13	1.53	0.261438	0.996	A	Baseline	DOX	Treated
A-1	Mediterranea_massiliensis	1	1	0	0.505	A	Baseline	DOX	Treated
A-1	Odoribacter_sp._43_10	1.27	1.41	0.0992908	0.679	A	Baseline	DOX	Treated
A-1	Odoribacter_splanchnicus	1	1.12	0.107143	1.704	A	Baseline	DOX	Treated
A-1	Odoribacter_sp._N15.MGS-14	1.1	1.23	0.105691	2.011	A	Baseline	DOX	Treated
A-1	Odoribacter_sp._N54.MGS-14	1.16	1.28	0.09375	1.264	A	Baseline	DOX	Treated
A-1	Odoribacter_sp._UNK.MGS-12	1.21	1.31	0.0763359	0.794	A	Baseline	DOX	Treated
A-1	Oscillibacter_sp._CAG:241_62_21	1	1.13	0.115044	1.018	A	Baseline	DOX	Treated
A-1	Oscillibacter_sp._CAG:241	1.39	1.54	0.0974026	1.636	A	Baseline	DOX	Treated
A-1	Parabacteroides_distasonis	1.09	1.15	0.0521739	2.649	A	Baseline	DOX	Treated
A-1	Parabacteroides_johnsonii	1	1	0	0.543	A	Baseline	DOX	Treated
A-1	Parabacteroides_sp._20_3	1.16	1.35	0.140741	2.041	A	Baseline	DOX	Treated
A-1	Parabacteroides_sp._2_1_7	1.04	1.12	0.0714286	2.458	A	Baseline	DOX	Treated
A-1	Parabacteroides_sp._AT13	1.17	1.26	0.0714286	2.661	A	Baseline	DOX	Treated
A-1	Parabacteroides_sp._CAG:2	1.23	1.34	0.0820896	1.906	A	Baseline	DOX	Treated
A-1	Parabacteroides_sp._CT06	1.16	1.27	0.0866142	2.381	A	Baseline	DOX	Treated
A-1	Parabacteroides_sp._D13	1.03	1.15	0.104348	2	A	Baseline	DOX	Treated
A-1	Parabacteroides_sp._D25	1.18	1.26	0.0634921	2.443	A	Baseline	DOX	Treated
A-1	Parabacteroides_sp._D26	1.06	1.2	0.116667	1.978	A	Baseline	DOX	Treated
A-1	Parabacteroides_sp._Marseille-P3668	1	1	0	0.529	A	Baseline	DOX	Treated
A-1	Parabacteroides_sp._Marseille-P3763	1	1	0	0.6	A	Baseline	DOX	Treated
A-1	Parabacteroides_sp._merdae-related_45_40	1	1	0	0.605	A	Baseline	DOX	Treated
A-1	Parabacteroides_sp._UBA3278	1.12	1.27	0.11811	1.694	A	Baseline	DOX	Treated
A-1	Parasutterella_excrementihominis	1	1.11	0.0990991	0.908	A	Baseline	DOX	Treated
A-1	Porphyromonas_sp._31_2	1.1	1.18	0.0677966	2.074	A	Baseline	DOX	Treated
A-1	Prevotella_bivia	1	1	0	0.677	A	Baseline	DOX	Treated
A-1	Prevotella_bryantii	1	1	0	1.013	A	Baseline	DOX	Treated
A-1	Prevotellaceae_bacterium_Marseille-P2826	1	1	0	0.672	A	Baseline	DOX	Treated
A-1	Prevotella_copri	1	1.21	0.173554	7.4	A	Baseline	DOX	Treated
A-1	Prevotella_sp._CAG:732	1	1.45	0.310345	0.562	A	Baseline	DOX	Treated
A-1	Prevotella_sp._Marseille-P4119	1	1	0	0.574	A	Baseline	DOX	Treated
A-1	Prevotella_sp._UBA6339	1	1.56	0.358974	0.777	A	Baseline	DOX	Treated
A-1	Roseburia_hominis	1	1	0	0.529	A	Baseline	DOX	Treated
A-1	Ruminococcus_sp._5_1_39BFAA	1.43	1.8	0.205556	0.817	A	Baseline	DOX	Treated
A-1	Ruminococcus_sp._A254.MGS-108	1	1	0	0.662	A	Baseline	DOX	Treated
A-1	Ruminococcus_sp._CAG:17	1.99	2.44	0.184426	0.536	A	Baseline	DOX	Treated
A-1	Ruminococcus_sp._Marseille-P328	1	1.18	0.152542	0.566	A	Baseline	DOX	Treated
A-1	Sutterellaceae_bacterium_UBA3322	1	1.14	0.122807	0.815	A	Baseline	DOX	Treated
A-1	Sutterellaceae_bacterium_UBA7100	1	1.11	0.0990991	0.808	A	Baseline	DOX	Treated
A-1	Sutterellaceae_bacterium_UBA7131	1	1.13	0.115044	0.783	A	Baseline	DOX	Treated
A-1	Tannerella_sp._6_1_58FAA_CT1	1	1	0	0.739	A	Baseline	DOX	Treated
A-1	Tidjanibacter_massiliensis	1.09	1.21	0.0991736	1.212	A	Baseline	DOX	Treated
A-1	uncultured_Bacteroides_sp.	1	1	0	0.616	A	Baseline	DOX	Treated
A-1	uncultured_Coprococcus_sp.	1	1.14	0.122807	0.618	A	Baseline	DOX	Treated
A-1	uncultured_Faecalibacterium_sp.	1.31	1.56	0.160256	0.637	A	Baseline	DOX	Treated
A-3	Alistipes_finegoldii	1.26	1.33	0.0526316	3.64	A	DT	DOX	Treated
A-3	Alistipes_obesi	1	1	0	1.611	A	DT	DOX	Treated
A-3	Alistipes_onderdonkii	1	1.13	0.115044	1.122	A	DT	DOX	Treated
A-3	Alistipes_putredinis	1	1	0	0.651	A	DT	DOX	Treated
A-3	Alistipes_senegalensis	1	1.51	0.337748	0.584	A	DT	DOX	Treated
A-3	Alistipes_shahii	1.06	1.51	0.298013	1.362	A	DT	DOX	Treated
A-3	Alistipes_sp._56_sp_Nov_56_25	1.08	1.56	0.307692	0.745	A	DT	DOX	Treated
A-3	Alistipes_sp._AL-1	1	1.28	0.21875	1.131	A	DT	DOX	Treated
A-3	Alistipes_sp._CAG:29	1	1.18	0.152542	0.756	A	DT	DOX	Treated
A-3	Alistipes_sp._CHKCI003	1	1	0	0.736	A	DT	DOX	Treated
A-3	Alistipes_sp._cv1	1	1	0	0.514	A	DT	DOX	Treated
A-3	Alistipes_sp._HGB5	1.11	1.21	0.0826446	3.643	A	DT	DOX	Treated
A-3	Alistipes_sp._Marseille-P2431	1	1.31	0.236641	0.814	A	DT	DOX	Treated
A-3	Alistipes_sp._UBA1686	1	1.4	0.285714	0.682	A	DT	DOX	Treated
A-3	Alistipes_sp._UBA1813	1.05	2.16	0.513889	0.868	A	DT	DOX	Treated
A-3	Alloprevotella_tannerae	1	1	0	0.543	A	DT	DOX	Treated
A-3	Bacteroides_barnesiae	1	1	0	0.801	A	DT	DOX	Treated
A-3	Bacteroides_bouchesdurhonensis	1	1.8	0.444444	1.989	A	DT	DOX	Treated
A-3	Bacteroides_caccae_CAG:21	1.23	1.29	0.0465116	3.894	A	DT	DOX	Treated
A-3	Bacteroides_caccae	1.05	1.09	0.0366972	5.284	A	DT	DOX	Treated
A-3	Bacteroides_caecimuris	1	1.35	0.259259	3.194	A	DT	DOX	Treated
A-3	Bacteroides_cellulosilyticus	1	1	0	0.856	A	DT	DOX	Treated
A-3	Bacteroides_clarus_CAG:160	1.84	2.4	0.233333	3.006	A	DT	DOX	Treated
A-3	Bacteroides_clarus	1	1.03	0.0291262	3.581	A	DT	DOX	Treated
A-3	Bacteroides_congonensis	1	1.53	0.346405	1.706	A	DT	DOX	Treated
A-3	Bacteroides_coprocola	1	1	0	2.155	A	DT	DOX	Treated
A-3	Bacteroides_coprophilus	1	1	0	1.148	A	DT	DOX	Treated
A-3	Bacteroides_cutis	1	1.22	0.180328	1.482	A	DT	DOX	Treated
A-3	Bacteroides_dorei_CAG:222	1	1.19	0.159664	9.887	A	DT	DOX	Treated
A-3	Bacteroides_eggerthii_CAG:109	1	1.18	0.152542	1.534	A	DT	DOX	Treated
A-3	Bacteroides_eggerthii	1	1.32	0.242424	3.567	A	DT	DOX	Treated
A-3	Bacteroides_faecichinchillae	1	1.93	0.481865	1.124	A	DT	DOX	Treated
A-3	Bacteroides_faecis	1.05	1.92	0.453125	1.086	A	DT	DOX	Treated
A-3	Bacteroides_finegoldii_CAG:203	1.22	1.97	0.380711	0.894	A	DT	DOX	Treated
A-3	Bacteroides_finegoldii	1	1.37	0.270073	0.961	A	DT	DOX	Treated
A-3	Bacteroides_fluxus	1	1.46	0.315068	1.173	A	DT	DOX	Treated
A-3	Bacteroides_fragilis	1	1	0	1.593	A	DT	DOX	Treated
A-3	Bacteroides_gallinarum	1	1.13	0.115044	2.343	A	DT	DOX	Treated
A-3	Bacteroides_helcogenes	1	1.87	0.465241	1.311	A	DT	DOX	Treated
A-3	Bacteroides_heparinolyticus	1	1.43	0.300699	1.118	A	DT	DOX	Treated
A-3	Bacteroides_intestinalis	1	1	0	0.97	A	DT	DOX	Treated
A-3	Bacteroides_massiliensis	1	1.46	0.315068	2.28	A	DT	DOX	Treated
A-3	Bacteroides_mediterraneensis	1	1	0	1.016	A	DT	DOX	Treated
A-3	Bacteroides_neonati	1	1	0	0.708	A	DT	DOX	Treated
A-3	Bacteroides_nordii	1	1	0	1.19	A	DT	DOX	Treated
A-3	Bacteroides_ovatus_CAG:22	1.56	1.88	0.170213	2.187	A	DT	DOX	Treated
A-3	Bacteroides_ovatus	1	1.17	0.145299	3.054	A	DT	DOX	Treated
A-3	Bacteroides_plebeius	1	1	0	2.052	A	DT	DOX	Treated
A-3	Bacteroides_rodentium	1.2	1.5	0.2	2.666	A	DT	DOX	Treated
A-3	Bacteroides_salanitronis	1	1	0	1.026	A	DT	DOX	Treated
A-3	Bacteroides_salyersiae	1	1	0	1.192	A	DT	DOX	Treated
A-3	Bacteroides_sp._1_1_14	1	1.56	0.358974	1.215	A	DT	DOX	Treated
A-3	Bacteroides_sp._1_1_30	1.14	1.47	0.22449	2.839	A	DT	DOX	Treated
A-3	Bacteroides_sp._1_1_6	1	1.36	0.264706	1.59	A	DT	DOX	Treated
A-3	Bacteroides_sp._2_1_16	1	1	0	1.377	A	DT	DOX	Treated
A-3	Bacteroides_sp._2_1_22	1.35	1.78	0.241573	2.594	A	DT	DOX	Treated
A-3	Bacteroides_sp._2_1_56FAA	1	1	0	0.876	A	DT	DOX	Treated
A-3	Bacteroides_sp._2_2_4	1.26	1.58	0.202532	2.881	A	DT	DOX	Treated
A-3	Bacteroides_sp._3_1_13	1.27	1.76	0.278409	2.697	A	DT	DOX	Treated
A-3	Bacteroides_sp._3_1_19	1.05	1.2	0.125	1.012	A	DT	DOX	Treated
A-3	Bacteroides_sp._3_1_23	1.35	1.68	0.196429	2.698	A	DT	DOX	Treated
A-3	Bacteroides_sp._3_1_33FAA	1	1.08	0.0740741	10.3	A	DT	DOX	Treated
A-3	Bacteroides_sp._3_1_40A	1.12	1.34	0.164179	12.973	A	DT	DOX	Treated
A-3	Bacteroides_sp._3_2_5	1	1	0	0.589	A	DT	DOX	Treated
A-3	Bacteroides_sp._4_1_36	1.17	1.26	0.0714286	3.679	A	DT	DOX	Treated
A-3	Bacteroides_sp._43_108	1	1	0	1.714	A	DT	DOX	Treated
A-3	Bacteroides_sp._43_46	1.16	1.23	0.0569106	3.877	A	DT	DOX	Treated
A-3	Bacteroides_sp._4_3_47FAA	1.12	1.2	0.0666667	12.688	A	DT	DOX	Treated
A-3	Bacteroides_sp._44_46	1	1.08	0.0740741	3.106	A	DT	DOX	Treated
A-3	Bacteroides_sp._9_1_42FAA	1	1.15	0.130435	10.474	A	DT	DOX	Treated
A-3	Bacteroides_sp._An51A	1	1	0	0.587	A	DT	DOX	Treated
A-3	Bacteroides_sp._AR20	1.03	1.81	0.430939	0.683	A	DT	DOX	Treated
A-3	Bacteroides_sp._AR29	1	1.11	0.0990991	3.643	A	DT	DOX	Treated
A-3	Bacteroides_sp._CAG:754	1.66	2.48	0.330645	0.808	A	DT	DOX	Treated
A-3	Bacteroides_sp._CAG:98	1	1.41	0.29078	0.785	A	DT	DOX	Treated
A-3	Bacteroides_sp._D1	1.19	1.56	0.237179	2.663	A	DT	DOX	Treated
A-3	Bacteroides_sp._D20	1.02	1.12	0.0892857	3.535	A	DT	DOX	Treated
A-3	Bacteroides_sp._D22	1.69	2.1	0.195238	2.552	A	DT	DOX	Treated
A-3	Bacteroides_sp._D2	1.15	1.46	0.212329	2.096	A	DT	DOX	Treated
A-3	Bacteroides_sp._HMSC067B03	1	2.06	0.514563	1.724	A	DT	DOX	Treated
A-3	Bacteroides_sp._HMSC068A09	1	1.72	0.418605	1.403	A	DT	DOX	Treated
A-3	Bacteroides_sp._HMSC073E02	1.37	1.72	0.203488	2.705	A	DT	DOX	Treated
A-3	Bacteroides_sp._HPS0048	1	1	0	0.731	A	DT	DOX	Treated
A-3	Bacteroides_sp._KFT8	1.34	1.64	0.182927	2.365	A	DT	DOX	Treated
A-3	Bacteroides_sp._Marseille-P3108	1	1	0	1.869	A	DT	DOX	Treated
A-3	Bacteroides_sp._Marseille-P3166	1	1	0	1.018	A	DT	DOX	Treated
A-3	Bacteroides_sp._Marseille-P3208T	1	1	0	1.093	A	DT	DOX	Treated
A-3	Bacteroides_sp._Marseille-P3684	1	1	0	1.439	A	DT	DOX	Treated
A-3	Bacteroides_sp._UBA7052	1	1.97	0.492386	0.981	A	DT	DOX	Treated
A-3	Bacteroides_sp._UBA7116	1	1.78	0.438202	0.825	A	DT	DOX	Treated
A-3	Bacteroides_sp._UW	1	1	0	1.714	A	DT	DOX	Treated
A-3	Bacteroides_stercorirosoris	1	1	0	0.688	A	DT	DOX	Treated
A-3	Bacteroides_stercoris	1.02	1.06	0.0377358	10.291	A	DT	DOX	Treated
A-3	Bacteroides_thetaiotaomicron_CAG:40	1.39	2.44	0.430328	0.533	A	DT	DOX	Treated
A-3	Bacteroides_thetaiotaomicron	1	1.39	0.280576	1.652	A	DT	DOX	Treated
A-3	Bacteroides_uniformis_CAG:3	1.18	1.27	0.0708661	3.155	A	DT	DOX	Treated
A-3	Bacteroides_uniformis	1	1.02	0.0196078	4.315	A	DT	DOX	Treated
A-3	Bacteroides_vulgatus_CAG:6	1.28	1.34	0.0447761	13.728	A	DT	DOX	Treated
A-3	Bacteroides_vulgatus	1.16	1.19	0.0252101	16.174	A	DT	DOX	Treated
A-3	Bacteroides_xylanisolvens	1	1.07	0.0654206	2.192	A	DT	DOX	Treated
A-3	Bacteroides_zoogleoformans	1	1.22	0.180328	1.379	A	DT	DOX	Treated
A-3	Bacteroidia_bacterium_UC5.1-2G11	1.01	1.26	0.198413	9.781	A	DT	DOX	Treated
A-3	Barnesiella_intestinihominis	1	1	0	1.505	A	DT	DOX	Treated
A-3	Barnesiella_sp._An22	1	1	0	0.692	A	DT	DOX	Treated
A-3	Barnesiella_viscericola	1	1	0	1.067	A	DT	DOX	Treated
A-3	Burkholderiales_bacterium_1_1_47	1	1.12	0.107143	0.8	A	DT	DOX	Treated
A-3	Butyricimonas_sp._Marseille-P4593	1	1	0	1.559	A	DT	DOX	Treated
A-3	Carnobacterium_sp._N15.MGS-207	1	1	0	0.817	A	DT	DOX	Treated
A-3	Culturomica_massiliensis	1	1	0	1.168	A	DT	DOX	Treated
A-3	Lachnospiraceae_bacterium_1_1_57FAA	1.05	1.16	0.0948276	1.871	A	DT	DOX	Treated
A-3	Lachnospiraceae_bacterium_3_1_46FAA	1.09	1.21	0.0991736	1.683	A	DT	DOX	Treated
A-3	Lachnospiraceae_bacterium_8_1_57FAA	1.16	1.26	0.0793651	1.886	A	DT	DOX	Treated
A-3	Lactobacillus_sp._N15.MGS-260	1	1.16	0.137931	1.08	A	DT	DOX	Treated
A-3	Mediterranea_massiliensis	1	1	0	0.923	A	DT	DOX	Treated
A-3	Odoribacter_sp._43_10	1.35	1.49	0.0939597	0.773	A	DT	DOX	Treated
A-3	Odoribacter_splanchnicus	1	1.08	0.0740741	2.372	A	DT	DOX	Treated
A-3	Odoribacter_sp._N15.MGS-14	1.23	1.34	0.0820896	2.333	A	DT	DOX	Treated
A-3	Odoribacter_sp._N54.MGS-14	1.11	1.22	0.0901639	1.391	A	DT	DOX	Treated
A-3	Odoribacter_sp._UNK.MGS-12	1.08	1.17	0.0769231	0.851	A	DT	DOX	Treated
A-3	Oscillibacter_sp._CAG:241_62_21	1.08	1.39	0.223022	0.53	A	DT	DOX	Treated
A-3	Oscillibacter_sp._CAG:241	1	1.11	0.0990991	0.867	A	DT	DOX	Treated
A-3	Parabacteroides_distasonis	1.1	1.25	0.12	1.4	A	DT	DOX	Treated
A-3	Parabacteroides_goldsteinii	1	1	0	0.514	A	DT	DOX	Treated
A-3	Parabacteroides_johnsonii	1	1	0	0.8	A	DT	DOX	Treated
A-3	Parabacteroides_sp._20_3	1.01	1.19	0.151261	1.419	A	DT	DOX	Treated
A-3	Parabacteroides_sp._2_1_7	1	1.07	0.0654206	1.314	A	DT	DOX	Treated
A-3	Parabacteroides_sp._ASF519	1	1	0	0.651	A	DT	DOX	Treated
A-3	Parabacteroides_sp._AT13	1.07	1.19	0.10084	1.725	A	DT	DOX	Treated
A-3	Parabacteroides_sp._CT06	1.18	1.33	0.112782	1.591	A	DT	DOX	Treated
A-3	Parabacteroides_sp._D13	1.01	1.16	0.12931	1.136	A	DT	DOX	Treated
A-3	Parabacteroides_sp._D25	1.06	1.18	0.101695	1.246	A	DT	DOX	Treated
A-3	Parabacteroides_sp._D26	1.07	1.26	0.150794	1.011	A	DT	DOX	Treated
A-3	Parabacteroides_sp._Marseille-P3668	1	1	0	0.85	A	DT	DOX	Treated
A-3	Parabacteroides_sp._Marseille-P3763	1	1	0	1.012	A	DT	DOX	Treated
A-3	Parabacteroides_sp._SN4	1	1	0	0.546	A	DT	DOX	Treated
A-3	Parabacteroides_timonensis	1	1	0	0.59	A	DT	DOX	Treated
A-3	Paraprevotella_clara_CAG:116	1.15	1.22	0.057377	2.025	A	DT	DOX	Treated
A-3	Paraprevotella_clara	1	1.12	0.107143	1.998	A	DT	DOX	Treated
A-3	Paraprevotella_xylaniphila	1	1.17	0.145299	1.781	A	DT	DOX	Treated
A-3	Parasutterella_excrementihominis	1.03	1.17	0.119658	0.721	A	DT	DOX	Treated
A-3	Porphyromonas_sp._31_2	1.07	1.21	0.115702	0.728	A	DT	DOX	Treated
A-3	Prevotella_bivia	1	1	0	0.946	A	DT	DOX	Treated
A-3	Prevotella_bryantii	1	1	0	0.808	A	DT	DOX	Treated
A-3	Prevotella_buccalis	1	1	0	0.629	A	DT	DOX	Treated
A-3	Prevotellaceae_bacterium_Marseille-P2826	1	1	0	0.845	A	DT	DOX	Treated
A-3	Prevotella_corporis	1	1	0	0.538	A	DT	DOX	Treated
A-3	Prevotella_disiens	1	1	0	0.592	A	DT	DOX	Treated
A-3	Prevotella_ihumii	1	1	0	0.65	A	DT	DOX	Treated
A-3	Prevotella_lascolaii	1	1	0	0.971	A	DT	DOX	Treated
A-3	Prevotellamassilia_timonensis	1	1	0	0.637	A	DT	DOX	Treated
A-3	Prevotella_sp._DNF00663	1	1	0	0.598	A	DT	DOX	Treated
A-3	Prevotella_sp._S7-1-8	1	1	0	0.595	A	DT	DOX	Treated
A-3	Prevotella_sp._S7_MS_2	1	1	0	0.576	A	DT	DOX	Treated
A-3	Prevotella_stercorea	1	1	0	0.676	A	DT	DOX	Treated
A-3	Riemerella_columbina	1	1	0	0.677	A	DT	DOX	Treated
A-3	Rikenella_microfusus	1	1	0	0.649	A	DT	DOX	Treated
A-3	Roseburia_sp._UNK.MGS-15	1	1.28	0.21875	1.385	A	DT	DOX	Treated
A-3	Ruminococcus_torques_CAG:61	1.25	1.33	0.0601504	1.686	A	DT	DOX	Treated
A-3	Sutterellaceae_bacterium_UBA3322	1.97	2.33	0.154506	0.671	A	DT	DOX	Treated
A-3	Sutterellaceae_bacterium_UBA7100	1.55	1.94	0.201031	0.657	A	DT	DOX	Treated
A-3	Sutterellaceae_bacterium_UBA7131	1.52	1.84	0.173913	0.63	A	DT	DOX	Treated
A-3	Tannerella_sp._6_1_58FAA_CT1	1	1	0	1.312	A	DT	DOX	Treated
A-3	uncultured_Bacteroides_sp.	1	1	0	1.351	A	DT	DOX	Treated
A-3	uncultured_Faecalibacterium_sp.	1.33	1.52	0.125	0.575	A	DT	DOX	Treated
A-5	Acidaminococcus_intestini	1.21	1.44	0.159722	0.693	A	EPT	DOX	Treated
A-5	Acidaminococcus_sp._HPA0509	1.1	1.29	0.147287	0.587	A	EPT	DOX	Treated
A-5	Alistipes_finegoldii	1.13	1.26	0.103175	1.358	A	EPT	DOX	Treated
A-5	Alistipes_obesi	1.06	1.38	0.231884	1.277	A	EPT	DOX	Treated
A-5	Alistipes_onderdonkii	1.11	1.72	0.354651	0.61	A	EPT	DOX	Treated
A-5	Alistipes_putredinis	1	1	0	0.538	A	EPT	DOX	Treated
A-5	Alistipes_shahii	1.12	1.28	0.125	1.071	A	EPT	DOX	Treated
A-5	Alistipes_sp._56_sp_Nov_56_25	1.04	1.17	0.111111	0.709	A	EPT	DOX	Treated
A-5	Alistipes_sp._AL-1	1.29	2.02	0.361386	0.634	A	EPT	DOX	Treated
A-5	Alistipes_sp._CHKCI003	1	1	0	0.518	A	EPT	DOX	Treated
A-5	Alistipes_sp._HGB5	1	1.07	0.0654206	1.438	A	EPT	DOX	Treated
A-5	Alistipes_sp._Marseille-P2431	1	1.48	0.324324	0.585	A	EPT	DOX	Treated
A-5	Alistipes_sp._UBA1813	1	1	0	0.604	A	EPT	DOX	Treated
A-5	Anaerostipes_hadrus	1.47	1.72	0.145349	0.816	A	EPT	DOX	Treated
A-5	Azospirillum_sp._47_25	1.04	1.13	0.079646	2.823	A	EPT	DOX	Treated
A-5	Azospirillum_sp._CAG:260	1.17	1.25	0.064	2.888	A	EPT	DOX	Treated
A-5	Bacteroidales_bacterium_43_36	1.17	1.41	0.170213	1.298	A	EPT	DOX	Treated
A-5	Bacteroidales_bacterium_Phil12	1	1	0	0.598	A	EPT	DOX	Treated
A-5	Bacteroides_barnesiae	1	1	0	0.643	A	EPT	DOX	Treated
A-5	Bacteroides_bouchesdurhonensis	1	2.01	0.502488	1.49	A	EPT	DOX	Treated
A-5	Bacteroides_caccae_CAG:21	1.57	1.74	0.0977011	1.806	A	EPT	DOX	Treated
A-5	Bacteroides_caccae	1	1.12	0.107143	2.832	A	EPT	DOX	Treated
A-5	Bacteroides_caecimuris	1.09	1.56	0.301282	3.007	A	EPT	DOX	Treated
A-5	Bacteroides_cellulosilyticus	1	1	0	0.672	A	EPT	DOX	Treated
A-5	Bacteroides_clarus_CAG:160	1	1.2	0.166667	0.732	A	EPT	DOX	Treated
A-5	Bacteroides_clarus	1	1.19	0.159664	1.142	A	EPT	DOX	Treated
A-5	Bacteroides_congonensis	1	1.34	0.253731	1.384	A	EPT	DOX	Treated
A-5	Bacteroides_coprocola	1	1	0	1.599	A	EPT	DOX	Treated
A-5	Bacteroides_coprophilus	1	1	0	0.904	A	EPT	DOX	Treated
A-5	Bacteroides_cutis	1	1.76	0.431818	1.324	A	EPT	DOX	Treated
A-5	Bacteroides_dorei_CAG:222	1.13	1.37	0.175182	9.424	A	EPT	DOX	Treated
A-5	Bacteroides_eggerthii_CAG:109	1.04	1.71	0.391813	0.523	A	EPT	DOX	Treated
A-5	Bacteroides_eggerthii	1	1.48	0.324324	2.297	A	EPT	DOX	Treated
A-5	Bacteroides_faecichinchillae	1	1	0	0.896	A	EPT	DOX	Treated
A-5	Bacteroides_faecis	1	1.15	0.130435	0.829	A	EPT	DOX	Treated
A-5	Bacteroides_finegoldii_CAG:203	1.58	2.43	0.349794	0.988	A	EPT	DOX	Treated
A-5	Bacteroides_finegoldii	1	1.44	0.305556	0.905	A	EPT	DOX	Treated
A-5	Bacteroides_fluxus	1	1.43	0.300699	1.126	A	EPT	DOX	Treated
A-5	Bacteroides_fragilis	1	1	0	1.358	A	EPT	DOX	Treated
A-5	Bacteroides_gallinarum	1.2	2.17	0.447005	1.367	A	EPT	DOX	Treated
A-5	Bacteroides_helcogenes	1	1.7	0.411765	1.134	A	EPT	DOX	Treated
A-5	Bacteroides_heparinolyticus	1	1.38	0.275362	1.067	A	EPT	DOX	Treated
A-5	Bacteroides_intestinalis	1	1	0	0.745	A	EPT	DOX	Treated
A-5	Bacteroides_massiliensis	1	1.41	0.29078	1.943	A	EPT	DOX	Treated
A-5	Bacteroides_mediterraneensis	1	1	0	0.805	A	EPT	DOX	Treated
A-5	Bacteroides_neonati	1	1	0	0.577	A	EPT	DOX	Treated
A-5	Bacteroides_nordii	1	1	0	0.917	A	EPT	DOX	Treated
A-5	Bacteroides_ovatus_CAG:22	1.21	1.32	0.0833333	3.052	A	EPT	DOX	Treated
A-5	Bacteroides_ovatus	1.19	1.3	0.0846154	3.772	A	EPT	DOX	Treated
A-5	Bacteroides_plebeius	1	1	0	1.458	A	EPT	DOX	Treated
A-5	Bacteroides_rodentium	1.33	1.68	0.208333	5.07	A	EPT	DOX	Treated
A-5	Bacteroides_salanitronis	1	1	0	0.874	A	EPT	DOX	Treated
A-5	Bacteroides_salyersiae	1	1	0	0.93	A	EPT	DOX	Treated
A-5	Bacteroides_sp._1_1_14	1	1.45	0.310345	0.858	A	EPT	DOX	Treated
A-5	Bacteroides_sp._1_1_30	1.51	1.84	0.179348	3.068	A	EPT	DOX	Treated
A-5	Bacteroides_sp._1_1_6	1	1.18	0.152542	1.397	A	EPT	DOX	Treated
A-5	Bacteroides_sp._2_1_16	1	1	0	0.942	A	EPT	DOX	Treated
A-5	Bacteroides_sp._2_1_22	1.3	1.62	0.197531	2.909	A	EPT	DOX	Treated
A-5	Bacteroides_sp._2_1_33B	1.07	1.21	0.115702	1.6	A	EPT	DOX	Treated
A-5	Bacteroides_sp._2_1_56FAA	1	1	0	0.641	A	EPT	DOX	Treated
A-5	Bacteroides_sp._2_2_4	1.18	1.43	0.174825	3.218	A	EPT	DOX	Treated
A-5	Bacteroides_sp._3_1_13	1.27	1.56	0.185897	3.003	A	EPT	DOX	Treated
A-5	Bacteroides_sp._3_1_19	1.07	1.16	0.0775862	2.179	A	EPT	DOX	Treated
A-5	Bacteroides_sp._3_1_23	1.17	1.34	0.126866	3.297	A	EPT	DOX	Treated
A-5	Bacteroides_sp._3_1_33FAA	1	1.17	0.145299	9.681	A	EPT	DOX	Treated
A-5	Bacteroides_sp._3_1_40A	1.06	1.26	0.15873	11.79	A	EPT	DOX	Treated
A-5	Bacteroides_sp._4_1_36	1.05	1.11	0.0540541	8.017	A	EPT	DOX	Treated
A-5	Bacteroides_sp._43_108	1	1	0	1.497	A	EPT	DOX	Treated
A-5	Bacteroides_sp._43_46	1.32	1.5	0.12	2.012	A	EPT	DOX	Treated
A-5	Bacteroides_sp._4_3_47FAA	1.03	1.14	0.0964912	11.907	A	EPT	DOX	Treated
A-5	Bacteroides_sp._44_46	1	1.52	0.342105	0.754	A	EPT	DOX	Treated
A-5	Bacteroides_sp._9_1_42FAA	1	1.14	0.122807	9.786	A	EPT	DOX	Treated
A-5	Bacteroides_sp._An51A	1	1	0	0.532	A	EPT	DOX	Treated
A-5	Bacteroides_sp._AR20	1	1.62	0.382716	0.578	A	EPT	DOX	Treated
A-5	Bacteroides_sp._AR29	1.07	1.13	0.0530973	7.453	A	EPT	DOX	Treated
A-5	Bacteroides_sp._CAG:754	1.06	1.59	0.333333	0.702	A	EPT	DOX	Treated
A-5	Bacteroides_sp._CAG:98	1	1.45	0.310345	0.763	A	EPT	DOX	Treated
A-5	Bacteroides_sp._D1	1.44	1.8	0.2	2.975	A	EPT	DOX	Treated
A-5	Bacteroides_sp._D20	1.04	1.11	0.0630631	7.245	A	EPT	DOX	Treated
A-5	Bacteroides_sp._D22	1.68	2.05	0.180488	2.857	A	EPT	DOX	Treated
A-5	Bacteroides_sp._D2	1.36	1.66	0.180723	2.554	A	EPT	DOX	Treated
A-5	Bacteroides_sp._HMSC067B03	1.05	1.97	0.467005	1.304	A	EPT	DOX	Treated
A-5	Bacteroides_sp._HMSC068A09	2.01	3.54	0.432203	1.021	A	EPT	DOX	Treated
A-5	Bacteroides_sp._HMSC073E02	1.28	1.43	0.104895	3.423	A	EPT	DOX	Treated
A-5	Bacteroides_sp._HPS0048	1	1	0	0.709	A	EPT	DOX	Treated
A-5	Bacteroides_sp._KFT8	1.31	1.53	0.143791	2.844	A	EPT	DOX	Treated
A-5	Bacteroides_sp._Marseille-P3108	1	1	0	1.618	A	EPT	DOX	Treated
A-5	Bacteroides_sp._Marseille-P3166	1	1	0	0.829	A	EPT	DOX	Treated
A-5	Bacteroides_sp._Marseille-P3208T	1	1	0	0.959	A	EPT	DOX	Treated
A-5	Bacteroides_sp._Marseille-P3684	1	1	0	1.188	A	EPT	DOX	Treated
A-5	Bacteroides_sp._UBA7052	1	1.4	0.285714	0.805	A	EPT	DOX	Treated
A-5	Bacteroides_sp._UBA7116	1	1.56	0.358974	0.712	A	EPT	DOX	Treated
A-5	Bacteroides_sp._UW	1	1	0	1.382	A	EPT	DOX	Treated
A-5	Bacteroides_stercorirosoris	1	1	0	0.581	A	EPT	DOX	Treated
A-5	Bacteroides_stercoris	1	1.25	0.2	3.079	A	EPT	DOX	Treated
A-5	Bacteroides_thetaiotaomicron	1	1.43	0.300699	1.45	A	EPT	DOX	Treated
A-5	Bacteroides_uniformis_CAG:3	1.06	1.12	0.0535714	7.017	A	EPT	DOX	Treated
A-5	Bacteroides_uniformis	1	1.05	0.047619	9.238	A	EPT	DOX	Treated
A-5	Bacteroides_vulgatus_CAG:6	1.48	1.54	0.038961	13.037	A	EPT	DOX	Treated
A-5	Bacteroides_vulgatus	1.21	1.25	0.032	14.679	A	EPT	DOX	Treated
A-5	Bacteroides_xylanisolvens	1.21	1.46	0.171233	2.724	A	EPT	DOX	Treated
A-5	Bacteroides_zoogleoformans	1	1.36	0.264706	1.197	A	EPT	DOX	Treated
A-5	Bacteroidia_bacterium_UC5.1-2G11	1	1.11	0.0990991	9.19	A	EPT	DOX	Treated
A-5	Barnesiella_intestinihominis	1	1	0	1.26	A	EPT	DOX	Treated
A-5	Barnesiella_sp._An22	1	1	0	0.544	A	EPT	DOX	Treated
A-5	Barnesiella_viscericola	1	1	0	0.861	A	EPT	DOX	Treated
A-5	Blautia_massiliensis	1.32	1.76	0.25	0.595	A	EPT	DOX	Treated
A-5	Blautia_sp._CAG:37_48_57	1.48	1.67	0.113772	0.725	A	EPT	DOX	Treated
A-5	Burkholderiales_bacterium_1_1_47	1.17	1.34	0.126866	0.671	A	EPT	DOX	Treated
A-5	Butyricimonas_sp._Marseille-P4593	1	1	0	1.275	A	EPT	DOX	Treated
A-5	Carnobacterium_sp._N15.MGS-207	1	1	0	0.949	A	EPT	DOX	Treated
A-5	Culturomica_massiliensis	1	1	0	0.957	A	EPT	DOX	Treated
A-5	Dialister_invisus_CAG:218	1.12	1.21	0.0743802	4.596	A	EPT	DOX	Treated
A-5	Dialister_invisus	1.06	1.17	0.0940171	4.445	A	EPT	DOX	Treated
A-5	Dorea_formicigenerans	1	1	0	0.562	A	EPT	DOX	Treated
A-5	Eubacterium_rectale_CAG:36	1.08	1.28	0.15625	0.675	A	EPT	DOX	Treated
A-5	Eubacterium_sp._41_20	1	1.16	0.137931	0.625	A	EPT	DOX	Treated
A-5	Faecalibacterium_prausnitzii	1.4	1.91	0.267016	0.68	A	EPT	DOX	Treated
A-5	Fusicatenibacter_saccharivorans	1.12	1.3	0.138462	0.885	A	EPT	DOX	Treated
A-5	Lachnoclostridium_sp._SNUG30386	1.03	1.3	0.207692	0.528	A	EPT	DOX	Treated
A-5	Lachnospiraceae_bacterium_5_1_63FAA	1.12	1.34	0.164179	0.542	A	EPT	DOX	Treated
A-5	Lachnospiraceae_bacterium_UBA2886	1.27	1.73	0.265896	0.542	A	EPT	DOX	Treated
A-5	Lactobacillus_sp._N15.MGS-260	1	1.02	0.0196078	4.134	A	EPT	DOX	Treated
A-5	Mediterranea_massiliensis	1	1	0	0.752	A	EPT	DOX	Treated
A-5	Odoribacter_sp._43_10	1.27	1.44	0.118056	0.608	A	EPT	DOX	Treated
A-5	Odoribacter_splanchnicus	1.03	1.12	0.0803571	1.847	A	EPT	DOX	Treated
A-5	Odoribacter_sp._N15.MGS-14	1.33	1.48	0.101351	1.952	A	EPT	DOX	Treated
A-5	Odoribacter_sp._N54.MGS-14	1.24	1.39	0.107914	1.097	A	EPT	DOX	Treated
A-5	Odoribacter_sp._UNK.MGS-12	1.22	1.33	0.0827068	0.654	A	EPT	DOX	Treated
A-5	Oscillibacter_sp._CAG:241_62_21	1.14	1.49	0.234899	0.511	A	EPT	DOX	Treated
A-5	Oscillibacter_sp._CAG:241	1	1.07	0.0654206	0.78	A	EPT	DOX	Treated
A-5	Parabacteroides_distasonis	1.07	1.12	0.0446429	2.602	A	EPT	DOX	Treated
A-5	Parabacteroides_johnsonii	1	1	0	0.633	A	EPT	DOX	Treated
A-5	Parabacteroides_sp._20_3	1.14	1.33	0.142857	2.374	A	EPT	DOX	Treated
A-5	Parabacteroides_sp._2_1_7	1.19	1.26	0.0555556	2.608	A	EPT	DOX	Treated
A-5	Parabacteroides_sp._ASF519	1	1	0	0.583	A	EPT	DOX	Treated
A-5	Parabacteroides_sp._AT13	1.13	1.22	0.0737705	2.785	A	EPT	DOX	Treated
A-5	Parabacteroides_sp._CAG:2	1.18	1.27	0.0708661	1.715	A	EPT	DOX	Treated
A-5	Parabacteroides_sp._CT06	1.11	1.2	0.075	2.56	A	EPT	DOX	Treated
A-5	Parabacteroides_sp._D13	1.1	1.19	0.0756303	2.158	A	EPT	DOX	Treated
A-5	Parabacteroides_sp._D25	1.13	1.2	0.0583333	2.559	A	EPT	DOX	Treated
A-5	Parabacteroides_sp._D26	1.1	1.23	0.105691	2.042	A	EPT	DOX	Treated
A-5	Parabacteroides_sp._Marseille-P3668	1	1	0	0.766	A	EPT	DOX	Treated
A-5	Parabacteroides_sp._Marseille-P3763	1	1	0	0.861	A	EPT	DOX	Treated
A-5	Parabacteroides_sp._merdae-related_45_40	1	1	0	0.587	A	EPT	DOX	Treated
A-5	Parabacteroides_sp._UBA3278	1.15	1.3	0.115385	1.517	A	EPT	DOX	Treated
A-5	Parabacteroides_timonensis	1	1	0	0.564	A	EPT	DOX	Treated
A-5	Paraprevotella_clara_CAG:116	1.31	1.41	0.070922	1.512	A	EPT	DOX	Treated
A-5	Paraprevotella_clara	1.06	1.2	0.116667	1.429	A	EPT	DOX	Treated
A-5	Paraprevotella_xylaniphila	1	1.13	0.115044	1.314	A	EPT	DOX	Treated
A-5	Parasutterella_excrementihominis	1.14	1.32	0.136364	0.621	A	EPT	DOX	Treated
A-5	Porphyromonas_sp._31_2	1.11	1.2	0.075	1.938	A	EPT	DOX	Treated
A-5	Prevotella_bivia	1	1	0	0.708	A	EPT	DOX	Treated
A-5	Prevotella_bryantii	1	1	0	0.699	A	EPT	DOX	Treated
A-5	Prevotella_buccalis	1	1	0	0.512	A	EPT	DOX	Treated
A-5	Prevotellaceae_bacterium_Marseille-P2826	1	1	0	0.708	A	EPT	DOX	Treated
A-5	Prevotella_ihumii	1	1	0	0.539	A	EPT	DOX	Treated
A-5	Prevotella_lascolaii	1	1	0	0.814	A	EPT	DOX	Treated
A-5	Rhodospirillum_sp._UNK.MGS-17	1	1.1	0.0909091	2.895	A	EPT	DOX	Treated
A-5	Riemerella_columbina	1	1	0	0.536	A	EPT	DOX	Treated
A-5	Rikenella_microfusus	1	1	0	0.525	A	EPT	DOX	Treated
A-5	Roseburia_faecis	1.12	1.29	0.131783	0.619	A	EPT	DOX	Treated
A-5	Roseburia_sp._CAG:18_43_25	1.28	1.47	0.129252	0.515	A	EPT	DOX	Treated
A-5	Roseburia_sp._CAG:18	1.26	1.41	0.106383	0.53	A	EPT	DOX	Treated
A-5	Sutterellaceae_bacterium_UBA3322	1.82	2.24	0.1875	0.555	A	EPT	DOX	Treated
A-5	Sutterellaceae_bacterium_UBA7100	1.69	2.05	0.17561	0.55	A	EPT	DOX	Treated
A-5	Sutterellaceae_bacterium_UBA7131	1.59	1.98	0.19697	0.528	A	EPT	DOX	Treated
A-5	Tannerella_sp._6_1_58FAA_CT1	1	1	0	1.062	A	EPT	DOX	Treated
A-5	uncultured_Bacteroides_sp.	1	1	0	1.106	A	EPT	DOX	Treated
A-5	uncultured_Faecalibacterium_sp.	1.29	1.6	0.19375	0.531	A	EPT	DOX	Treated
A-6	Acidaminococcus_intestini_CAG:325	1.24	1.3	0.0461538	3.203	A	LPT	DOX	Treated
A-6	Acidaminococcus_intestini	1.12	1.2	0.0666667	4.631	A	LPT	DOX	Treated
A-6	Acidaminococcus_sp._BV3L6	1.07	1.15	0.0695652	3.267	A	LPT	DOX	Treated
A-6	Acidaminococcus_sp._D21	1.19	1.27	0.0629921	3.317	A	LPT	DOX	Treated
A-6	Acidaminococcus_sp._HPA0509	1.04	1.13	0.079646	3.94	A	LPT	DOX	Treated
A-6	Alistipes_obesi	1	1	0	1.136	A	LPT	DOX	Treated
A-6	Alistipes_sp._HGB5	1	1	0	0.582	A	LPT	DOX	Treated
A-6	Anaerostipes_hadrus	1.55	1.78	0.129213	1.284	A	LPT	DOX	Treated
A-6	Bacteroidales_bacterium_43_36	1.04	1.2	0.133333	1.511	A	LPT	DOX	Treated
A-6	Bacteroidales_bacterium_Phil12	1	1	0	0.557	A	LPT	DOX	Treated
A-6	Bacteroides_barnesiae	1	1	0	0.586	A	LPT	DOX	Treated
A-6	Bacteroides_bouchesdurhonensis	1	1.23	0.186992	1.388	A	LPT	DOX	Treated
A-6	Bacteroides_caccae_CAG:21	1.16	1.38	0.15942	1.094	A	LPT	DOX	Treated
A-6	Bacteroides_caccae	1	1.17	0.145299	2.074	A	LPT	DOX	Treated
A-6	Bacteroides_caecimuris	1	1.26	0.206349	2.647	A	LPT	DOX	Treated
A-6	Bacteroides_cellulosilyticus	1	1	0	0.654	A	LPT	DOX	Treated
A-6	Bacteroides_clarus_CAG:160	1.22	1.7	0.282353	1.18	A	LPT	DOX	Treated
A-6	Bacteroides_clarus	1	1.42	0.295775	1.61	A	LPT	DOX	Treated
A-6	Bacteroides_congonensis	1	1.32	0.242424	1.212	A	LPT	DOX	Treated
A-6	Bacteroides_coprocola	1	1	0	1.519	A	LPT	DOX	Treated
A-6	Bacteroides_coprophilus	1	1	0	0.849	A	LPT	DOX	Treated
A-6	Bacteroides_cutis	1	1.25	0.2	1.372	A	LPT	DOX	Treated
A-6	Bacteroides_dorei_CAG:222	1.04	1.27	0.181102	8.391	A	LPT	DOX	Treated
A-6	Bacteroides_eggerthii_CAG:109	1	1.27	0.212598	0.722	A	LPT	DOX	Treated
A-6	Bacteroides_eggerthii	1	1.4	0.285714	2.349	A	LPT	DOX	Treated
A-6	Bacteroides_faecichinchillae	1	1	0	0.815	A	LPT	DOX	Treated
A-6	Bacteroides_faecis	1.25	2.23	0.439462	0.715	A	LPT	DOX	Treated
A-6	Bacteroides_finegoldii_CAG:203	1	1.21	0.173554	0.814	A	LPT	DOX	Treated
A-6	Bacteroides_finegoldii	1	1.48	0.324324	0.769	A	LPT	DOX	Treated
A-6	Bacteroides_fluxus	1	1.17	0.145299	1.119	A	LPT	DOX	Treated
A-6	Bacteroides_fragilis	1	1	0	1.263	A	LPT	DOX	Treated
A-6	Bacteroides_gallinarum	1	1.17	0.145299	1.408	A	LPT	DOX	Treated
A-6	Bacteroides_helcogenes	1	1.45	0.310345	1.129	A	LPT	DOX	Treated
A-6	Bacteroides_heparinolyticus	1	1.35	0.259259	1.054	A	LPT	DOX	Treated
A-6	Bacteroides_intestinalis	1	1	0	0.745	A	LPT	DOX	Treated
A-6	Bacteroides_massiliensis	1	1.54	0.350649	1.783	A	LPT	DOX	Treated
A-6	Bacteroides_mediterraneensis	1	1	0	0.752	A	LPT	DOX	Treated
A-6	Bacteroides_neonati	1	1	0	0.54	A	LPT	DOX	Treated
A-6	Bacteroides_nordii	1	1	0	0.851	A	LPT	DOX	Treated
A-6	Bacteroides_ovatus_CAG:22	1.37	1.52	0.0986842	2.53	A	LPT	DOX	Treated
A-6	Bacteroides_ovatus	1.17	1.32	0.113636	3.206	A	LPT	DOX	Treated
A-6	Bacteroides_plebeius	1	1	0	1.413	A	LPT	DOX	Treated
A-6	Bacteroides_rodentium	1.22	1.55	0.212903	4.861	A	LPT	DOX	Treated
A-6	Bacteroides_salanitronis	1	1	0	0.819	A	LPT	DOX	Treated
A-6	Bacteroides_salyersiae	1	1	0	0.902	A	LPT	DOX	Treated
A-6	Bacteroides_sp._1_1_14	1.4	2.5	0.44	0.77	A	LPT	DOX	Treated
A-6	Bacteroides_sp._1_1_30	1.75	2.08	0.158654	2.607	A	LPT	DOX	Treated
A-6	Bacteroides_sp._1_1_6	1	1.8	0.444444	1.23	A	LPT	DOX	Treated
A-6	Bacteroides_sp._2_1_16	1	1	0	0.931	A	LPT	DOX	Treated
A-6	Bacteroides_sp._2_1_22	1.5	1.86	0.193548	2.464	A	LPT	DOX	Treated
A-6	Bacteroides_sp._2_1_33B	1.13	1.28	0.117188	1.879	A	LPT	DOX	Treated
A-6	Bacteroides_sp._2_1_56FAA	1	1	0	0.603	A	LPT	DOX	Treated
A-6	Bacteroides_sp._2_2_4	1.44	1.73	0.16763	2.75	A	LPT	DOX	Treated
A-6	Bacteroides_sp._3_1_13	1.37	1.71	0.19883	2.57	A	LPT	DOX	Treated
A-6	Bacteroides_sp._3_1_19	1.24	1.36	0.0882353	2.435	A	LPT	DOX	Treated
A-6	Bacteroides_sp._3_1_23	1.15	1.34	0.141791	2.795	A	LPT	DOX	Treated
A-6	Bacteroides_sp._3_1_33FAA	1	1.14	0.122807	8.66	A	LPT	DOX	Treated
A-6	Bacteroides_sp._3_1_40A	1.06	1.21	0.123967	10.659	A	LPT	DOX	Treated
A-6	Bacteroides_sp._4_1_36	1.04	1.11	0.0630631	7.74	A	LPT	DOX	Treated
A-6	Bacteroides_sp._43_108	1	1	0	1.37	A	LPT	DOX	Treated
A-6	Bacteroides_sp._43_46	1.09	1.33	0.180451	1.363	A	LPT	DOX	Treated
A-6	Bacteroides_sp._4_3_47FAA	1.09	1.2	0.0916667	10.717	A	LPT	DOX	Treated
A-6	Bacteroides_sp._44_46	1	1.14	0.122807	1.207	A	LPT	DOX	Treated
A-6	Bacteroides_sp._9_1_42FAA	1	1.12	0.107143	8.78	A	LPT	DOX	Treated
A-6	Bacteroides_sp._An51A	1	1	0	0.51	A	LPT	DOX	Treated
A-6	Bacteroides_sp._AR29	1.13	1.22	0.0737705	7.193	A	LPT	DOX	Treated
A-6	Bacteroides_sp._CAG:754	1.22	1.79	0.318436	0.563	A	LPT	DOX	Treated
A-6	Bacteroides_sp._CAG:98	1.18	2.26	0.477876	0.675	A	LPT	DOX	Treated
A-6	Bacteroides_sp._D1	1.35	1.68	0.196429	2.527	A	LPT	DOX	Treated
A-6	Bacteroides_sp._D20	1.05	1.13	0.0707965	6.965	A	LPT	DOX	Treated
A-6	Bacteroides_sp._D22	1.49	1.78	0.162921	2.49	A	LPT	DOX	Treated
A-6	Bacteroides_sp._D2	1.17	1.4	0.164286	2.211	A	LPT	DOX	Treated
A-6	Bacteroides_sp._HMSC067B03	1.18	2.27	0.480176	1.155	A	LPT	DOX	Treated
A-6	Bacteroides_sp._HMSC068A09	1.67	2.94	0.431973	0.966	A	LPT	DOX	Treated
A-6	Bacteroides_sp._HMSC073E02	1.38	1.57	0.121019	2.862	A	LPT	DOX	Treated
A-6	Bacteroides_sp._HPS0048	1	1	0	0.658	A	LPT	DOX	Treated
A-6	Bacteroides_sp._KFT8	1.55	1.81	0.143646	2.466	A	LPT	DOX	Treated
A-6	Bacteroides_sp._Marseille-P3108	1	1	0	1.513	A	LPT	DOX	Treated
A-6	Bacteroides_sp._Marseille-P3166	1	1	0	0.788	A	LPT	DOX	Treated
A-6	Bacteroides_sp._Marseille-P3208T	1	1	0	0.897	A	LPT	DOX	Treated
A-6	Bacteroides_sp._Marseille-P3684	1	1	0	1.112	A	LPT	DOX	Treated
A-6	Bacteroides_sp._UBA7052	1	1.37	0.270073	0.74	A	LPT	DOX	Treated
A-6	Bacteroides_sp._UBA7116	1	1.13	0.115044	0.654	A	LPT	DOX	Treated
A-6	Bacteroides_sp._UW	1	1	0	1.279	A	LPT	DOX	Treated
A-6	Bacteroides_stercorirosoris	1	1	0	0.567	A	LPT	DOX	Treated
A-6	Bacteroides_stercoris	1	1.19	0.159664	4.242	A	LPT	DOX	Treated
A-6	Bacteroides_thetaiotaomicron	1	1.36	0.264706	1.293	A	LPT	DOX	Treated
A-6	Bacteroides_uniformis_CAG:3	1.09	1.17	0.0683761	6.759	A	LPT	DOX	Treated
A-6	Bacteroides_uniformis	1	1.04	0.0384615	8.881	A	LPT	DOX	Treated
A-6	Bacteroides_vulgatus_CAG:6	1.3	1.39	0.0647482	11.615	A	LPT	DOX	Treated
A-6	Bacteroides_vulgatus	1.21	1.26	0.0396825	13.309	A	LPT	DOX	Treated
A-6	Bacteroides_xylanisolvens	1.45	1.77	0.180791	2.298	A	LPT	DOX	Treated
A-6	Bacteroides_zoogleoformans	1	1.29	0.224806	1.168	A	LPT	DOX	Treated
A-6	Bacteroidia_bacterium_UC5.1-2G11	1	1.06	0.0566038	8.201	A	LPT	DOX	Treated
A-6	Barnesiella_intestinihominis	1	1	0	1.133	A	LPT	DOX	Treated
A-6	Barnesiella_viscericola	1	1	0	0.788	A	LPT	DOX	Treated
A-6	Bifidobacterium_adolescentis	1.16	1.37	0.153285	0.971	A	LPT	DOX	Treated
A-6	Bifidobacterium_longum	1.13	1.31	0.137405	0.538	A	LPT	DOX	Treated
A-6	Blautia_massiliensis	1	1.14	0.122807	0.901	A	LPT	DOX	Treated
A-6	Blautia_sp._CAG:37_48_57	1.35	1.55	0.129032	0.526	A	LPT	DOX	Treated
A-6	Blautia_sp._KLE_1732	1.91	2.29	0.165939	0.674	A	LPT	DOX	Treated
A-6	Blautia_sp._Marseille-P3087	1	1	0	0.532	A	LPT	DOX	Treated
A-6	Blautia_sp._SF-50	1.04	1.32	0.212121	0.729	A	LPT	DOX	Treated
A-6	Blautia_wexlerae	1.08	1.45	0.255172	0.524	A	LPT	DOX	Treated
A-6	Burkholderiales_bacterium_1_1_47	1.17	1.29	0.0930233	1.935	A	LPT	DOX	Treated
A-6	Butyricimonas_sp._Marseille-P4593	1	1	0	1.138	A	LPT	DOX	Treated
A-6	Carnobacterium_sp._N15.MGS-207	1	1	0	1.136	A	LPT	DOX	Treated
A-6	Coprococcus_comes	1	1.21	0.173554	0.578	A	LPT	DOX	Treated
A-6	Culturomica_massiliensis	1	1	0	0.852	A	LPT	DOX	Treated
A-6	Dialister_invisus_CAG:218	1.27	1.35	0.0592593	3.886	A	LPT	DOX	Treated
A-6	Dialister_invisus	1.16	1.25	0.072	3.79	A	LPT	DOX	Treated
A-6	Dorea_formicigenerans	1	1	0	0.689	A	LPT	DOX	Treated
A-6	Faecalibacterium_prausnitzii	1.12	1.43	0.216783	0.803	A	LPT	DOX	Treated
A-6	Fusicatenibacter_saccharivorans	1.06	1.25	0.152	0.751	A	LPT	DOX	Treated
A-6	Lachnoclostridium_sp._SNUG30386	1.19	1.57	0.242038	0.611	A	LPT	DOX	Treated
A-6	Lachnospiraceae_bacterium_5_1_63FAA	1	1.12	0.107143	1.006	A	LPT	DOX	Treated
A-6	Lachnospiraceae_bacterium_UBA7272	1	1.18	0.152542	0.741	A	LPT	DOX	Treated
A-6	Lactobacillus_sp._N15.MGS-260	1	1	0	0.915	A	LPT	DOX	Treated
A-6	Mediterranea_massiliensis	1	1	0	0.727	A	LPT	DOX	Treated
A-6	Odoribacter_splanchnicus	1	1.21	0.173554	1.458	A	LPT	DOX	Treated
A-6	Odoribacter_sp._N15.MGS-14	1.44	1.7	0.152941	1.61	A	LPT	DOX	Treated
A-6	Odoribacter_sp._N54.MGS-14	1.25	1.5	0.166667	0.714	A	LPT	DOX	Treated
A-6	Parabacteroides_distasonis	1.17	1.23	0.0487805	2.871	A	LPT	DOX	Treated
A-6	Parabacteroides_johnsonii	1	1	0	0.607	A	LPT	DOX	Treated
A-6	Parabacteroides_sp._20_3	1.21	1.42	0.147887	2.535	A	LPT	DOX	Treated
A-6	Parabacteroides_sp._2_1_7	1.39	1.49	0.0671141	2.964	A	LPT	DOX	Treated
A-6	Parabacteroides_sp._ASF519	1	1	0	0.541	A	LPT	DOX	Treated
A-6	Parabacteroides_sp._AT13	1.18	1.26	0.0634921	3.011	A	LPT	DOX	Treated
A-6	Parabacteroides_sp._CAG:2	1.37	1.48	0.0743243	2.046	A	LPT	DOX	Treated
A-6	Parabacteroides_sp._CT06	1.32	1.44	0.0833333	2.802	A	LPT	DOX	Treated
A-6	Parabacteroides_sp._D13	1.32	1.45	0.0896552	2.361	A	LPT	DOX	Treated
A-6	Parabacteroides_sp._D25	1.33	1.43	0.0699301	2.913	A	LPT	DOX	Treated
A-6	Parabacteroides_sp._D26	1.09	1.24	0.120968	2.276	A	LPT	DOX	Treated
A-6	Parabacteroides_sp._Marseille-P3668	1	1	0	0.724	A	LPT	DOX	Treated
A-6	Parabacteroides_sp._Marseille-P3763	1	1	0	0.814	A	LPT	DOX	Treated
A-6	Parabacteroides_sp._merdae-related_45_40	1	1	0	0.675	A	LPT	DOX	Treated
A-6	Parabacteroides_sp._UBA3278	1.26	1.42	0.112676	1.804	A	LPT	DOX	Treated
A-6	Parabacteroides_timonensis	1	1	0	0.593	A	LPT	DOX	Treated
A-6	Paraprevotella_clara_CAG:116	1.26	1.35	0.0666667	1.705	A	LPT	DOX	Treated
A-6	Paraprevotella_clara	1	1.12	0.107143	1.57	A	LPT	DOX	Treated
A-6	Paraprevotella_xylaniphila	1	1.08	0.0740741	1.414	A	LPT	DOX	Treated
A-6	Parasutterella_excrementihominis	1.13	1.26	0.103175	1.756	A	LPT	DOX	Treated
A-6	Porphyromonas_sp._31_2	1.17	1.27	0.0787402	2.261	A	LPT	DOX	Treated
A-6	Prevotella_bivia	1	1	0	0.691	A	LPT	DOX	Treated
A-6	Prevotella_bryantii	1	1	0	0.682	A	LPT	DOX	Treated
A-6	Prevotellaceae_bacterium_Marseille-P2826	1	1	0	0.678	A	LPT	DOX	Treated
A-6	Prevotella_lascolaii	1	1	0	0.711	A	LPT	DOX	Treated
A-6	Roseburia_faecis	1	1.05	0.047619	0.966	A	LPT	DOX	Treated
A-6	Roseburia_hominis	1	1	0	0.542	A	LPT	DOX	Treated
A-6	Roseburia_sp._CAG:18_43_25	1	1.09	0.0825688	0.918	A	LPT	DOX	Treated
A-6	Roseburia_sp._CAG:18	1.01	1.12	0.0982143	0.937	A	LPT	DOX	Treated
A-6	Ruminococcaceae_bacterium_UBA3269	1.27	1.39	0.0863309	1.643	A	LPT	DOX	Treated
A-6	Ruminococcaceae_bacterium_UBA3315	1.19	1.31	0.0916031	1.592	A	LPT	DOX	Treated
A-6	Ruminococcaceae_bacterium_UBA7105	1.31	1.42	0.0774648	1.555	A	LPT	DOX	Treated
A-6	Ruminococcus_sp._5_1_39BFAA	1.32	1.73	0.236994	0.713	A	LPT	DOX	Treated
A-6	Ruminococcus_sp._A254.MGS-108	1.15	1.26	0.0873016	1.949	A	LPT	DOX	Treated
A-6	Ruminococcus_sp._CAG:108	1.13	1.22	0.0737705	1.468	A	LPT	DOX	Treated
A-6	Ruminococcus_sp._CAG:108-related_41_35	1	1.12	0.107143	1.354	A	LPT	DOX	Treated
A-6	Ruminococcus_sp._CAG:17	1.67	1.87	0.106952	0.577	A	LPT	DOX	Treated
A-6	Sutterellaceae_bacterium_UBA3322	1.54	1.96	0.214286	1.598	A	LPT	DOX	Treated
A-6	Sutterellaceae_bacterium_UBA7100	1.79	2.07	0.135266	1.593	A	LPT	DOX	Treated
A-6	Sutterellaceae_bacterium_UBA7131	1.25	1.57	0.203822	1.528	A	LPT	DOX	Treated
A-6	Tannerella_sp._6_1_58FAA_CT1	1	1	0	0.94	A	LPT	DOX	Treated
A-6	uncultured_Bacteroides_sp.	1	1	0	1.047	A	LPT	DOX	Treated
A-6	uncultured_Coprococcus_sp.	1.12	1.53	0.267974	0.535	A	LPT	DOX	Treated
A-6	uncultured_Faecalibacterium_sp.	1.23	1.5	0.18	0.626	A	LPT	DOX	Treated
K-1	Actinobacteria_bacterium_UC5.1-1C2	1.2	2.04	0.411765	0.629	K	Baseline	AUG	Treated
K-1	Akkermansia_muciniphila_CAG:154	1.26	1.41	0.106383	0.78	K	Baseline	AUG	Treated
K-1	Akkermansia_muciniphila	1.19	1.33	0.105263	0.822	K	Baseline	AUG	Treated
K-1	Akkermansia_sp._54_46	1.24	1.42	0.126761	0.714	K	Baseline	AUG	Treated
K-1	Akkermansia_sp._Phil8	1.06	1.19	0.109244	0.786	K	Baseline	AUG	Treated
K-1	Akkermansia_sp._UBA3271	1.43	1.64	0.128049	0.706	K	Baseline	AUG	Treated
K-1	Akkermansia_sp._UBA7059	1.3	1.48	0.121622	0.707	K	Baseline	AUG	Treated
K-1	Akkermansia_sp._UBA7090	1.27	1.46	0.130137	0.708	K	Baseline	AUG	Treated
K-1	Akkermansia_sp._UNK.MGS-1	1.08	1.24	0.129032	0.734	K	Baseline	AUG	Treated
K-1	Alistipes_finegoldii	1	1.28	0.21875	2.579	K	Baseline	AUG	Treated
K-1	Alistipes_ihumii	1.06	1.15	0.0782609	1.275	K	Baseline	AUG	Treated
K-1	Alistipes_obesi	1.42	1.93	0.264249	1.125	K	Baseline	AUG	Treated
K-1	Alistipes_onderdonkii	1	1.07	0.0654206	5.061	K	Baseline	AUG	Treated
K-1	Alistipes_putredinis_CAG:67	1.15	1.24	0.0725806	4.195	K	Baseline	AUG	Treated
K-1	Alistipes_putredinis	1	1.02	0.0196078	4.508	K	Baseline	AUG	Treated
K-1	Alistipes_senegalensis	1.06	1.55	0.316129	1.336	K	Baseline	AUG	Treated
K-1	Alistipes_shahii	1.4	2.41	0.419087	1.906	K	Baseline	AUG	Treated
K-1	Alistipes_sp._56_sp_Nov_56_25	1	1.47	0.319728	1.367	K	Baseline	AUG	Treated
K-1	Alistipes_sp._AL-1	1.01	1.07	0.0560748	5.053	K	Baseline	AUG	Treated
K-1	Alistipes_sp._An116	1	2.21	0.547511	0.513	K	Baseline	AUG	Treated
K-1	Alistipes_sp._An31A	1.25	2.62	0.522901	0.563	K	Baseline	AUG	Treated
K-1	Alistipes_sp._An54	1	2.01	0.502488	0.512	K	Baseline	AUG	Treated
K-1	Alistipes_sp._An66	1.26	2.97	0.575758	0.598	K	Baseline	AUG	Treated
K-1	Alistipes_sp._CAG:268	1	1.55	0.354839	0.921	K	Baseline	AUG	Treated
K-1	Alistipes_sp._CAG:29	1.2	1.28	0.0625	4.533	K	Baseline	AUG	Treated
K-1	Alistipes_sp._CHKCI003	1.24	2.74	0.547445	0.979	K	Baseline	AUG	Treated
K-1	Alistipes_sp._cv1	1	1.15	0.130435	0.764	K	Baseline	AUG	Treated
K-1	Alistipes_sp._HGB5	1.59	2.16	0.263889	2.511	K	Baseline	AUG	Treated
K-1	Alistipes_sp._Marseille-P2431	1.05	2.39	0.560669	1.3	K	Baseline	AUG	Treated
K-1	Alistipes_sp._Marseille-P5061	1	1.67	0.401198	0.745	K	Baseline	AUG	Treated
K-1	Alistipes_sp._UBA1686	1	1.08	0.0740741	4.377	K	Baseline	AUG	Treated
K-1	Alistipes_sp._UBA1813	1.11	2.67	0.58427	1.202	K	Baseline	AUG	Treated
K-1	Alistipes_sp._Zagget8	1	1.24	0.193548	0.83	K	Baseline	AUG	Treated
K-1	Alistipes_timonensis	1	1.39	0.280576	0.962	K	Baseline	AUG	Treated
K-1	Alloprevotella_tannerae	1	1	0	0.664	K	Baseline	AUG	Treated
K-1	Anaerostipes_hadrus	1.94	2.26	0.141593	1.21	K	Baseline	AUG	Treated
K-1	Bacteroides_barnesiae	1	1	0	0.523	K	Baseline	AUG	Treated
K-1	Bacteroides_bouchesdurhonensis	1	1	0	0.989	K	Baseline	AUG	Treated
K-1	Bacteroides_caccae_CAG:21	1.25	1.33	0.0601504	1.716	K	Baseline	AUG	Treated
K-1	Bacteroides_caccae	1.04	1.13	0.079646	2.299	K	Baseline	AUG	Treated
K-1	Bacteroides_caecimuris	1	1.13	0.115044	1.506	K	Baseline	AUG	Treated
K-1	Bacteroides_cellulosilyticus	1	1.09	0.0825688	0.744	K	Baseline	AUG	Treated
K-1	Bacteroides_clarus_CAG:160	1.39	2.01	0.308458	1.058	K	Baseline	AUG	Treated
K-1	Bacteroides_clarus	1	1.49	0.328859	1.308	K	Baseline	AUG	Treated
K-1	Bacteroides_congonensis	1	1.07	0.0654206	0.633	K	Baseline	AUG	Treated
K-1	Bacteroides_coprocola	1	1	0	1.282	K	Baseline	AUG	Treated
K-1	Bacteroides_coprophilus	1	1	0	0.589	K	Baseline	AUG	Treated
K-1	Bacteroides_cutis	1	1	0	0.797	K	Baseline	AUG	Treated
K-1	Bacteroides_dorei_CAG:222	1.77	2.18	0.188073	3.127	K	Baseline	AUG	Treated
K-1	Bacteroides_eggerthii_CAG:109	1.21	1.3	0.0692308	2.486	K	Baseline	AUG	Treated
K-1	Bacteroides_eggerthii	1	1.03	0.0291262	3.106	K	Baseline	AUG	Treated
K-1	Bacteroides_faecichinchillae	1	1	0	0.654	K	Baseline	AUG	Treated
K-1	Bacteroides_faecis	1.12	1.78	0.370787	0.653	K	Baseline	AUG	Treated
K-1	Bacteroides_finegoldii_CAG:203	1.74	2.13	0.183099	0.551	K	Baseline	AUG	Treated
K-1	Bacteroides_fluxus	1	1.19	0.159664	0.915	K	Baseline	AUG	Treated
K-1	Bacteroides_fragilis_CAG:47	1.25	1.33	0.0601504	2.609	K	Baseline	AUG	Treated
K-1	Bacteroides_fragilis_CAG:558	1	1.22	0.180328	0.756	K	Baseline	AUG	Treated
K-1	Bacteroides_fragilis	1.29	1.36	0.0514706	3.56	K	Baseline	AUG	Treated
K-1	Bacteroides_gallinarum	1.11	2.11	0.473934	1.177	K	Baseline	AUG	Treated
K-1	Bacteroides_helcogenes	1	1	0	0.667	K	Baseline	AUG	Treated
K-1	Bacteroides_heparinolyticus	1	1	0	0.572	K	Baseline	AUG	Treated
K-1	Bacteroides_intestinalis	1.34	1.66	0.192771	0.727	K	Baseline	AUG	Treated
K-1	Bacteroides_massiliensis	1	1	0	0.859	K	Baseline	AUG	Treated
K-1	Bacteroides_mediterraneensis	1	1	0	0.606	K	Baseline	AUG	Treated
K-1	Bacteroides_neonati	1	1	0	0.513	K	Baseline	AUG	Treated
K-1	Bacteroides_nordii	1	1	0	0.817	K	Baseline	AUG	Treated
K-1	Bacteroides_ovatus_CAG:22	1.43	1.89	0.243386	0.582	K	Baseline	AUG	Treated
K-1	Bacteroides_ovatus	1	1.35	0.259259	0.91	K	Baseline	AUG	Treated
K-1	Bacteroides_plebeius	1	1	0	1.003	K	Baseline	AUG	Treated
K-1	Bacteroides_rodentium	1.47	1.87	0.213904	3.079	K	Baseline	AUG	Treated
K-1	Bacteroides_salanitronis	1	1	0	0.621	K	Baseline	AUG	Treated
K-1	Bacteroides_salyersiae	1	1	0	0.734	K	Baseline	AUG	Treated
K-1	Bacteroides_sp._1_1_14	1.46	1.86	0.215054	0.89	K	Baseline	AUG	Treated
K-1	Bacteroides_sp._1_1_30	1	1.24	0.193548	1.515	K	Baseline	AUG	Treated
K-1	Bacteroides_sp._1_1_6	1.28	1.64	0.219512	0.987	K	Baseline	AUG	Treated
K-1	Bacteroides_sp._2_1_16	1.14	1.22	0.0655738	2.94	K	Baseline	AUG	Treated
K-1	Bacteroides_sp._2_1_22	1.33	1.64	0.189024	1.129	K	Baseline	AUG	Treated
K-1	Bacteroides_sp._2_1_56FAA	1.17	1.26	0.0714286	2.897	K	Baseline	AUG	Treated
K-1	Bacteroides_sp._2_2_4	1.71	2.37	0.278481	0.9	K	Baseline	AUG	Treated
K-1	Bacteroides_sp._3_1_13	1	1.11	0.0990991	1.518	K	Baseline	AUG	Treated
K-1	Bacteroides_sp._3_1_19	1	1.29	0.224806	0.77	K	Baseline	AUG	Treated
K-1	Bacteroides_sp._3_1_23	1.54	2.16	0.287037	0.903	K	Baseline	AUG	Treated
K-1	Bacteroides_sp._3_1_33FAA	1.11	1.32	0.159091	3.499	K	Baseline	AUG	Treated
K-1	Bacteroides_sp._3_1_40A	1.23	1.37	0.10219	4.143	K	Baseline	AUG	Treated
K-1	Bacteroides_sp._3_2_5	1.1	1.19	0.0756303	2.676	K	Baseline	AUG	Treated
K-1	Bacteroides_sp._4_1_36	1.17	1.3	0.1	4.309	K	Baseline	AUG	Treated
K-1	Bacteroides_sp._43_46	1.21	1.29	0.0620155	1.873	K	Baseline	AUG	Treated
K-1	Bacteroides_sp._4_3_47FAA	1.16	1.32	0.121212	3.617	K	Baseline	AUG	Treated
K-1	Bacteroides_sp._44_46	1	1.16	0.137931	1.153	K	Baseline	AUG	Treated
K-1	Bacteroides_sp._9_1_42FAA	1.01	1.26	0.198413	3.622	K	Baseline	AUG	Treated
K-1	Bacteroides_sp._AR29	1.04	1.17	0.111111	4.377	K	Baseline	AUG	Treated
K-1	Bacteroides_sp._D1	1	1.14	0.122807	1.161	K	Baseline	AUG	Treated
K-1	Bacteroides_sp._D20	1.02	1.13	0.0973451	4.305	K	Baseline	AUG	Treated
K-1	Bacteroides_sp._D22	1.41	1.83	0.229508	1.096	K	Baseline	AUG	Treated
K-1	Bacteroides_sp._HMSC067B03	1.5	2.34	0.358974	0.87	K	Baseline	AUG	Treated
K-1	Bacteroides_sp._HMSC068A09	1	1	0	0.54	K	Baseline	AUG	Treated
K-1	Bacteroides_sp._HMSC073E02	1.32	1.89	0.301587	1.017	K	Baseline	AUG	Treated
K-1	Bacteroides_sp._HPS0048	1	1	0	0.628	K	Baseline	AUG	Treated
K-1	Bacteroides_sp._KFT8	1.28	1.88	0.319149	0.583	K	Baseline	AUG	Treated
K-1	Bacteroides_sp._Marseille-P3108	1	1	0	0.788	K	Baseline	AUG	Treated
K-1	Bacteroides_sp._Marseille-P3166	1	1	0	0.652	K	Baseline	AUG	Treated
K-1	Bacteroides_sp._Marseille-P3684	1	1	0	0.7	K	Baseline	AUG	Treated
K-1	Bacteroides_sp._UW	1	1.11	0.0990991	3.121	K	Baseline	AUG	Treated
K-1	Bacteroides_stercorirosoris	1	1	0	0.534	K	Baseline	AUG	Treated
K-1	Bacteroides_stercoris	1	1.14	0.122807	3.301	K	Baseline	AUG	Treated
K-1	Bacteroides_thetaiotaomicron	1	1.04	0.0384615	0.858	K	Baseline	AUG	Treated
K-1	Bacteroides_uniformis_CAG:3	1.14	1.23	0.0731707	4.042	K	Baseline	AUG	Treated
K-1	Bacteroides_uniformis	1	1.06	0.0566038	4.551	K	Baseline	AUG	Treated
K-1	Bacteroides_vulgatus_CAG:6	1.28	1.35	0.0518519	4.243	K	Baseline	AUG	Treated
K-1	Bacteroides_vulgatus	1.2	1.25	0.04	4.702	K	Baseline	AUG	Treated
K-1	Bacteroides_xylanisolvens	1.16	1.43	0.188811	0.84	K	Baseline	AUG	Treated
K-1	Bacteroides_zoogleoformans	1	1	0	0.741	K	Baseline	AUG	Treated
K-1	Bacteroidia_bacterium_UC5.1-2G11	1.22	1.53	0.202614	3.439	K	Baseline	AUG	Treated
K-1	Barnesiella_intestinihominis	1	1	0	0.733	K	Baseline	AUG	Treated
K-1	Barnesiella_sp._An22	1	1	0	0.711	K	Baseline	AUG	Treated
K-1	Barnesiella_viscericola	1	1	0	0.889	K	Baseline	AUG	Treated
K-1	Bifidobacterium_adolescentis	1.48	1.77	0.163842	1.025	K	Baseline	AUG	Treated
K-1	Bifidobacterium_breve	1	1.2	0.166667	0.621	K	Baseline	AUG	Treated
K-1	Bifidobacterium_longum	1.31	1.4	0.0642857	2.068	K	Baseline	AUG	Treated
K-1	Bifidobacterium_sp._12_1_47BFAA	1.27	1.45	0.124138	1.945	K	Baseline	AUG	Treated
K-1	Bilophila_wadsworthia	1.16	1.3	0.107692	0.948	K	Baseline	AUG	Treated
K-1	Blautia_massiliensis	1.4	1.67	0.161677	1.165	K	Baseline	AUG	Treated
K-1	Blautia_obeum	1.2	1.52	0.210526	0.65	K	Baseline	AUG	Treated
K-1	Blautia_sp._KLE_1732	1.04	1.24	0.16129	0.946	K	Baseline	AUG	Treated
K-1	Blautia_sp._Marseille-P2398	1.39	1.72	0.19186	0.8	K	Baseline	AUG	Treated
K-1	Blautia_sp._SF-50	1	1.14	0.122807	0.939	K	Baseline	AUG	Treated
K-1	Blautia_wexlerae	1.17	1.47	0.204082	0.812	K	Baseline	AUG	Treated
K-1	Butyricimonas_sp._Marseille-P4593	1	1.29	0.224806	1.058	K	Baseline	AUG	Treated
K-1	Carnobacterium_sp._N15.MGS-207	1.07	1.2	0.108333	2.054	K	Baseline	AUG	Treated
K-1	Clostridium_sp._CAG:245_30_32	1.02	1.22	0.163934	0.584	K	Baseline	AUG	Treated
K-1	Collinsella_intestinalis	1.03	1.38	0.253623	1.071	K	Baseline	AUG	Treated
K-1	Culturomica_massiliensis	1	1	0	0.772	K	Baseline	AUG	Treated
K-1	Desulfovibrio_piger	1.24	1.48	0.162162	0.795	K	Baseline	AUG	Treated
K-1	Dorea_formicigenerans	1	1	0	0.606	K	Baseline	AUG	Treated
K-1	Eubacterium_rectale_CAG:36	1.34	1.52	0.118421	0.622	K	Baseline	AUG	Treated
K-1	Eubacterium_sp._38_16	1.01	1.18	0.144068	0.782	K	Baseline	AUG	Treated
K-1	Eubacterium_sp._41_20	1.18	1.34	0.119403	0.606	K	Baseline	AUG	Treated
K-1	Eubacterium_sp._CAG:180	1.26	1.35	0.0666667	3.95	K	Baseline	AUG	Treated
K-1	Faecalibacterium_prausnitzii	1.3	1.83	0.289617	0.555	K	Baseline	AUG	Treated
K-1	Fusicatenibacter_saccharivorans	1.18	1.57	0.248408	0.558	K	Baseline	AUG	Treated
K-1	Lachnoclostridium_sp._SNUG30386	1	1	0	0.513	K	Baseline	AUG	Treated
K-1	Lachnospiraceae_bacterium_5_1_63FAA	1	1.2	0.166667	0.94	K	Baseline	AUG	Treated
K-1	Lactobacillus_sp._N15.MGS-260	1	1	0	0.661	K	Baseline	AUG	Treated
K-1	Mediterranea_massiliensis	1	1	0	0.627	K	Baseline	AUG	Treated
K-1	Megasphaera_elsdenii	1.14	1.48	0.22973	1.905	K	Baseline	AUG	Treated
K-1	Odoribacter_splanchnicus	1	1.06	0.0566038	0.697	K	Baseline	AUG	Treated
K-1	Odoribacter_sp._N15.MGS-14	1.3	1.51	0.139073	1.106	K	Baseline	AUG	Treated
K-1	Odoribacter_sp._N54.MGS-14	1.14	1.32	0.136364	0.634	K	Baseline	AUG	Treated
K-1	Parabacteroides_distasonis	1	1.16	0.137931	0.524	K	Baseline	AUG	Treated
K-1	Parabacteroides_goldsteinii	1	1.1	0.0909091	0.572	K	Baseline	AUG	Treated
K-1	Parabacteroides_johnsonii	1	1.14	0.122807	0.553	K	Baseline	AUG	Treated
K-1	Parabacteroides_sp._20_3	1.09	1.32	0.174242	0.958	K	Baseline	AUG	Treated
K-1	Parabacteroides_sp._ASF519	1	1.07	0.0654206	0.656	K	Baseline	AUG	Treated
K-1	Parabacteroides_sp._AT13	1	1.14	0.122807	0.711	K	Baseline	AUG	Treated
K-1	Parabacteroides_sp._CT06	1.08	1.32	0.181818	0.985	K	Baseline	AUG	Treated
K-1	Parabacteroides_sp._D13	1	1.22	0.180328	0.781	K	Baseline	AUG	Treated
K-1	Parabacteroides_sp._D25	1	1.1	0.0909091	0.504	K	Baseline	AUG	Treated
K-1	Parabacteroides_sp._D26	1.12	1.34	0.164179	0.791	K	Baseline	AUG	Treated
K-1	Parabacteroides_sp._Marseille-P3668	1	1	0	0.58	K	Baseline	AUG	Treated
K-1	Parabacteroides_sp._Marseille-P3763	1	1	0	0.783	K	Baseline	AUG	Treated
K-1	Paraprevotella_clara	1	1	0	0.505	K	Baseline	AUG	Treated
K-1	Phascolarctobacterium_sp._CAG:207	1.1	1.23	0.105691	1.166	K	Baseline	AUG	Treated
K-1	Prevotella_amnii	1	1	0	0.709	K	Baseline	AUG	Treated
K-1	Prevotella_bivia	1	1	0	0.633	K	Baseline	AUG	Treated
K-1	Prevotella_buccalis	1	1	0	0.536	K	Baseline	AUG	Treated
K-1	Prevotella_corporis	1	1	0	0.758	K	Baseline	AUG	Treated
K-1	Prevotella_disiens	1	1	0	0.702	K	Baseline	AUG	Treated
K-1	Prevotella_ihumii	1	1	0	1.079	K	Baseline	AUG	Treated
K-1	Prevotella_lascolaii	1	1	0	0.9	K	Baseline	AUG	Treated
K-1	Prevotellamassilia_timonensis	1	1	0	0.582	K	Baseline	AUG	Treated
K-1	Prevotella_sp._C561	1	1	0	0.557	K	Baseline	AUG	Treated
K-1	Prevotella_sp._DNF00663	1	1	0	0.604	K	Baseline	AUG	Treated
K-1	Prevotella_sp._HJM029	1	1	0	0.509	K	Baseline	AUG	Treated
K-1	Prevotella_sp._S7-1-8	1	1	0	0.7	K	Baseline	AUG	Treated
K-1	Prevotella_sp._S7_MS_2	1	1	0	0.632	K	Baseline	AUG	Treated
K-1	Prevotella_stercorea	1	1	0	0.672	K	Baseline	AUG	Treated
K-1	Riemerella_columbina	1	1	0	0.668	K	Baseline	AUG	Treated
K-1	Rikenella_microfusus	1	1	0	0.653	K	Baseline	AUG	Treated
K-1	Ruminococcaceae_bacterium_UBA3269	1.31	1.47	0.108844	1.609	K	Baseline	AUG	Treated
K-1	Ruminococcaceae_bacterium_UBA3315	1.4	1.52	0.0789474	1.565	K	Baseline	AUG	Treated
K-1	Ruminococcaceae_bacterium_UBA6434	1.74	2.35	0.259574	1.828	K	Baseline	AUG	Treated
K-1	Ruminococcaceae_bacterium_UBA7105	1.47	1.61	0.0869565	1.531	K	Baseline	AUG	Treated
K-1	Ruminococcus_lactaris	1.05	1.37	0.233577	0.678	K	Baseline	AUG	Treated
K-1	Ruminococcus_sp._5_1_39BFAA	1.62	2.03	0.20197	0.923	K	Baseline	AUG	Treated
K-1	Ruminococcus_sp._A254.MGS-108	1.32	1.48	0.108108	1.832	K	Baseline	AUG	Treated
K-1	Ruminococcus_sp._CAG:108	1.19	1.32	0.0984848	1.435	K	Baseline	AUG	Treated
K-1	Ruminococcus_sp._CAG:108-related_41_35	1.22	1.48	0.175676	1.355	K	Baseline	AUG	Treated
K-1	Ruminococcus_sp._Marseille-P328	1	1	0	0.506	K	Baseline	AUG	Treated
K-1	Tannerella_sp._6_1_58FAA_CT1	1	1	0	0.585	K	Baseline	AUG	Treated
K-1	uncultured_Bacteroides_sp.	1.1	1.37	0.19708	0.771	K	Baseline	AUG	Treated
K-1	uncultured_Eubacterium_sp.	1	1.09	0.0825688	0.887	K	Baseline	AUG	Treated
L-1	Alistipes_putredinis	1	1	0	0.569	L	Baseline	AZI	Treated
L-1	Anaerostipes_hadrus	1.69	2.08	0.1875	0.851	L	Baseline	AZI	Treated
L-1	bacterium_LF-3	1.17	1.52	0.230263	0.54	L	Baseline	AZI	Treated
L-1	Bacteroidales_bacterium_43_36	1.01	1.17	0.136752	0.55	L	Baseline	AZI	Treated
L-1	Bacteroides_bouchesdurhonensis	1	1	0	1.35	L	Baseline	AZI	Treated
L-1	Bacteroides_caccae	1	1.39	0.280576	1.242	L	Baseline	AZI	Treated
L-1	Bacteroides_caecimuris	1.13	1.61	0.298137	3.259	L	Baseline	AZI	Treated
L-1	Bacteroides_cellulosilyticus	1	1	0	0.585	L	Baseline	AZI	Treated
L-1	Bacteroides_clarus	1	1	0	0.602	L	Baseline	AZI	Treated
L-1	Bacteroides_congonensis	1	1.24	0.193548	1.115	L	Baseline	AZI	Treated
L-1	Bacteroides_coprocola	1	1	0	1.698	L	Baseline	AZI	Treated
L-1	Bacteroides_coprophilus	1	1	0	0.979	L	Baseline	AZI	Treated
L-1	Bacteroides_cutis	1	1	0	0.92	L	Baseline	AZI	Treated
L-1	Bacteroides_dorei_CAG:222	1.42	1.81	0.21547	3.74	L	Baseline	AZI	Treated
L-1	Bacteroides_eggerthii	1	1.24	0.193548	1.216	L	Baseline	AZI	Treated
L-1	Bacteroides_faecichinchillae	1	1	0	0.61	L	Baseline	AZI	Treated
L-1	Bacteroides_faecis_CAG:32	1.36	1.87	0.272727	0.538	L	Baseline	AZI	Treated
L-1	Bacteroides_faecis	1.12	1.64	0.317073	0.969	L	Baseline	AZI	Treated
L-1	Bacteroides_finegoldii_CAG:203	1	1.25	0.2	0.805	L	Baseline	AZI	Treated
L-1	Bacteroides_finegoldii	1	1.27	0.212598	0.657	L	Baseline	AZI	Treated
L-1	Bacteroides_fluxus	1	1.5	0.333333	1.065	L	Baseline	AZI	Treated
L-1	Bacteroides_fragilis_CAG:47	1.17	1.23	0.0487805	2.491	L	Baseline	AZI	Treated
L-1	Bacteroides_fragilis_CAG:558	1	1.22	0.180328	0.734	L	Baseline	AZI	Treated
L-1	Bacteroides_fragilis	1.1	1.17	0.0598291	3.825	L	Baseline	AZI	Treated
L-1	Bacteroides_gallinarum	1	1	0	0.607	L	Baseline	AZI	Treated
L-1	Bacteroides_helcogenes	1	1	0	0.94	L	Baseline	AZI	Treated
L-1	Bacteroides_heparinolyticus	1	1	0	0.76	L	Baseline	AZI	Treated
L-1	Bacteroides_massiliensis	1	1	0	0.857	L	Baseline	AZI	Treated
L-1	Bacteroides_mediterraneensis	1	1	0	0.677	L	Baseline	AZI	Treated
L-1	Bacteroides_nordii	1	1	0	0.88	L	Baseline	AZI	Treated
L-1	Bacteroides_ovatus_CAG:22	1.78	2.08	0.144231	3.066	L	Baseline	AZI	Treated
L-1	Bacteroides_ovatus	1.1	1.38	0.202899	3.294	L	Baseline	AZI	Treated
L-1	Bacteroides_plebeius	1	1	0	1.184	L	Baseline	AZI	Treated
L-1	Bacteroides_rodentium	1	1.25	0.2	6.106	L	Baseline	AZI	Treated
L-1	Bacteroides_salanitronis	1	1	0	0.608	L	Baseline	AZI	Treated
L-1	Bacteroides_salyersiae	1	1	0	0.872	L	Baseline	AZI	Treated
L-1	Bacteroides_sp._1_1_14	1.04	1.22	0.147541	1.386	L	Baseline	AZI	Treated
L-1	Bacteroides_sp._1_1_30	1.43	1.65	0.133333	4.868	L	Baseline	AZI	Treated
L-1	Bacteroides_sp._1_1_6	1.03	1.2	0.141667	1.579	L	Baseline	AZI	Treated
L-1	Bacteroides_sp._2_1_16	1.07	1.13	0.0530973	3.075	L	Baseline	AZI	Treated
L-1	Bacteroides_sp._2_1_22	1.41	1.63	0.134969	3.978	L	Baseline	AZI	Treated
L-1	Bacteroides_sp._2_1_33B	1.02	1.15	0.113043	0.762	L	Baseline	AZI	Treated
L-1	Bacteroides_sp._2_1_56FAA	1.01	1.07	0.0560748	3.787	L	Baseline	AZI	Treated
L-1	Bacteroides_sp._2_2_4	1.56	1.91	0.183246	3.286	L	Baseline	AZI	Treated
L-1	Bacteroides_sp._3_1_13	1.11	1.3	0.146154	4.173	L	Baseline	AZI	Treated
L-1	Bacteroides_sp._3_1_19	1.01	1.16	0.12931	1.068	L	Baseline	AZI	Treated
L-1	Bacteroides_sp._3_1_23	1.24	1.52	0.184211	2.953	L	Baseline	AZI	Treated
L-1	Bacteroides_sp._3_1_33FAA	1.21	1.45	0.165517	4.144	L	Baseline	AZI	Treated
L-1	Bacteroides_sp._3_1_40A	1.25	1.4	0.107143	4.912	L	Baseline	AZI	Treated
L-1	Bacteroides_sp._3_2_5	1	1.05	0.047619	3.151	L	Baseline	AZI	Treated
L-1	Bacteroides_sp._4_1_36	1	1.2	0.166667	8.009	L	Baseline	AZI	Treated
L-1	Bacteroides_sp._43_108	1	1	0	0.596	L	Baseline	AZI	Treated
L-1	Bacteroides_sp._43_46	1.11	2.06	0.461165	0.739	L	Baseline	AZI	Treated
L-1	Bacteroides_sp._4_3_47FAA	1.02	1.15	0.113043	5.22	L	Baseline	AZI	Treated
L-1	Bacteroides_sp._9_1_42FAA	1	1.11	0.0990991	4.057	L	Baseline	AZI	Treated
L-1	Bacteroides_sp._AR20	1	1.13	0.115044	1.021	L	Baseline	AZI	Treated
L-1	Bacteroides_sp._AR29	1	1.06	0.0566038	8.149	L	Baseline	AZI	Treated
L-1	Bacteroides_sp._D1	1.25	1.47	0.14966	4.166	L	Baseline	AZI	Treated
L-1	Bacteroides_sp._D20	1	1.07	0.0654206	8.34	L	Baseline	AZI	Treated
L-1	Bacteroides_sp._D22	1.54	1.74	0.114943	4.197	L	Baseline	AZI	Treated
L-1	Bacteroides_sp._D2	1.22	1.71	0.28655	2.027	L	Baseline	AZI	Treated
L-1	Bacteroides_sp._HMSC067B03	1.02	1.54	0.337662	1.053	L	Baseline	AZI	Treated
L-1	Bacteroides_sp._HMSC068A09	1.26	1.83	0.311475	0.928	L	Baseline	AZI	Treated
L-1	Bacteroides_sp._HMSC073E02	1.59	2.02	0.212871	2.874	L	Baseline	AZI	Treated
L-1	Bacteroides_sp._HPS0048	1	1	0	0.596	L	Baseline	AZI	Treated
L-1	Bacteroides_sp._KFT8	1.58	2.06	0.23301	2.559	L	Baseline	AZI	Treated
L-1	Bacteroides_sp._Marseille-P3108	1	1	0	0.869	L	Baseline	AZI	Treated
L-1	Bacteroides_sp._Marseille-P3166	1	1	0	0.731	L	Baseline	AZI	Treated
L-1	Bacteroides_sp._Marseille-P3208T	1	1	0	0.619	L	Baseline	AZI	Treated
L-1	Bacteroides_sp._Marseille-P3684	1	1	0	0.812	L	Baseline	AZI	Treated
L-1	Bacteroides_sp._UW	1	1.46	0.315068	2.025	L	Baseline	AZI	Treated
L-1	Bacteroides_stercoris	1	1.72	0.418605	1.72	L	Baseline	AZI	Treated
L-1	Bacteroides_thetaiotaomicron_CAG:40	1.15	1.35	0.148148	0.956	L	Baseline	AZI	Treated
L-1	Bacteroides_thetaiotaomicron	1	1.09	0.0825688	1.825	L	Baseline	AZI	Treated
L-1	Bacteroides_uniformis_CAG:3	1	1.11	0.0990991	8.111	L	Baseline	AZI	Treated
L-1	Bacteroides_uniformis	1	1.16	0.137931	8.333	L	Baseline	AZI	Treated
L-1	Bacteroides_vulgatus_CAG:6	1.23	1.29	0.0465116	5.353	L	Baseline	AZI	Treated
L-1	Bacteroides_vulgatus	1.14	1.19	0.0420168	5.906	L	Baseline	AZI	Treated
L-1	Bacteroides_xylanisolvens	1.39	1.6	0.13125	3.908	L	Baseline	AZI	Treated
L-1	Bacteroides_zoogleoformans	1	1	0	0.895	L	Baseline	AZI	Treated
L-1	Bacteroidia_bacterium_UC5.1-2G11	1.08	1.31	0.175573	3.979	L	Baseline	AZI	Treated
L-1	Barnesiella_sp._An22	1	1	0	0.505	L	Baseline	AZI	Treated
L-1	Barnesiella_viscericola	1	1	0	0.643	L	Baseline	AZI	Treated
L-1	Bilophila_wadsworthia	1.69	1.85	0.0864865	0.594	L	Baseline	AZI	Treated
L-1	Blautia_massiliensis	1	1	0	0.502	L	Baseline	AZI	Treated
L-1	Blautia_obeum	1.2	1.44	0.166667	1.096	L	Baseline	AZI	Treated
L-1	Blautia_sp._CAG:37_48_57	1.49	1.68	0.113095	0.507	L	Baseline	AZI	Treated
L-1	Blautia_sp._Marseille-P2398	1.56	1.86	0.16129	1.349	L	Baseline	AZI	Treated
L-1	Blautia_wexlerae	1.28	1.54	0.168831	1.265	L	Baseline	AZI	Treated
L-1	Butyricimonas_sp._Marseille-P4593	1	1	0	0.641	L	Baseline	AZI	Treated
L-1	Carnobacterium_sp._N15.MGS-207	1.08	1.26	0.142857	1.478	L	Baseline	AZI	Treated
L-1	Clostridia_bacterium_UC5.1-2D9	1.48	1.82	0.186813	0.506	L	Baseline	AZI	Treated
L-1	Collinsella_aerofaciens	1	1.22	0.180328	0.84	L	Baseline	AZI	Treated
L-1	Collinsella_sp._4_8_47FAA	1	1.12	0.107143	0.734	L	Baseline	AZI	Treated
L-1	Collinsella_sp._TF06-26	1.03	1.25	0.176	0.82	L	Baseline	AZI	Treated
L-1	Collinsella_sp._UBA1690	1.35	1.74	0.224138	0.598	L	Baseline	AZI	Treated
L-1	Collinsella_sp._UBA4370	1.48	1.96	0.244898	0.557	L	Baseline	AZI	Treated
L-1	Dakarella_massiliensis	1.39	1.62	0.141975	1.187	L	Baseline	AZI	Treated
L-1	Dorea_formicigenerans	1	1	0	0.701	L	Baseline	AZI	Treated
L-1	Dorea_sp._Marseille-P4042	1	1	0	0.62	L	Baseline	AZI	Treated
L-1	Eubacterium_rectale_CAG:36	1.18	1.31	0.0992366	1.73	L	Baseline	AZI	Treated
L-1	Eubacterium_sp._41_20	1.09	1.2	0.0916667	1.647	L	Baseline	AZI	Treated
L-1	Eubacterium_ventriosum	1	1.21	0.173554	0.801	L	Baseline	AZI	Treated
L-1	Faecalibacterium_prausnitzii	1.07	1.42	0.246479	1.474	L	Baseline	AZI	Treated
L-1	Fusicatenibacter_saccharivorans	1.24	1.45	0.144828	0.698	L	Baseline	AZI	Treated
L-1	Lachnospiraceae_bacterium_2_1_58FAA	1	1.2	0.166667	0.512	L	Baseline	AZI	Treated
L-1	Lachnospiraceae_bacterium_5_1_63FAA	1.37	1.75	0.217143	0.523	L	Baseline	AZI	Treated
L-1	Lachnospiraceae_bacterium_UBA2886	1	1.27	0.212598	1.341	L	Baseline	AZI	Treated
L-1	Lactobacillus_sp._N15.MGS-260	1	1	0	0.796	L	Baseline	AZI	Treated
L-1	Mediterranea_massiliensis	1	1	0	0.901	L	Baseline	AZI	Treated
L-1	Megasphaera_elsdenii	1	1.23	0.186992	2.579	L	Baseline	AZI	Treated
L-1	Odoribacter_splanchnicus	1	1	0	0.562	L	Baseline	AZI	Treated
L-1	Odoribacter_sp._N15.MGS-14	1	1	0	1.208	L	Baseline	AZI	Treated
L-1	Parabacteroides_distasonis	1	1.09	0.0825688	1.08	L	Baseline	AZI	Treated
L-1	Parabacteroides_goldsteinii	1	1.12	0.107143	1.354	L	Baseline	AZI	Treated
L-1	Parabacteroides_gordonii	1	1	0	0.915	L	Baseline	AZI	Treated
L-1	Parabacteroides_johnsonii	1	1	0	0.987	L	Baseline	AZI	Treated
L-1	Parabacteroides_sp._20_3	1	1.08	0.0740741	1.409	L	Baseline	AZI	Treated
L-1	Parabacteroides_sp._2_1_7	1	1.13	0.115044	1.431	L	Baseline	AZI	Treated
L-1	Parabacteroides_sp._ASF519	1	1.06	0.0566038	1.426	L	Baseline	AZI	Treated
L-1	Parabacteroides_sp._AT13	1	1.02	0.0196078	1.295	L	Baseline	AZI	Treated
L-1	Parabacteroides_sp._CAG:2	1.12	1.26	0.111111	0.623	L	Baseline	AZI	Treated
L-1	Parabacteroides_sp._CT06	1	1.08	0.0740741	2.012	L	Baseline	AZI	Treated
L-1	Parabacteroides_sp._D13	1.03	1.16	0.112069	1.413	L	Baseline	AZI	Treated
L-1	Parabacteroides_sp._D25	1	1.08	0.0740741	1.423	L	Baseline	AZI	Treated
L-1	Parabacteroides_sp._D26	1.03	1.12	0.0803571	1.185	L	Baseline	AZI	Treated
L-1	Parabacteroides_sp._Marseille-P3668	1	1	0	0.664	L	Baseline	AZI	Treated
L-1	Parabacteroides_sp._Marseille-P3763	1	1	0	0.715	L	Baseline	AZI	Treated
L-1	Parabacteroides_sp._UBA3278	1.14	1.27	0.102362	0.626	L	Baseline	AZI	Treated
L-1	Parabacteroides_sp._UBA7107	1.1	1.34	0.179104	1.011	L	Baseline	AZI	Treated
L-1	Paraprevotella_clara	1	1	0	0.637	L	Baseline	AZI	Treated
L-1	Porphyromonas_sp._31_2	1	1.08	0.0740741	0.891	L	Baseline	AZI	Treated
L-1	Prevotella_bivia	1	1	0	0.524	L	Baseline	AZI	Treated
L-1	Prevotellaceae_bacterium_Marseille-P2826	1	1	0	0.523	L	Baseline	AZI	Treated
L-1	Prevotella_lascolaii	1	1	0	0.557	L	Baseline	AZI	Treated
L-1	Prevotella_sp._109	1	1	0	0.634	L	Baseline	AZI	Treated
L-1	Prevotella_stercorea	1	1	0	1.076	L	Baseline	AZI	Treated
L-1	Ruminococcus_sp._5_1_39BFAA	1.43	1.68	0.14881	1.468	L	Baseline	AZI	Treated
L-1	Shigella_dysenteriae	1.11	1.43	0.223776	0.711	L	Baseline	AZI	Treated
L-1	Shigella_flexneri	1.61	1.97	0.182741	0.621	L	Baseline	AZI	Treated
L-1	Shigella_sp._PAMC_28760	1.5	1.68	0.107143	0.586	L	Baseline	AZI	Treated
L-1	Tyzzerella_sp._Marseille-P3062	1	1	0	0.547	L	Baseline	AZI	Treated
L-1	uncultured_Bacteroides_sp.	1	1	0	0.937	L	Baseline	AZI	Treated
L-1	uncultured_Faecalibacterium_sp.	1.17	1.56	0.25	0.668	L	Baseline	AZI	Treated
M-1	Achromobacter_sp._ATCC35328	1.19	1.25	0.048	6.308	M	Baseline	AUG	Treated
M-1	Alistipes_putredinis_CAG:67	1.06	1.19	0.109244	0.729	M	Baseline	AUG	Treated
M-1	Alistipes_putredinis	1	1.09	0.0825688	1.104	M	Baseline	AUG	Treated
M-1	Alistipes_sp._AL-1	1	1	0	0.504	M	Baseline	AUG	Treated
M-1	Alistipes_sp._CHKCI003	1	1	0	0.589	M	Baseline	AUG	Treated
M-1	Alistipes_sp._cv1	1	1	0	0.56	M	Baseline	AUG	Treated
M-1	Alistipes_sp._Marseille-P5061	1	1	0	1.414	M	Baseline	AUG	Treated
M-1	Alistipes_sp._UBA1813	1	1	0	0.516	M	Baseline	AUG	Treated
M-1	Anaerostipes_hadrus	1	1	0	0.688	M	Baseline	AUG	Treated
M-1	Bacteroidales_bacterium_43_36	1.09	1.28	0.148438	0.593	M	Baseline	AUG	Treated
M-1	Bacteroides_barnesiae	1	1	0	0.713	M	Baseline	AUG	Treated
M-1	Bacteroides_bouchesdurhonensis	1	1	0	0.87	M	Baseline	AUG	Treated
M-1	Bacteroides_caccae_CAG:21	1.05	1.17	0.102564	0.77	M	Baseline	AUG	Treated
M-1	Bacteroides_caccae	1	1.13	0.115044	1.528	M	Baseline	AUG	Treated
M-1	Bacteroides_caecimuris	1	1.23	0.186992	1.199	M	Baseline	AUG	Treated
M-1	Bacteroides_cellulosilyticus	1.18	1.32	0.106061	0.929	M	Baseline	AUG	Treated
M-1	Bacteroides_clarus	1	1.43	0.300699	0.58	M	Baseline	AUG	Treated
M-1	Bacteroides_congonensis	1	1	0	0.58	M	Baseline	AUG	Treated
M-1	Bacteroides_coprocola_CAG:162	1.53	1.62	0.0555556	6.194	M	Baseline	AUG	Treated
M-1	Bacteroides_coprocola	1.15	1.35	0.148148	6.63	M	Baseline	AUG	Treated
M-1	Bacteroides_coprophilus	1	1	0	0.662	M	Baseline	AUG	Treated
M-1	Bacteroides_cutis	1	1	0	0.537	M	Baseline	AUG	Treated
M-1	Bacteroides_dorei_CAG:222	1.77	2.18	0.188073	3.878	M	Baseline	AUG	Treated
M-1	Bacteroides_eggerthii	1	1	0	0.98	M	Baseline	AUG	Treated
M-1	Bacteroides_faecis_CAG:32	1.02	1.38	0.26087	0.653	M	Baseline	AUG	Treated
M-1	Bacteroides_faecis	1.13	1.52	0.256579	1.013	M	Baseline	AUG	Treated
M-1	Bacteroides_fluxus	1	1	0	0.533	M	Baseline	AUG	Treated
M-1	Bacteroides_fragilis	1	1	0	0.988	M	Baseline	AUG	Treated
M-1	Bacteroides_helcogenes	1	1	0	0.754	M	Baseline	AUG	Treated
M-1	Bacteroides_heparinolyticus	1	1	0	0.616	M	Baseline	AUG	Treated
M-1	Bacteroides_intestinalis	1.31	1.5	0.126667	0.719	M	Baseline	AUG	Treated
M-1	Bacteroides_massiliensis	1.28	1.45	0.117241	3.033	M	Baseline	AUG	Treated
M-1	Bacteroides_mediterraneensis	1	1.28	0.21875	1.127	M	Baseline	AUG	Treated
M-1	Bacteroides_nordii	1	1.16	0.137931	0.852	M	Baseline	AUG	Treated
M-1	Bacteroides_ovatus_CAG:22	1.44	1.72	0.162791	0.552	M	Baseline	AUG	Treated
M-1	Bacteroides_ovatus	1	1.07	0.0654206	1.123	M	Baseline	AUG	Treated
M-1	Bacteroides_plebeius_CAG:211	1.31	1.49	0.120805	1.646	M	Baseline	AUG	Treated
M-1	Bacteroides_plebeius	1.07	1.43	0.251748	2.187	M	Baseline	AUG	Treated
M-1	Bacteroides_rodentium	1.2	1.61	0.254658	0.704	M	Baseline	AUG	Treated
M-1	Bacteroides_salanitronis	1	1	0	0.942	M	Baseline	AUG	Treated
M-1	Bacteroides_salyersiae	1	1	0	0.756	M	Baseline	AUG	Treated
M-1	Bacteroides_sp._1_1_14	1.05	1.16	0.0948276	1.614	M	Baseline	AUG	Treated
M-1	Bacteroides_sp._1_1_30	1.4	1.83	0.234973	1.11	M	Baseline	AUG	Treated
M-1	Bacteroides_sp._1_1_6	1.05	1.18	0.110169	2.173	M	Baseline	AUG	Treated
M-1	Bacteroides_sp._2_1_16	1	1	0	0.54	M	Baseline	AUG	Treated
M-1	Bacteroides_sp._2_1_22	1.36	1.78	0.235955	0.907	M	Baseline	AUG	Treated
M-1	Bacteroides_sp._2_1_33B	1.02	1.15	0.113043	0.763	M	Baseline	AUG	Treated
M-1	Bacteroides_sp._2_1_56FAA	1	1	0	0.565	M	Baseline	AUG	Treated
M-1	Bacteroides_sp._2_2_4	1.49	1.83	0.185792	0.903	M	Baseline	AUG	Treated
M-1	Bacteroides_sp._3_1_13	1	1.24	0.193548	1.131	M	Baseline	AUG	Treated
M-1	Bacteroides_sp._3_1_19	1.04	1.13	0.079646	1.245	M	Baseline	AUG	Treated
M-1	Bacteroides_sp._3_1_23	1.08	1.3	0.169231	0.874	M	Baseline	AUG	Treated
M-1	Bacteroides_sp._3_1_33FAA	1.02	1.24	0.177419	4.187	M	Baseline	AUG	Treated
M-1	Bacteroides_sp._3_1_40A	1.25	1.43	0.125874	5.223	M	Baseline	AUG	Treated
M-1	Bacteroides_sp._4_1_36	1.16	1.42	0.183099	0.67	M	Baseline	AUG	Treated
M-1	Bacteroides_sp._43_108	1	1	0	0.544	M	Baseline	AUG	Treated
M-1	Bacteroides_sp._43_46	1	1.09	0.0825688	0.806	M	Baseline	AUG	Treated
M-1	Bacteroides_sp._4_3_47FAA	1.2	1.34	0.104478	4.865	M	Baseline	AUG	Treated
M-1	Bacteroides_sp._9_1_42FAA	1.12	1.43	0.216783	4.201	M	Baseline	AUG	Treated
M-1	Bacteroides_sp._An51A	1	1	0	0.634	M	Baseline	AUG	Treated
M-1	Bacteroides_sp._AR20	1.1	1.2	0.0833333	1.401	M	Baseline	AUG	Treated
M-1	Bacteroides_sp._AR29	1	1.13	0.115044	0.69	M	Baseline	AUG	Treated
M-1	Bacteroides_sp._CAG:1076	1	1.59	0.371069	0.692	M	Baseline	AUG	Treated
M-1	Bacteroides_sp._CAG:443	1	1.53	0.346405	0.826	M	Baseline	AUG	Treated
M-1	Bacteroides_sp._CAG:98	1.39	1.51	0.0794702	2.744	M	Baseline	AUG	Treated
M-1	Bacteroides_sp._D1	1.13	1.47	0.231293	0.928	M	Baseline	AUG	Treated
M-1	Bacteroides_sp._D20	1	1.18	0.152542	0.695	M	Baseline	AUG	Treated
M-1	Bacteroides_sp._D22	1.69	2.18	0.224771	0.859	M	Baseline	AUG	Treated
M-1	Bacteroides_sp._D2	1.18	1.51	0.218543	0.524	M	Baseline	AUG	Treated
M-1	Bacteroides_sp._HMSC067B03	1	1.22	0.180328	1.125	M	Baseline	AUG	Treated
M-1	Bacteroides_sp._HMSC068A09	1	1.36	0.264706	1	M	Baseline	AUG	Treated
M-1	Bacteroides_sp._HMSC073E02	1.22	1.47	0.170068	0.881	M	Baseline	AUG	Treated
M-1	Bacteroides_sp._HPS0048	1	1.21	0.173554	0.562	M	Baseline	AUG	Treated
M-1	Bacteroides_sp._KFT8	1.45	1.8	0.194444	0.647	M	Baseline	AUG	Treated
M-1	Bacteroides_sp._Marseille-P3108	1	1	0	1.349	M	Baseline	AUG	Treated
M-1	Bacteroides_sp._Marseille-P3166	1	1	0	1.505	M	Baseline	AUG	Treated
M-1	Bacteroides_sp._Marseille-P3208T	1	1	0	1.332	M	Baseline	AUG	Treated
M-1	Bacteroides_sp._Marseille-P3684	1	1	0	1.093	M	Baseline	AUG	Treated
M-1	Bacteroides_sp._UBA7052	1	1.16	0.137931	1.409	M	Baseline	AUG	Treated
M-1	Bacteroides_sp._UBA7116	1.45	1.89	0.232804	1.458	M	Baseline	AUG	Treated
M-1	Bacteroides_sp._UW	1	1	0	1.118	M	Baseline	AUG	Treated
M-1	Bacteroides_stercoris	1	1.11	0.0990991	1.982	M	Baseline	AUG	Treated
M-1	Bacteroides_thetaiotaomicron_CAG:40	1.23	1.31	0.0610687	1.525	M	Baseline	AUG	Treated
M-1	Bacteroides_thetaiotaomicron	1.08	1.2	0.1	1.953	M	Baseline	AUG	Treated
M-1	Bacteroides_uniformis	1	1.2	0.166667	0.972	M	Baseline	AUG	Treated
M-1	Bacteroides_vulgatus_CAG:6	1.28	1.34	0.0447761	5.538	M	Baseline	AUG	Treated
M-1	Bacteroides_vulgatus	1.11	1.18	0.059322	6.557	M	Baseline	AUG	Treated
M-1	Bacteroides_xylanisolvens	1.21	1.56	0.224359	0.706	M	Baseline	AUG	Treated
M-1	Bacteroides_zoogleoformans	1	1	0	0.767	M	Baseline	AUG	Treated
M-1	Bacteroidia_bacterium_UC5.1-2G11	1	1.21	0.173554	4.108	M	Baseline	AUG	Treated
M-1	Barnesiella_intestinihominis	1	1	0	0.576	M	Baseline	AUG	Treated
M-1	Barnesiella_viscericola	1	1	0	0.923	M	Baseline	AUG	Treated
M-1	Blautia_massiliensis	1.53	1.86	0.177419	1.086	M	Baseline	AUG	Treated
M-1	Blautia_obeum	1.41	1.82	0.225275	0.608	M	Baseline	AUG	Treated
M-1	Blautia_sp._KLE_1732	1.01	1.22	0.172131	0.834	M	Baseline	AUG	Treated
M-1	Blautia_sp._Marseille-P2398	1.25	1.45	0.137931	0.759	M	Baseline	AUG	Treated
M-1	Blautia_sp._Marseille-P3087	1	1	0	0.661	M	Baseline	AUG	Treated
M-1	Blautia_sp._SF-50	1.07	1.39	0.230216	0.825	M	Baseline	AUG	Treated
M-1	Blautia_wexlerae	1.54	1.94	0.206186	0.632	M	Baseline	AUG	Treated
M-1	Butyricimonas_sp._Marseille-P4593	1	1.7	0.411765	0.863	M	Baseline	AUG	Treated
M-1	Carnobacterium_sp._N15.MGS-207	1	1	0	1.311	M	Baseline	AUG	Treated
M-1	Citrobacter_braakii	1.01	1.35	0.251852	1.083	M	Baseline	AUG	Treated
M-1	Culturomica_massiliensis	1	1	0	1.133	M	Baseline	AUG	Treated
M-1	Dorea_formicigenerans	1	1	0	0.692	M	Baseline	AUG	Treated
M-1	Dorea_longicatena	1	1	0	0.517	M	Baseline	AUG	Treated
M-1	Dorea_sp._Marseille-P4042	1	1	0	0.505	M	Baseline	AUG	Treated
M-1	Enterobacter_cloacae_complex_sp._ECNIH6	1	1	0	0.619	M	Baseline	AUG	Treated
M-1	Escherichia_albertii	2.44	2.99	0.183946	3.704	M	Baseline	AUG	Treated
M-1	Escherichia_coli	1.28	1.33	0.037594	7.266	M	Baseline	AUG	Treated
M-1	Escherichia_fergusonii	2.22	3.29	0.325228	3.736	M	Baseline	AUG	Treated
M-1	Escherichia_marmotae	1.28	1.47	0.129252	4.44	M	Baseline	AUG	Treated
M-1	Escherichia_sp._1_1_43	1.29	1.35	0.0444444	6.75	M	Baseline	AUG	Treated
M-1	Escherichia_sp._3_2_53FAA	1.12	1.24	0.0967742	5.868	M	Baseline	AUG	Treated
M-1	Escherichia_sp._4_1_40B	1.13	1.19	0.0504202	6.985	M	Baseline	AUG	Treated
M-1	Escherichia_sp._B1147	1.46	1.74	0.16092	4.589	M	Baseline	AUG	Treated
M-1	Escherichia_sp._KTE114	1.33	1.56	0.147436	4.996	M	Baseline	AUG	Treated
M-1	Escherichia_sp._KTE159	1.38	1.63	0.153374	4.338	M	Baseline	AUG	Treated
M-1	Escherichia_sp._KTE172	1.21	1.3	0.0692308	6.432	M	Baseline	AUG	Treated
M-1	Escherichia_sp._MOD1-EC4550	1.2	1.28	0.0625	6.08	M	Baseline	AUG	Treated
M-1	Escherichia_sp._MOD1-EC5189	1.11	1.21	0.0826446	5.972	M	Baseline	AUG	Treated
M-1	Escherichia_sp._MOD1-EC5287	1	1.09	0.0825688	5.571	M	Baseline	AUG	Treated
M-1	Escherichia_sp._MOD1-EC5350	1.63	1.95	0.164103	4.215	M	Baseline	AUG	Treated
M-1	Escherichia_sp._MOD1-EC5990	1.06	1.15	0.0782609	5.983	M	Baseline	AUG	Treated
M-1	Escherichia_sp._MOD1-EC6021	1.19	1.3	0.0846154	5.618	M	Baseline	AUG	Treated
M-1	Escherichia_sp._MOD1-EC6300	1.17	1.25	0.064	6.09	M	Baseline	AUG	Treated
M-1	Escherichia_sp._MOD1-EC7003	1.41	1.64	0.140244	5.242	M	Baseline	AUG	Treated
M-1	Escherichia_sp._R10	1.21	1.29	0.0620155	6.203	M	Baseline	AUG	Treated
M-1	Escherichia_sp._R11	1.24	1.36	0.0882353	5.762	M	Baseline	AUG	Treated
M-1	Escherichia_sp._R13	1.2	1.27	0.0551181	6.208	M	Baseline	AUG	Treated
M-1	Escherichia_sp._R14	1.19	1.26	0.0555556	6.269	M	Baseline	AUG	Treated
M-1	Escherichia_sp._R15	1.24	1.3	0.0461538	6.706	M	Baseline	AUG	Treated
M-1	Escherichia_sp._R16	1.13	1.22	0.0737705	6.043	M	Baseline	AUG	Treated
M-1	Escherichia_sp._R18	1.24	1.31	0.0534351	6.054	M	Baseline	AUG	Treated
M-1	Escherichia_sp._R1	1.22	1.37	0.109489	5.825	M	Baseline	AUG	Treated
M-1	Escherichia_sp._R20	1.24	1.31	0.0534351	6.214	M	Baseline	AUG	Treated
M-1	Escherichia_sp._R3	1.12	1.19	0.0588235	7.421	M	Baseline	AUG	Treated
M-1	Escherichia_sp._R5	1.25	1.33	0.0601504	6.27	M	Baseline	AUG	Treated
M-1	Escherichia_sp._R6	1.2	1.28	0.0625	6.446	M	Baseline	AUG	Treated
M-1	Escherichia_sp._TW09308	1.4	1.68	0.166667	4.072	M	Baseline	AUG	Treated
M-1	Escherichia_sp._TW10509	1.49	1.58	0.056962	5.642	M	Baseline	AUG	Treated
M-1	Escherichia_sp._TW11588	1.14	1.33	0.142857	5.15	M	Baseline	AUG	Treated
M-1	Eubacterium_rectale_CAG:36	1.3	1.42	0.084507	3.305	M	Baseline	AUG	Treated
M-1	Eubacterium_sp._41_20	1.34	1.46	0.0821918	3.136	M	Baseline	AUG	Treated
M-1	Haemophilus_pittmaniae	1	1	0	0.554	M	Baseline	AUG	Treated
M-1	Klebsiella_aerogenes	1	1	0	0.915	M	Baseline	AUG	Treated
M-1	Klebsiella_pneumoniae	1.96	2.64	0.257576	1.089	M	Baseline	AUG	Treated
M-1	Klebsiella_quasipneumoniae	1.34	1.97	0.319797	0.591	M	Baseline	AUG	Treated
M-1	Klebsiella_quasivariicola	2.1	3.15	0.333333	1.568	M	Baseline	AUG	Treated
M-1	Klebsiella_sp._10982	1.1	1.66	0.337349	0.595	M	Baseline	AUG	Treated
M-1	Klebsiella_sp._2N3	1.91	2.56	0.253906	1.042	M	Baseline	AUG	Treated
M-1	Klebsiella_sp._4_1_44FAA	1.32	1.89	0.301587	1.065	M	Baseline	AUG	Treated
M-1	Klebsiella_sp._AA405	1.75	2.44	0.282787	0.511	M	Baseline	AUG	Treated
M-1	Klebsiella_sp._HMSC16A12	2.21	2.99	0.26087	0.553	M	Baseline	AUG	Treated
M-1	Klebsiella_sp._KGM-IMP216	1.8	2.46	0.268293	0.597	M	Baseline	AUG	Treated
M-1	Klebsiella_sp._KTE92	1.07	1.59	0.327044	0.838	M	Baseline	AUG	Treated
M-1	Klebsiella_sp._PO552	1.42	2.13	0.333333	0.653	M	Baseline	AUG	Treated
M-1	Klebsiella_sp._S1	1.74	2.44	0.286885	0.631	M	Baseline	AUG	Treated
M-1	Kosakonia_cowanii	1	1	0	0.815	M	Baseline	AUG	Treated
M-1	Lachnoclostridium_sp._SNUG30386	1.51	1.88	0.196809	0.503	M	Baseline	AUG	Treated
M-1	Lachnospiraceae_bacterium_UBA2886	1.5	1.98	0.242424	2.423	M	Baseline	AUG	Treated
M-1	Lactobacillus_sp._N15.MGS-260	1	1	0	0.96	M	Baseline	AUG	Treated
M-1	Mediterranea_massiliensis	1	1	0	0.782	M	Baseline	AUG	Treated
M-1	Odoribacter_laneus	1	1	0	0.977	M	Baseline	AUG	Treated
M-1	Odoribacter_splanchnicus	1	1	0	0.695	M	Baseline	AUG	Treated
M-1	Odoribacter_sp._N15.MGS-14	1	1	0	1.552	M	Baseline	AUG	Treated
M-1	Parabacteroides_distasonis	1.04	1.11	0.0630631	1.312	M	Baseline	AUG	Treated
M-1	Parabacteroides_sp._20_3	1	1.11	0.0990991	1.279	M	Baseline	AUG	Treated
M-1	Parabacteroides_sp._2_1_7	1.06	1.16	0.0862069	1.094	M	Baseline	AUG	Treated
M-1	Parabacteroides_sp._ASF519	1	1	0	0.528	M	Baseline	AUG	Treated
M-1	Parabacteroides_sp._AT13	1.03	1.14	0.0964912	1.392	M	Baseline	AUG	Treated
M-1	Parabacteroides_sp._CAG:2	1.16	1.26	0.0793651	0.724	M	Baseline	AUG	Treated
M-1	Parabacteroides_sp._CT06	1.04	1.14	0.0877193	1.53	M	Baseline	AUG	Treated
M-1	Parabacteroides_sp._D13	1.02	1.12	0.0892857	1.069	M	Baseline	AUG	Treated
M-1	Parabacteroides_sp._D25	1	1.08	0.0740741	1.079	M	Baseline	AUG	Treated
M-1	Parabacteroides_sp._D26	1.08	1.24	0.129032	1.049	M	Baseline	AUG	Treated
M-1	Parabacteroides_sp._Marseille-P3668	1	1	0	0.666	M	Baseline	AUG	Treated
M-1	Parabacteroides_sp._Marseille-P3763	1	1	0	0.761	M	Baseline	AUG	Treated
M-1	Parabacteroides_sp._UBA3278	1.27	1.45	0.124138	0.658	M	Baseline	AUG	Treated
M-1	Porphyromonas_sp._31_2	1.1	1.21	0.0909091	0.903	M	Baseline	AUG	Treated
M-1	Prevotella_bivia	1	1	0	1.091	M	Baseline	AUG	Treated
M-1	Prevotella_bryantii	1	1	0	1.314	M	Baseline	AUG	Treated
M-1	Prevotella_buccalis	1	1	0	0.563	M	Baseline	AUG	Treated
M-1	Prevotellaceae_bacterium_Marseille-P2826	1	1	0	0.785	M	Baseline	AUG	Treated
M-1	Prevotella_copri	1.06	1.23	0.138211	14.698	M	Baseline	AUG	Treated
M-1	Prevotella_corporis	1	1	0	0.507	M	Baseline	AUG	Treated
M-1	Prevotella_fusca	1	1	0	0.615	M	Baseline	AUG	Treated
M-1	Prevotella_ihumii	1	1	0	0.777	M	Baseline	AUG	Treated
M-1	Prevotella_intermedia	1	1	0	0.581	M	Baseline	AUG	Treated
M-1	Prevotella_lascolaii	1	1	0	0.776	M	Baseline	AUG	Treated
M-1	Prevotellamassilia_timonensis	1	1	0	0.509	M	Baseline	AUG	Treated
M-1	Prevotella_melaninogenica	1	1	0	0.654	M	Baseline	AUG	Treated
M-1	Prevotella_multisaccharivorax	1	1	0	0.533	M	Baseline	AUG	Treated
M-1	Prevotella_oryzae	1	1	0	0.607	M	Baseline	AUG	Treated
M-1	Prevotella_scopos	1	1	0	0.628	M	Baseline	AUG	Treated
M-1	Prevotella_sp._109	1	1	0	0.517	M	Baseline	AUG	Treated
M-1	Prevotella_sp._CAG:732	1	1.93	0.481865	0.62	M	Baseline	AUG	Treated
M-1	Prevotella_sp._DNF00663	1	1	0	0.722	M	Baseline	AUG	Treated
M-1	Prevotella_sp._HJM029	1	1	0	0.506	M	Baseline	AUG	Treated
M-1	Prevotella_sp._HUN102	1	1	0	0.618	M	Baseline	AUG	Treated
M-1	Prevotella_sp._Marseille-P4119	1	1	0	1.383	M	Baseline	AUG	Treated
M-1	Prevotella_sp._oral_taxon_299	1	1	0	0.594	M	Baseline	AUG	Treated
M-1	Prevotella_sp._P4-119	1	1	0	0.618	M	Baseline	AUG	Treated
M-1	Prevotella_sp._P4-98	1	1	0	0.532	M	Baseline	AUG	Treated
M-1	Prevotella_sp._P5-50	1	1	0	0.683	M	Baseline	AUG	Treated
M-1	Prevotella_sp._S7-1-8	1	1	0	0.544	M	Baseline	AUG	Treated
M-1	Prevotella_sp._S7_MS_2	1	1	0	0.561	M	Baseline	AUG	Treated
M-1	Prevotella_sp._UBA6339	1	1.34	0.253731	0.906	M	Baseline	AUG	Treated
M-1	Prevotella_sp._UBA6866	1	1	0	0.535	M	Baseline	AUG	Treated
M-1	Prevotella_sp._UBA6870	1	1	0	0.535	M	Baseline	AUG	Treated
M-1	Prevotella_stercorea	1	1	0	0.617	M	Baseline	AUG	Treated
M-1	Roseburia_faecis	1.21	1.58	0.234177	0.518	M	Baseline	AUG	Treated
M-1	Roseburia_hominis	1	1	0	0.514	M	Baseline	AUG	Treated
M-1	Roseburia_sp._831b	1	1	0	0.562	M	Baseline	AUG	Treated
M-1	Ruminococcus_faecis	1	1.25	0.2	0.599	M	Baseline	AUG	Treated
M-1	Ruminococcus_lactaris	1	1.07	0.0654206	1.125	M	Baseline	AUG	Treated
M-1	Ruminococcus_sp._5_1_39BFAA	2.37	2.95	0.19661	0.948	M	Baseline	AUG	Treated
M-1	Ruminococcus_sp._A254.MGS-108	1.18	1.51	0.218543	0.547	M	Baseline	AUG	Treated
M-1	Ruminococcus_sp._Marseille-P328	1	1.23	0.186992	0.502	M	Baseline	AUG	Treated
M-1	Salmonella_enterica	1.27	2.61	0.51341	1.275	M	Baseline	AUG	Treated
M-1	Serratia_sp._SCBI	1	1	0	0.585	M	Baseline	AUG	Treated
M-1	Shigella_dysenteriae	1.15	1.59	0.27673	11.725	M	Baseline	AUG	Treated
M-1	Shigella_flexneri	1.24	1.35	0.0814815	8.907	M	Baseline	AUG	Treated
M-1	Shigella_sonnei	1.29	1.36	0.0514706	6.531	M	Baseline	AUG	Treated
M-1	Shigella_sp._FC2045	1.19	1.32	0.0984848	6.175	M	Baseline	AUG	Treated
M-1	Shigella_sp._FC2928	1.18	1.31	0.0992366	5.82	M	Baseline	AUG	Treated
M-1	Shigella_sp._PAMC_28760	1.31	1.37	0.0437956	8.706	M	Baseline	AUG	Treated
M-1	Tannerella_sp._6_1_58FAA_CT1	1	1	0	0.562	M	Baseline	AUG	Treated
M-1	uncultured_Bacteroides_sp.	1.15	1.33	0.135338	0.768	M	Baseline	AUG	Treated
M-1	uncultured_Faecalibacterium_sp.	1.26	1.44	0.125	0.701	M	Baseline	AUG	Treated
N-1	Absiella_dolichum	1	1	0	0.51	N	Baseline	AUG	Treated
N-1	Achromobacter_sp._ATCC35328	1.47	1.58	0.0696203	2.229	N	Baseline	AUG	Treated
N-1	Alistipes_finegoldii	1	1.08	0.0740741	1.768	N	Baseline	AUG	Treated
N-1	Alistipes_obesi	1	1	0	0.542	N	Baseline	AUG	Treated
N-1	Alistipes_onderdonkii	1.1	2.03	0.458128	0.561	N	Baseline	AUG	Treated
N-1	Alistipes_putredinis_CAG:67	1.22	1.33	0.0827068	1.409	N	Baseline	AUG	Treated
N-1	Alistipes_putredinis	1	1.08	0.0740741	1.632	N	Baseline	AUG	Treated
N-1	Alistipes_shahii	1	1.25	0.2	0.895	N	Baseline	AUG	Treated
N-1	Alistipes_sp._56_sp_Nov_56_25	1.11	1.41	0.212766	0.615	N	Baseline	AUG	Treated
N-1	Alistipes_sp._AL-1	1.16	2.27	0.488987	0.618	N	Baseline	AUG	Treated
N-1	Alistipes_sp._HGB5	1.1	1.2	0.0833333	1.986	N	Baseline	AUG	Treated
N-1	Alistipes_sp._Marseille-P2431	1.09	2.04	0.465686	0.526	N	Baseline	AUG	Treated
N-1	Alistipes_sp._UBA1813	1	1	0	0.516	N	Baseline	AUG	Treated
N-1	Anaeromassilibacillus_sp._Marseille-P4683	1	1	0	0.604	N	Baseline	AUG	Treated
N-1	Anaerostipes_hadrus	1	1	0	1.374	N	Baseline	AUG	Treated
N-1	Anaerostipes_sp._992a	1	1	0	0.812	N	Baseline	AUG	Treated
N-1	Anaerotruncus_colihominis	1	1	0	0.711	N	Baseline	AUG	Treated
N-1	Angelakisella_massiliensis	1	1	0	0.718	N	Baseline	AUG	Treated
N-1	Bacteroidales_bacterium_43_36	1.03	1.22	0.155738	0.548	N	Baseline	AUG	Treated
N-1	Bacteroides_caecimuris	1	1.45	0.310345	0.747	N	Baseline	AUG	Treated
N-1	Bacteroides_clarus_CAG:160	1.14	1.64	0.304878	0.734	N	Baseline	AUG	Treated
N-1	Bacteroides_clarus	1	1.12	0.107143	0.899	N	Baseline	AUG	Treated
N-1	Bacteroides_coprocola_CAG:162	1.34	1.51	0.112583	0.659	N	Baseline	AUG	Treated
N-1	Bacteroides_coprocola	1	1.18	0.152542	2.174	N	Baseline	AUG	Treated
N-1	Bacteroides_coprophilus_CAG:333	1.25	1.34	0.0671642	1.86	N	Baseline	AUG	Treated
N-1	Bacteroides_coprophilus	1.34	1.49	0.100671	1.892	N	Baseline	AUG	Treated
N-1	Bacteroides_cutis	1	1.13	0.115044	0.657	N	Baseline	AUG	Treated
N-1	Bacteroides_dorei_CAG:222	1.42	1.75	0.188571	2.456	N	Baseline	AUG	Treated
N-1	Bacteroides_eggerthii	1	1.46	0.315068	1.15	N	Baseline	AUG	Treated
N-1	Bacteroides_fluxus	1	1	0	0.576	N	Baseline	AUG	Treated
N-1	Bacteroides_fragilis	1	1	0	0.646	N	Baseline	AUG	Treated
N-1	Bacteroides_gallinarum	1.31	2.43	0.460905	0.736	N	Baseline	AUG	Treated
N-1	Bacteroides_massiliensis	1	1	0	0.629	N	Baseline	AUG	Treated
N-1	Bacteroides_nordii	1	1	0	0.565	N	Baseline	AUG	Treated
N-1	Bacteroides_ovatus	1	1.27	0.212598	0.589	N	Baseline	AUG	Treated
N-1	Bacteroides_plebeius	1	1	0	1.051	N	Baseline	AUG	Treated
N-1	Bacteroides_rodentium	1	1.11	0.0990991	1.038	N	Baseline	AUG	Treated
N-1	Bacteroides_sp._1_1_30	1.03	1.2	0.141667	0.798	N	Baseline	AUG	Treated
N-1	Bacteroides_sp._1_1_6	1	1	0	0.571	N	Baseline	AUG	Treated
N-1	Bacteroides_sp._2_1_16	1	1	0	0.525	N	Baseline	AUG	Treated
N-1	Bacteroides_sp._2_1_22	1.12	1.33	0.157895	0.685	N	Baseline	AUG	Treated
N-1	Bacteroides_sp._2_1_33B	1.03	1.18	0.127119	0.667	N	Baseline	AUG	Treated
N-1	Bacteroides_sp._2_2_4	1.68	2.17	0.225806	0.623	N	Baseline	AUG	Treated
N-1	Bacteroides_sp._3_1_13	1	1.06	0.0566038	0.838	N	Baseline	AUG	Treated
N-1	Bacteroides_sp._3_1_19	1.04	1.14	0.0877193	0.975	N	Baseline	AUG	Treated
N-1	Bacteroides_sp._3_1_33FAA	1.33	1.59	0.163522	2.649	N	Baseline	AUG	Treated
N-1	Bacteroides_sp._3_1_40A	1.31	1.43	0.0839161	3.453	N	Baseline	AUG	Treated
N-1	Bacteroides_sp._4_1_36	1	1.05	0.047619	1.336	N	Baseline	AUG	Treated
N-1	Bacteroides_sp._4_3_47FAA	1.31	1.43	0.0839161	3.284	N	Baseline	AUG	Treated
N-1	Bacteroides_sp._44_46	1	1.06	0.0566038	0.771	N	Baseline	AUG	Treated
N-1	Bacteroides_sp._9_1_42FAA	1.12	1.36	0.176471	2.859	N	Baseline	AUG	Treated
N-1	Bacteroides_sp._AR29	1	1.03	0.0291262	1.412	N	Baseline	AUG	Treated
N-1	Bacteroides_sp._D1	1.13	1.33	0.150376	0.711	N	Baseline	AUG	Treated
N-1	Bacteroides_sp._D20	1	1.06	0.0566038	1.382	N	Baseline	AUG	Treated
N-1	Bacteroides_sp._D22	1.49	1.77	0.158192	0.776	N	Baseline	AUG	Treated
N-1	Bacteroides_sp._HMSC067B03	1	1	0	0.756	N	Baseline	AUG	Treated
N-1	Bacteroides_sp._HMSC073E02	1.74	2.35	0.259574	0.583	N	Baseline	AUG	Treated
N-1	Bacteroides_sp._Marseille-P3108	1	1	0	0.609	N	Baseline	AUG	Treated
N-1	Bacteroides_sp._Marseille-P3166	1	1	0	0.525	N	Baseline	AUG	Treated
N-1	Bacteroides_sp._Marseille-P3684	1	1	0	0.531	N	Baseline	AUG	Treated
N-1	Bacteroides_sp._UW	1	1	0	1.327	N	Baseline	AUG	Treated
N-1	Bacteroides_stercoris	1	1.08	0.0740741	2.81	N	Baseline	AUG	Treated
N-1	Bacteroides_uniformis_CAG:3	1.07	1.18	0.0932203	1.249	N	Baseline	AUG	Treated
N-1	Bacteroides_uniformis	1	1.02	0.0196078	1.462	N	Baseline	AUG	Treated
N-1	Bacteroides_vulgatus_CAG:6	1.32	1.39	0.0503597	3.43	N	Baseline	AUG	Treated
N-1	Bacteroides_vulgatus	1.14	1.22	0.0655738	4.216	N	Baseline	AUG	Treated
N-1	Bacteroidia_bacterium_UC5.1-2G11	1.21	1.46	0.171233	2.599	N	Baseline	AUG	Treated
N-1	Barnesiella_intestinihominis	1	1	0	0.526	N	Baseline	AUG	Treated
N-1	Barnesiella_viscericola	1	1	0	0.516	N	Baseline	AUG	Treated
N-1	Bifidobacterium_adolescentis	1.31	1.51	0.13245	1.238	N	Baseline	AUG	Treated
N-1	Blautia_massiliensis	1	1	0	0.911	N	Baseline	AUG	Treated
N-1	Blautia_obeum	1	1.22	0.180328	0.675	N	Baseline	AUG	Treated
N-1	Blautia_sp._KLE_1732	1	1	0	0.626	N	Baseline	AUG	Treated
N-1	Blautia_sp._Marseille-P2398	1.18	1.43	0.174825	1.027	N	Baseline	AUG	Treated
N-1	Blautia_sp._Marseille-P3087	1	1	0	0.941	N	Baseline	AUG	Treated
N-1	Blautia_sp._SF-50	1	1	0	0.566	N	Baseline	AUG	Treated
N-1	Blautia_sp._SG-772	1	1	0	0.797	N	Baseline	AUG	Treated
N-1	Blautia_wexlerae	1	1.18	0.152542	1.168	N	Baseline	AUG	Treated
N-1	Butyricicoccus_sp._BB10	1	1	0	0.547	N	Baseline	AUG	Treated
N-1	Butyricimonas_sp._An62	1.09	1.43	0.237762	0.526	N	Baseline	AUG	Treated
N-1	Butyricimonas_sp._Marseille-P4593	1	1.3	0.230769	0.743	N	Baseline	AUG	Treated
N-1	Butyrivibrio_crossotus	1	1	0	0.515	N	Baseline	AUG	Treated
N-1	Carnobacterium_sp._N15.MGS-207	1.1	1.39	0.208633	1.941	N	Baseline	AUG	Treated
N-1	Clostridiales_bacterium_KLE1615	1	1	0	0.56	N	Baseline	AUG	Treated
N-1	Clostridiales_bacterium_VE202-16	1	1	0	0.516	N	Baseline	AUG	Treated
N-1	Clostridium_sp._AT4	1	1	0	0.744	N	Baseline	AUG	Treated
N-1	Clostridium_sp._CAG:127	1.1	1.21	0.0909091	2.13	N	Baseline	AUG	Treated
N-1	Clostridium_sp._L2-50	1	1	0	0.733	N	Baseline	AUG	Treated
N-1	Collinsella_aerofaciens	1.04	1.34	0.223881	0.629	N	Baseline	AUG	Treated
N-1	Collinsella_sp._4_8_47FAA	1.52	1.85	0.178378	0.564	N	Baseline	AUG	Treated
N-1	Collinsella_sp._TF06-26	1.11	1.35	0.177778	0.625	N	Baseline	AUG	Treated
N-1	Coprococcus_catus	1	1	0	0.575	N	Baseline	AUG	Treated
N-1	Coprococcus_comes	1	1.16	0.137931	0.897	N	Baseline	AUG	Treated
N-1	Coprococcus_eutactus	1	1	0	0.82	N	Baseline	AUG	Treated
N-1	Coprococcus_sp._CAG:131-related_45_246	1	1	0	0.71	N	Baseline	AUG	Treated
N-1	Coprococcus_sp._HPP0048	1	1	0	0.794	N	Baseline	AUG	Treated
N-1	Coprococcus_sp._HPP0074	1	1	0	0.652	N	Baseline	AUG	Treated
N-1	Dorea_formicigenerans	1	1.16	0.137931	1.469	N	Baseline	AUG	Treated
N-1	Dorea_longicatena	1	1	0	0.725	N	Baseline	AUG	Treated
N-1	Dorea_sp._AGR2135	1.03	1.34	0.231343	0.85	N	Baseline	AUG	Treated
N-1	Dorea_sp._Marseille-P4042	1	1.16	0.137931	1.191	N	Baseline	AUG	Treated
N-1	Eisenbergiella_massiliensis	1	1	0	0.511	N	Baseline	AUG	Treated
N-1	Escherichia_albertii	1.27	1.67	0.239521	1.26	N	Baseline	AUG	Treated
N-1	Escherichia_coli	1.52	1.61	0.0559006	2.398	N	Baseline	AUG	Treated
N-1	Escherichia_fergusonii	1.26	2.04	0.382353	1.301	N	Baseline	AUG	Treated
N-1	Escherichia_marmotae	1.48	1.75	0.154286	1.52	N	Baseline	AUG	Treated
N-1	Escherichia_sp._1_1_43	1.48	1.56	0.0512821	2.315	N	Baseline	AUG	Treated
N-1	Escherichia_sp._3_2_53FAA	1.18	1.3	0.0923077	2.093	N	Baseline	AUG	Treated
N-1	Escherichia_sp._4_1_40B	1.43	1.52	0.0592105	2.388	N	Baseline	AUG	Treated
N-1	Escherichia_sp._B1147	1.1	1.3	0.153846	1.582	N	Baseline	AUG	Treated
N-1	Escherichia_sp._KTE114	1.19	1.41	0.156028	1.794	N	Baseline	AUG	Treated
N-1	Escherichia_sp._KTE159	1.07	1.31	0.183206	1.508	N	Baseline	AUG	Treated
N-1	Escherichia_sp._KTE172	1.21	1.32	0.0833333	2.14	N	Baseline	AUG	Treated
N-1	Escherichia_sp._MOD1-EC4550	1.32	1.43	0.0769231	2.119	N	Baseline	AUG	Treated
N-1	Escherichia_sp._MOD1-EC5189	1.22	1.35	0.0962963	2.096	N	Baseline	AUG	Treated
N-1	Escherichia_sp._MOD1-EC5287	1.3	1.44	0.0972222	1.98	N	Baseline	AUG	Treated
N-1	Escherichia_sp._MOD1-EC5350	1.35	1.81	0.254144	1.479	N	Baseline	AUG	Treated
N-1	Escherichia_sp._MOD1-EC5990	1.42	1.54	0.0779221	2.115	N	Baseline	AUG	Treated
N-1	Escherichia_sp._MOD1-EC6021	1.23	1.36	0.0955882	2.061	N	Baseline	AUG	Treated
N-1	Escherichia_sp._MOD1-EC6300	1.32	1.44	0.0833333	2.132	N	Baseline	AUG	Treated
N-1	Escherichia_sp._MOD1-EC7003	1.48	1.72	0.139535	1.846	N	Baseline	AUG	Treated
N-1	Escherichia_sp._R10	1.44	1.55	0.0709677	2.171	N	Baseline	AUG	Treated
N-1	Escherichia_sp._R11	1.44	1.56	0.0769231	2.119	N	Baseline	AUG	Treated
N-1	Escherichia_sp._R13	1.42	1.53	0.0718954	2.172	N	Baseline	AUG	Treated
N-1	Escherichia_sp._R14	1.31	1.4	0.0642857	2.227	N	Baseline	AUG	Treated
N-1	Escherichia_sp._R15	1.26	1.36	0.0735294	2.37	N	Baseline	AUG	Treated
N-1	Escherichia_sp._R16	1.29	1.41	0.0851064	2.169	N	Baseline	AUG	Treated
N-1	Escherichia_sp._R18	1.48	1.58	0.0632911	2.212	N	Baseline	AUG	Treated
N-1	Escherichia_sp._R1	1.38	1.49	0.0738255	2.067	N	Baseline	AUG	Treated
N-1	Escherichia_sp._R20	1.48	1.59	0.0691824	2.173	N	Baseline	AUG	Treated
N-1	Escherichia_sp._R3	1.42	1.51	0.0596026	2.487	N	Baseline	AUG	Treated
N-1	Escherichia_sp._R5	1.37	1.47	0.0680272	2.193	N	Baseline	AUG	Treated
N-1	Escherichia_sp._R6	1.34	1.44	0.0694444	2.22	N	Baseline	AUG	Treated
N-1	Escherichia_sp._TW09308	1.49	1.79	0.167598	1.472	N	Baseline	AUG	Treated
N-1	Escherichia_sp._TW10509	1.55	1.68	0.077381	2.013	N	Baseline	AUG	Treated
N-1	Escherichia_sp._TW11588	1.12	1.36	0.176471	1.748	N	Baseline	AUG	Treated
N-1	Eubacterium_ramulus	1	1	0	0.577	N	Baseline	AUG	Treated
N-1	Eubacterium_rectale_CAG:36	1.1	1.21	0.0909091	6.367	N	Baseline	AUG	Treated
N-1	Eubacterium_sp._41_20	1.09	1.16	0.0603448	6.221	N	Baseline	AUG	Treated
N-1	Eubacterium_ventriosum	1	1	0	0.936	N	Baseline	AUG	Treated
N-1	Faecalibacterium_prausnitzii	1.18	1.52	0.223684	3.301	N	Baseline	AUG	Treated
N-1	Faecalibacterium_sp._CAG:82	1.26	2.3	0.452174	0.93	N	Baseline	AUG	Treated
N-1	Firmicutes_bacterium_CAG:129_59_24	1.25	1.4	0.107143	1.541	N	Baseline	AUG	Treated
N-1	Firmicutes_bacterium_CAG:65_45_313	1.01	1.16	0.12931	0.925	N	Baseline	AUG	Treated
N-1	Fournierella_massiliensis	1	1	0	0.572	N	Baseline	AUG	Treated
N-1	Fusicatenibacter_saccharivorans	1	1.27	0.212598	0.907	N	Baseline	AUG	Treated
N-1	Gemmiger_formicilis	1	1	0	0.731	N	Baseline	AUG	Treated
N-1	Intestinimonas_massiliensis	1	1	0	0.619	N	Baseline	AUG	Treated
N-1	Lachnoanaerobaculum_sp._OBRC5-5	1	1	0	0.562	N	Baseline	AUG	Treated
N-1	Lachnoclostridium_edouardi	1	1	0	0.567	N	Baseline	AUG	Treated
N-1	Lachnoclostridium_phocaeense	1	1	0	0.511	N	Baseline	AUG	Treated
N-1	Lachnoclostridium_sp._SNUG30386	1	1.24	0.193548	1.302	N	Baseline	AUG	Treated
N-1	Lachnospiraceae_bacterium_1_1_57FAA	1	1.12	0.107143	0.808	N	Baseline	AUG	Treated
N-1	Lachnospiraceae_bacterium_3_1_46FAA	1	1.33	0.24812	0.713	N	Baseline	AUG	Treated
N-1	Lachnospiraceae_bacterium_8_1_57FAA	1	1.19	0.159664	0.8	N	Baseline	AUG	Treated
N-1	Lachnospiraceae_bacterium_AC2012	1	1	0	0.66	N	Baseline	AUG	Treated
N-1	Lachnospiraceae_bacterium_UBA2886	1.47	1.94	0.242268	4.909	N	Baseline	AUG	Treated
N-1	Lachnospiraceae_bacterium_UBA7272	1.11	1.42	0.21831	0.519	N	Baseline	AUG	Treated
N-1	Lactobacillus_rogosae	1.14	1.38	0.173913	0.8	N	Baseline	AUG	Treated
N-1	Lactobacillus_sp._N15.MGS-260	1	1	0	1.159	N	Baseline	AUG	Treated
N-1	Mediterranea_massiliensis	1	1	0	0.516	N	Baseline	AUG	Treated
N-1	Mordavella_sp._Marseille-P3756	1	1	0	0.874	N	Baseline	AUG	Treated
N-1	Negativibacillus_massiliensis	1.52	1.91	0.204188	0.788	N	Baseline	AUG	Treated
N-1	Odoribacter_splanchnicus	1	1.05	0.047619	0.891	N	Baseline	AUG	Treated
N-1	Odoribacter_sp._N15.MGS-14	1.19	1.36	0.125	1.213	N	Baseline	AUG	Treated
N-1	Odoribacter_sp._N54.MGS-14	1.19	1.37	0.131387	0.739	N	Baseline	AUG	Treated
N-1	Oscillibacter_sp._CAG:241_62_21	1.02	1.18	0.135593	1.791	N	Baseline	AUG	Treated
N-1	Oscillibacter_sp._CAG:241	1.02	1.3	0.215385	1.227	N	Baseline	AUG	Treated
N-1	Oscillibacter_sp._ER4	1.11	1.35	0.177778	1.826	N	Baseline	AUG	Treated
N-1	Oscillibacter_sp._KLE_1728	1.21	1.79	0.324022	0.608	N	Baseline	AUG	Treated
N-1	Oscillibacter_sp._KLE_1745	1.98	2.67	0.258427	0.618	N	Baseline	AUG	Treated
N-1	Parabacteroides_distasonis	1.03	1.1	0.0636364	1.025	N	Baseline	AUG	Treated
N-1	Parabacteroides_johnsonii	1	1.26	0.206349	0.577	N	Baseline	AUG	Treated
N-1	Parabacteroides_sp._20_3	1.03	1.2	0.141667	1.017	N	Baseline	AUG	Treated
N-1	Parabacteroides_sp._2_1_7	1	1.05	0.047619	1.022	N	Baseline	AUG	Treated
N-1	Parabacteroides_sp._AT13	1.04	1.13	0.079646	1.114	N	Baseline	AUG	Treated
N-1	Parabacteroides_sp._CAG:2	1.15	1.26	0.0873016	0.683	N	Baseline	AUG	Treated
N-1	Parabacteroides_sp._CT06	1.03	1.12	0.0803571	1.233	N	Baseline	AUG	Treated
N-1	Parabacteroides_sp._D13	1	1.07	0.0654206	1.025	N	Baseline	AUG	Treated
N-1	Parabacteroides_sp._D25	1.04	1.18	0.118644	0.984	N	Baseline	AUG	Treated
N-1	Parabacteroides_sp._D26	1.03	1.17	0.119658	0.895	N	Baseline	AUG	Treated
N-1	Parabacteroides_sp._UBA3278	1.15	1.29	0.108527	0.617	N	Baseline	AUG	Treated
N-1	Porphyromonas_sp._31_2	1	1.08	0.0740741	0.823	N	Baseline	AUG	Treated
N-1	Prevotella_copri	1.05	1.34	0.216418	0.661	N	Baseline	AUG	Treated
N-1	Prevotella_ihumii	1	1	0	0.628	N	Baseline	AUG	Treated
N-1	Prevotella_lascolaii	1	1	0	0.525	N	Baseline	AUG	Treated
N-1	Pseudoflavonifractor_sp._Marseille-P3106	1	1	0	0.69	N	Baseline	AUG	Treated
N-1	Roseburia_faecis	1	1.03	0.0291262	1.187	N	Baseline	AUG	Treated
N-1	Roseburia_hominis	1.08	1.3	0.169231	1.647	N	Baseline	AUG	Treated
N-1	Roseburia_inulinivorans	1	1.12	0.107143	1.845	N	Baseline	AUG	Treated
N-1	Roseburia_sp._831b	1	1	0	0.997	N	Baseline	AUG	Treated
N-1	Roseburia_sp._CAG:18_43_25	1.04	1.22	0.147541	0.51	N	Baseline	AUG	Treated
N-1	Roseburia_sp._CAG:18	1.36	1.58	0.139241	0.527	N	Baseline	AUG	Treated
N-1	Roseburia_sp._UNK.MGS-15	1.08	1.44	0.25	0.851	N	Baseline	AUG	Treated
N-1	Ruminococcaceae_bacterium_D16	1	1	0	1.139	N	Baseline	AUG	Treated
N-1	Ruminococcaceae_bacterium_UBA3269	1.07	1.23	0.130081	1.043	N	Baseline	AUG	Treated
N-1	Ruminococcaceae_bacterium_UBA3315	1.11	1.27	0.125984	0.971	N	Baseline	AUG	Treated
N-1	Ruminococcaceae_bacterium_UBA7105	1.07	1.22	0.122951	0.95	N	Baseline	AUG	Treated
N-1	Ruminococcus_faecis	1.1	1.45	0.241379	0.943	N	Baseline	AUG	Treated
N-1	Ruminococcus_lactaris	1	1	0	0.789	N	Baseline	AUG	Treated
N-1	Ruminococcus_sp._5_1_39BFAA	1.17	1.4	0.164286	1.272	N	Baseline	AUG	Treated
N-1	Ruminococcus_sp._A254.MGS-108	1.02	1.17	0.128205	1.833	N	Baseline	AUG	Treated
N-1	Ruminococcus_sp._CAG:108	1.1	1.23	0.105691	0.908	N	Baseline	AUG	Treated
N-1	Ruminococcus_sp._CAG:108-related_41_35	1.05	1.2	0.125	0.892	N	Baseline	AUG	Treated
N-1	Ruminococcus_sp._Marseille-P328	1	1.2	0.166667	0.97	N	Baseline	AUG	Treated
N-1	Shigella_dysenteriae	1.16	1.54	0.246753	3.835	N	Baseline	AUG	Treated
N-1	Shigella_flexneri	1.46	1.6	0.0875	3.348	N	Baseline	AUG	Treated
N-1	Shigella_sonnei	1.46	1.57	0.0700637	2.284	N	Baseline	AUG	Treated
N-1	Shigella_sp._FC2045	1.46	1.61	0.0931677	2.119	N	Baseline	AUG	Treated
N-1	Shigella_sp._FC2928	1.39	1.52	0.0855263	2.039	N	Baseline	AUG	Treated
N-1	Shigella_sp._PAMC_28760	1.48	1.56	0.0512821	2.929	N	Baseline	AUG	Treated
N-1	Stomatobaculum_longum	1	1	0	0.679	N	Baseline	AUG	Treated
N-1	Subdoligranulum_sp._4_3_54A2FAA	1	1	0	0.807	N	Baseline	AUG	Treated
N-1	Subdoligranulum_variabile	1	1	0	0.629	N	Baseline	AUG	Treated
N-1	Tannerella_sp._6_1_58FAA_CT1	1	1	0	0.511	N	Baseline	AUG	Treated
N-1	Tyzzerella_nexilis	1	1	0	0.995	N	Baseline	AUG	Treated
N-1	Tyzzerella_sp._Marseille-P3062	1	1	0	0.93	N	Baseline	AUG	Treated
N-1	uncultured_Blautia_sp.	1.13	1.49	0.241611	0.609	N	Baseline	AUG	Treated
N-1	uncultured_Coprococcus_sp.	1	1.13	0.115044	1.253	N	Baseline	AUG	Treated
N-1	uncultured_Dorea_sp.	1	1.04	0.0384615	1.077	N	Baseline	AUG	Treated
N-1	uncultured_Faecalibacterium_sp.	1.39	1.53	0.0915033	4.569	N	Baseline	AUG	Treated
N-1	uncultured_Flavonifractor_sp.	1	1	0	0.752	N	Baseline	AUG	Treated
N-1	uncultured_Lachnospira_sp.	1	1	0	0.612	N	Baseline	AUG	Treated
N-1	uncultured_Oscillibacter_sp.	1.28	1.68	0.238095	0.724	N	Baseline	AUG	Treated
B-1	Acinetobacter_sp._CAG:196_36_41	1	1.06	0.0566038	0.792	B	Baseline	CIP	Treated
B-1	Acinetobacter_sp._CAG:196	1.05	1.16	0.0948276	0.799	B	Baseline	CIP	Treated
B-1	Alistipes_putredinis	1	1.15	0.130435	0.888	B	Baseline	CIP	Treated
B-1	Anaerostipes_hadrus	1	1	0	0.702	B	Baseline	CIP	Treated
B-1	Anaerostipes_sp._992a	1	1	0	0.503	B	Baseline	CIP	Treated
B-1	Bacteroides_bouchesdurhonensis	1	1	0	0.778	B	Baseline	CIP	Treated
B-1	Bacteroides_caccae	1	1.12	0.107143	0.824	B	Baseline	CIP	Treated
B-1	Bacteroides_caecimuris	1	1.09	0.0825688	1.114	B	Baseline	CIP	Treated
B-1	Bacteroides_cellulosilyticus	1	1	0	0.529	B	Baseline	CIP	Treated
B-1	Bacteroides_clarus	1	1.25	0.2	0.573	B	Baseline	CIP	Treated
B-1	Bacteroides_coprocola_CAG:162	1.37	1.43	0.041958	6.745	B	Baseline	CIP	Treated
B-1	Bacteroides_coprocola	1.01	1.17	0.136752	8.292	B	Baseline	CIP	Treated
B-1	Bacteroides_coprophilus	1	1	0	0.798	B	Baseline	CIP	Treated
B-1	Bacteroides_dorei_CAG:222	1.55	1.84	0.157609	2.346	B	Baseline	CIP	Treated
B-1	Bacteroides_eggerthii_CAG:109	1.13	1.27	0.110236	0.762	B	Baseline	CIP	Treated
B-1	Bacteroides_eggerthii	1.02	1.13	0.0973451	1.322	B	Baseline	CIP	Treated
B-1	Bacteroides_faecis_CAG:32	1.4	1.54	0.0909091	0.541	B	Baseline	CIP	Treated
B-1	Bacteroides_faecis	1.11	1.23	0.097561	0.767	B	Baseline	CIP	Treated
B-1	Bacteroides_fluxus	1	1	0	0.587	B	Baseline	CIP	Treated
B-1	Bacteroides_fragilis	1	1	0	0.615	B	Baseline	CIP	Treated
B-1	Bacteroides_gallinarum	1.29	2.14	0.397196	0.523	B	Baseline	CIP	Treated
B-1	Bacteroides_massiliensis	1.4	1.73	0.190751	1.141	B	Baseline	CIP	Treated
B-1	Bacteroides_mediterraneensis	1	1	0	0.679	B	Baseline	CIP	Treated
B-1	Bacteroides_ovatus	1.02	1.18	0.135593	0.917	B	Baseline	CIP	Treated
B-1	Bacteroides_plebeius	1	1	0	1.14	B	Baseline	CIP	Treated
B-1	Bacteroides_rodentium	1.21	1.59	0.238994	0.752	B	Baseline	CIP	Treated
B-1	Bacteroides_salanitronis	1	1	0	0.63	B	Baseline	CIP	Treated
B-1	Bacteroides_salyersiae	1	1	0	0.587	B	Baseline	CIP	Treated
B-1	Bacteroides_sp._1_1_14	1.69	2.27	0.255507	0.62	B	Baseline	CIP	Treated
B-1	Bacteroides_sp._1_1_30	1.4	1.8	0.222222	0.853	B	Baseline	CIP	Treated
B-1	Bacteroides_sp._1_1_6	1	1.39	0.280576	0.836	B	Baseline	CIP	Treated
B-1	Bacteroides_sp._2_1_16	1	1	0	0.635	B	Baseline	CIP	Treated
B-1	Bacteroides_sp._2_1_22	1.25	1.61	0.223602	0.776	B	Baseline	CIP	Treated
B-1	Bacteroides_sp._2_1_56FAA	1	1	0	0.527	B	Baseline	CIP	Treated
B-1	Bacteroides_sp._2_2_4	1.24	1.54	0.194805	0.736	B	Baseline	CIP	Treated
B-1	Bacteroides_sp._3_1_13	1	1.08	0.0740741	1.018	B	Baseline	CIP	Treated
B-1	Bacteroides_sp._3_1_19	1.15	1.33	0.135338	0.873	B	Baseline	CIP	Treated
B-1	Bacteroides_sp._3_1_23	1.14	1.42	0.197183	0.641	B	Baseline	CIP	Treated
B-1	Bacteroides_sp._3_1_33FAA	1.46	1.77	0.175141	2.563	B	Baseline	CIP	Treated
B-1	Bacteroides_sp._3_1_40A	1.22	1.41	0.134752	3.497	B	Baseline	CIP	Treated
B-1	Bacteroides_sp._4_1_36	1.25	1.45	0.137931	0.918	B	Baseline	CIP	Treated
B-1	Bacteroides_sp._4_3_47FAA	1.45	1.68	0.136905	2.785	B	Baseline	CIP	Treated
B-1	Bacteroides_sp._9_1_42FAA	1.09	1.34	0.186567	2.579	B	Baseline	CIP	Treated
B-1	Bacteroides_sp._AR29	1.08	1.25	0.136	0.776	B	Baseline	CIP	Treated
B-1	Bacteroides_sp._CAG:1076	1.09	1.73	0.369942	0.967	B	Baseline	CIP	Treated
B-1	Bacteroides_sp._CAG:443	1	1.37	0.270073	1.038	B	Baseline	CIP	Treated
B-1	Bacteroides_sp._CAG:98	1.77	2.11	0.161137	0.538	B	Baseline	CIP	Treated
B-1	Bacteroides_sp._D1	1.36	1.77	0.231638	0.815	B	Baseline	CIP	Treated
B-1	Bacteroides_sp._D20	1.04	1.22	0.147541	0.742	B	Baseline	CIP	Treated
B-1	Bacteroides_sp._D22	1.25	1.62	0.228395	0.691	B	Baseline	CIP	Treated
B-1	Bacteroides_sp._HMSC067B03	1.29	1.47	0.122449	1.148	B	Baseline	CIP	Treated
B-1	Bacteroides_sp._HMSC068A09	1.21	1.35	0.103704	0.727	B	Baseline	CIP	Treated
B-1	Bacteroides_sp._HMSC073E02	1.22	1.47	0.170068	0.931	B	Baseline	CIP	Treated
B-1	Bacteroides_sp._Marseille-P3108	1	1	0	0.639	B	Baseline	CIP	Treated
B-1	Bacteroides_sp._Marseille-P3166	1	1	0	0.64	B	Baseline	CIP	Treated
B-1	Bacteroides_sp._Marseille-P3208T	1	1	0	1.212	B	Baseline	CIP	Treated
B-1	Bacteroides_sp._Marseille-P3684	1	1	0	0.629	B	Baseline	CIP	Treated
B-1	Bacteroides_sp._UW	1	1	0	0.853	B	Baseline	CIP	Treated
B-1	Bacteroides_stercoris	1	1.17	0.145299	1.562	B	Baseline	CIP	Treated
B-1	Bacteroides_thetaiotaomicron	1	1.3	0.230769	0.704	B	Baseline	CIP	Treated
B-1	Bacteroides_uniformis_CAG:3	1.3	1.5	0.133333	0.559	B	Baseline	CIP	Treated
B-1	Bacteroides_uniformis	1	1.1	0.0909091	0.926	B	Baseline	CIP	Treated
B-1	Bacteroides_vulgatus_CAG:6	1.54	1.64	0.0609756	3	B	Baseline	CIP	Treated
B-1	Bacteroides_vulgatus	1.25	1.34	0.0671642	3.493	B	Baseline	CIP	Treated
B-1	Bacteroides_xylanisolvens	1.17	1.51	0.225166	0.705	B	Baseline	CIP	Treated
B-1	Bacteroides_zoogleoformans	1	1	0	0.58	B	Baseline	CIP	Treated
B-1	Bacteroidia_bacterium_UC5.1-2G11	1.22	1.46	0.164384	2.47	B	Baseline	CIP	Treated
B-1	Barnesiella_intestinihominis	1	1.22	0.180328	0.592	B	Baseline	CIP	Treated
B-1	Barnesiella_viscericola	1	1	0	0.531	B	Baseline	CIP	Treated
B-1	Blautia_sp._Marseille-P3087	1	1	0	0.516	B	Baseline	CIP	Treated
B-1	Blautia_sp._SG-772	1.39	2.12	0.34434	0.571	B	Baseline	CIP	Treated
B-1	Butyricimonas_sp._Marseille-P4593	1	1	0	0.596	B	Baseline	CIP	Treated
B-1	Candidatus_Gastranaerophilales_bacterium_HUM_13	1.13	1.27	0.110236	0.798	B	Baseline	CIP	Treated
B-1	Candidatus_Gastranaerophilales_bacterium_HUM_15	1.15	1.28	0.101562	0.773	B	Baseline	CIP	Treated
B-1	Candidatus_Gastranaerophilales_bacterium_HUM_16	1.14	1.28	0.109375	0.738	B	Baseline	CIP	Treated
B-1	Candidatus_Gastranaerophilales_bacterium_HUM_22	1.28	1.42	0.0985915	0.801	B	Baseline	CIP	Treated
B-1	Candidatus_Gastranaerophilales_bacterium_HUM_23	1	1.17	0.145299	0.725	B	Baseline	CIP	Treated
B-1	Candidatus_Gastranaerophilales_bacterium_HUM_3	1.02	1.13	0.0973451	0.822	B	Baseline	CIP	Treated
B-1	Candidatus_Gastranaerophilales_bacterium_HUM_4	1.13	1.27	0.110236	0.738	B	Baseline	CIP	Treated
B-1	Candidatus_Gastranaerophilales_bacterium_HUM_5	1.02	1.15	0.113043	0.752	B	Baseline	CIP	Treated
B-1	Carnobacterium_sp._N15.MGS-207	1	1	0	1.106	B	Baseline	CIP	Treated
B-1	Clostridium_sp._26_21	1.22	1.85	0.340541	2.088	B	Baseline	CIP	Treated
B-1	Clostridium_sp._26_22	1	1.18	0.152542	0.986	B	Baseline	CIP	Treated
B-1	Clostridium_sp._28_12	1	1.55	0.354839	0.725	B	Baseline	CIP	Treated
B-1	Clostridium_sp._CAG:269	1.13	1.23	0.0813008	2.774	B	Baseline	CIP	Treated
B-1	Clostridium_sp._CAG:307_30_263	1.17	1.25	0.064	2.145	B	Baseline	CIP	Treated
B-1	Clostridium_sp._CAG:307	1.16	1.24	0.0645161	2.402	B	Baseline	CIP	Treated
B-1	Clostridium_sp._CAG:354_28_25	1	1.09	0.0825688	1.476	B	Baseline	CIP	Treated
B-1	Clostridium_sp._CAG:354	1.1	1.45	0.241379	1.18	B	Baseline	CIP	Treated
B-1	Clostridium_sp._CAG:356	1	1.35	0.259259	0.774	B	Baseline	CIP	Treated
B-1	Clostridium_sp._CAG:433	1.45	1.91	0.240838	0.519	B	Baseline	CIP	Treated
B-1	Coprococcus_eutactus	1	1	0	0.57	B	Baseline	CIP	Treated
B-1	Coprococcus_sp._CAG:131-related_45_246	1	1	0	0.596	B	Baseline	CIP	Treated
B-1	Dorea_formicigenerans	1	1	0	0.768	B	Baseline	CIP	Treated
B-1	Dorea_sp._Marseille-P4042	1	1	0	0.561	B	Baseline	CIP	Treated
B-1	Eubacterium_eligens_CAG:72	1	1.06	0.0566038	1.13	B	Baseline	CIP	Treated
B-1	Eubacterium_rectale_CAG:36	1	1.11	0.0990991	0.945	B	Baseline	CIP	Treated
B-1	Eubacterium_sp._41_20	1	1.13	0.115044	0.926	B	Baseline	CIP	Treated
B-1	Eubacterium_sp._45_250	1.02	1.12	0.0892857	5.515	B	Baseline	CIP	Treated
B-1	Eubacterium_sp._CAG:180	1.13	1.2	0.0583333	2.528	B	Baseline	CIP	Treated
B-1	Faecalibacterium_prausnitzii	1	1.41	0.29078	1.016	B	Baseline	CIP	Treated
B-1	Faecalibacterium_sp._CAG:74_58_120	1.12	1.29	0.131783	0.923	B	Baseline	CIP	Treated
B-1	Firmicutes_bacterium_CAG:460	1.12	1.31	0.145038	0.563	B	Baseline	CIP	Treated
B-1	Firmicutes_bacterium_CAG:65_45_313	1.09	1.21	0.0991736	1.411	B	Baseline	CIP	Treated
B-1	Fusicatenibacter_saccharivorans	1	1	0	0.601	B	Baseline	CIP	Treated
B-1	Gemmiger_formicilis	1.11	1.54	0.279221	0.589	B	Baseline	CIP	Treated
B-1	Lachnoclostridium_sp._SNUG30386	1	1	0	0.589	B	Baseline	CIP	Treated
B-1	Lachnospiraceae_bacterium_UBA2886	1	1.14	0.122807	0.749	B	Baseline	CIP	Treated
B-1	Lachnospira_sp._UBA4290	1.1	1.37	0.19708	1.029	B	Baseline	CIP	Treated
B-1	Lactobacillus_sp._N15.MGS-260	1.22	1.7	0.282353	0.914	B	Baseline	CIP	Treated
B-1	Mediterranea_massiliensis	1	1	0	0.542	B	Baseline	CIP	Treated
B-1	Mycoplasma_sp._CAG:472	1.05	1.22	0.139344	1.283	B	Baseline	CIP	Treated
B-1	Odoribacter_splanchnicus	1	1	0	0.8	B	Baseline	CIP	Treated
B-1	Odoribacter_sp._N15.MGS-14	1	1	0	0.947	B	Baseline	CIP	Treated
B-1	Parabacteroides_distasonis	1.13	1.23	0.0813008	0.78	B	Baseline	CIP	Treated
B-1	Parabacteroides_johnsonii	1.02	1.24	0.177419	0.988	B	Baseline	CIP	Treated
B-1	Parabacteroides_merdae	1.03	1.19	0.134454	0.847	B	Baseline	CIP	Treated
B-1	Parabacteroides_sp._20_3	1	1.12	0.107143	1.073	B	Baseline	CIP	Treated
B-1	Parabacteroides_sp._2_1_7	1.26	1.43	0.118881	0.793	B	Baseline	CIP	Treated
B-1	Parabacteroides_sp._AT13	1.28	1.45	0.117241	0.85	B	Baseline	CIP	Treated
B-1	Parabacteroides_sp._CT06	1.19	1.36	0.125	1.009	B	Baseline	CIP	Treated
B-1	Parabacteroides_sp._D13	1.07	1.23	0.130081	0.857	B	Baseline	CIP	Treated
B-1	Parabacteroides_sp._D25	1.14	1.32	0.136364	0.781	B	Baseline	CIP	Treated
B-1	Parabacteroides_sp._D26	1.09	1.3	0.161538	0.688	B	Baseline	CIP	Treated
B-1	Parabacteroides_sp._merdae-related_45_40	1.06	1.21	0.123967	0.837	B	Baseline	CIP	Treated
B-1	Parabacteroides_sp._SN4	1	1.37	0.270073	0.811	B	Baseline	CIP	Treated
B-1	Paraprevotella_clara_CAG:116	1.14	1.26	0.0952381	0.727	B	Baseline	CIP	Treated
B-1	Paraprevotella_clara	1	1.11	0.0990991	0.893	B	Baseline	CIP	Treated
B-1	Paraprevotella_xylaniphila	1.05	1.27	0.173228	0.677	B	Baseline	CIP	Treated
B-1	Porphyromonas_sp._31_2	1.16	1.33	0.12782	0.533	B	Baseline	CIP	Treated
B-1	Prevotella_lascolaii	1	1	0	0.538	B	Baseline	CIP	Treated
B-1	Prevotella_sp._P5-126	1	1	0	0.517	B	Baseline	CIP	Treated
B-1	Prevotella_stercorea	1	1	0	0.526	B	Baseline	CIP	Treated
B-1	Roseburia_faecis	1	1.1	0.0909091	0.92	B	Baseline	CIP	Treated
B-1	Roseburia_hominis	1.24	1.75	0.291429	0.911	B	Baseline	CIP	Treated
B-1	Roseburia_inulinivorans	1	1	0	0.601	B	Baseline	CIP	Treated
B-1	Roseburia_sp._831b	1	1	0	0.513	B	Baseline	CIP	Treated
B-1	Roseburia_sp._CAG:18_43_25	1.21	1.37	0.116788	0.554	B	Baseline	CIP	Treated
B-1	Roseburia_sp._CAG:18	1.2	1.35	0.111111	0.557	B	Baseline	CIP	Treated
B-1	Ruminococcaceae_bacterium_UBA3269	1	1.1	0.0909091	1.104	B	Baseline	CIP	Treated
B-1	Ruminococcaceae_bacterium_UBA3315	1.04	1.27	0.181102	1.042	B	Baseline	CIP	Treated
B-1	Ruminococcaceae_bacterium_UBA6413	1	1.23	0.186992	1.396	B	Baseline	CIP	Treated
B-1	Ruminococcaceae_bacterium_UBA6434	1.01	1.33	0.240602	1.381	B	Baseline	CIP	Treated
B-1	Ruminococcaceae_bacterium_UBA7105	1	1.19	0.159664	1.019	B	Baseline	CIP	Treated
B-1	Ruminococcus_bicirculans	1	1.12	0.107143	0.827	B	Baseline	CIP	Treated
B-1	Ruminococcus_lactaris	1	1	0	0.566	B	Baseline	CIP	Treated
B-1	Ruminococcus_sp._5_1_39BFAA	1	1	0	0.591	B	Baseline	CIP	Treated
B-1	Ruminococcus_sp._A254.MGS-108	1.06	1.4	0.242857	1.716	B	Baseline	CIP	Treated
B-1	Ruminococcus_sp._CAG:108	1.11	1.3	0.146154	1.027	B	Baseline	CIP	Treated
B-1	Ruminococcus_sp._CAG:108-related_41_35	1.91	2.39	0.200837	1.006	B	Baseline	CIP	Treated
B-1	Ruminococcus_sp._Marseille-P328	1	1	0	0.503	B	Baseline	CIP	Treated
B-1	Ruminococcus_sp._N15.MGS-57	1.29	1.47	0.122449	0.837	B	Baseline	CIP	Treated
B-1	Tannerella_sp._6_1_58FAA_CT1	1	1	0	0.657	B	Baseline	CIP	Treated
B-1	Turicibacter_sp._H121	1	1	0	0.505	B	Baseline	CIP	Treated
B-1	uncultured_Bacteroides_sp.	1	1	0	0.524	B	Baseline	CIP	Treated
B-1	uncultured_Faecalibacterium_sp.	1.37	1.81	0.243094	0.735	B	Baseline	CIP	Treated
B-3	Alistipes_putredinis	1	1	0	0.763	B	DT	CIP	Treated
B-3	Alistipes_shahii	1	1	0	0.552	B	DT	CIP	Treated
B-3	Alistipes_sp._AL-1	1	1	0	0.512	B	DT	CIP	Treated
B-3	Alistipes_sp._CHKCI003	1	1	0	0.619	B	DT	CIP	Treated
B-3	Alistipes_sp._cv1	1	1	0	0.531	B	DT	CIP	Treated
B-3	Alistipes_sp._HGB5	1	1	0	0.774	B	DT	CIP	Treated
B-3	Alistipes_sp._UBA1813	1	1	0	0.73	B	DT	CIP	Treated
B-3	Alloprevotella_tannerae	1	1	0	0.594	B	DT	CIP	Treated
B-3	Anaerostipes_hadrus	1	1	0	0.852	B	DT	CIP	Treated
B-3	Anaerostipes_sp._992a	1	1	0	0.561	B	DT	CIP	Treated
B-3	Bacteroidales_bacterium_KA00344	1	1	0	0.534	B	DT	CIP	Treated
B-3	Bacteroides_barnesiae	1	1	0	0.888	B	DT	CIP	Treated
B-3	Bacteroides_bouchesdurhonensis	1	1.46	0.315068	2.149	B	DT	CIP	Treated
B-3	Bacteroides_caccae_CAG:21	1.2	1.27	0.0551181	5.614	B	DT	CIP	Treated
B-3	Bacteroides_caccae	1.1	1.16	0.0517241	6.395	B	DT	CIP	Treated
B-3	Bacteroides_caecimuris	1.17	1.76	0.335227	3.146	B	DT	CIP	Treated
B-3	Bacteroides_cellulosilyticus_CAG:158	2.92	4.28	0.317757	3.301	B	DT	CIP	Treated
B-3	Bacteroides_cellulosilyticus	1.92	2.99	0.35786	3.469	B	DT	CIP	Treated
B-3	Bacteroides_clarus	1	1	0	0.59	B	DT	CIP	Treated
B-3	Bacteroides_congonensis	1	1.61	0.378882	1.76	B	DT	CIP	Treated
B-3	Bacteroides_coprocola_CAG:162	1.24	1.29	0.0387597	11.594	B	DT	CIP	Treated
B-3	Bacteroides_coprocola	1.01	1.13	0.106195	14.4	B	DT	CIP	Treated
B-3	Bacteroides_coprophilus	1	1	0	1.694	B	DT	CIP	Treated
B-3	Bacteroides_cutis	1	1	0	1.169	B	DT	CIP	Treated
B-3	Bacteroides_eggerthii	1	1	0	1.64	B	DT	CIP	Treated
B-3	Bacteroides_faecichinchillae	1.06	2.34	0.547009	1.115	B	DT	CIP	Treated
B-3	Bacteroides_faecis_CAG:32	1	1.23	0.186992	0.635	B	DT	CIP	Treated
B-3	Bacteroides_faecis	1	1.39	0.280576	1.239	B	DT	CIP	Treated
B-3	Bacteroides_finegoldii_CAG:203	1.21	1.32	0.0833333	3.833	B	DT	CIP	Treated
B-3	Bacteroides_finegoldii	1.57	1.89	0.169312	3.426	B	DT	CIP	Treated
B-3	Bacteroides_fluxus	1	1	0	1.242	B	DT	CIP	Treated
B-3	Bacteroides_fragilis	1	1	0	1.375	B	DT	CIP	Treated
B-3	Bacteroides_gallinarum	1	1	0	0.789	B	DT	CIP	Treated
B-3	Bacteroides_helcogenes	1	1	0	0.799	B	DT	CIP	Treated
B-3	Bacteroides_heparinolyticus	1	1	0	0.643	B	DT	CIP	Treated
B-3	Bacteroides_intestinalis	2.05	3	0.316667	3.518	B	DT	CIP	Treated
B-3	Bacteroides_massiliensis	1	1	0	1.032	B	DT	CIP	Treated
B-3	Bacteroides_mediterraneensis	1	1	0	1.294	B	DT	CIP	Treated
B-3	Bacteroides_neonati	1	1	0	0.643	B	DT	CIP	Treated
B-3	Bacteroides_nordii	1	1	0	0.983	B	DT	CIP	Treated
B-3	Bacteroides_oleiciplenus	1.04	1.65	0.369697	1.317	B	DT	CIP	Treated
B-3	Bacteroides_ovatus_CAG:22	1	1.55	0.354839	1.841	B	DT	CIP	Treated
B-3	Bacteroides_ovatus	1	1.3	0.230769	2.576	B	DT	CIP	Treated
B-3	Bacteroides_plebeius_CAG:211	1	1	0	0.535	B	DT	CIP	Treated
B-3	Bacteroides_plebeius	1	1	0	2.245	B	DT	CIP	Treated
B-3	Bacteroides_rodentium	1	1	0	0.982	B	DT	CIP	Treated
B-3	Bacteroides_salanitronis	1	1	0	1.11	B	DT	CIP	Treated
B-3	Bacteroides_salyersiae	1	1	0	1.102	B	DT	CIP	Treated
B-3	Bacteroides_sp._1_1_14	1	1.28	0.21875	1.328	B	DT	CIP	Treated
B-3	Bacteroides_sp._1_1_30	1.66	2.3	0.278261	3.499	B	DT	CIP	Treated
B-3	Bacteroides_sp._1_1_6	1.16	2.1	0.447619	2.038	B	DT	CIP	Treated
B-3	Bacteroides_sp._2_1_16	1	1	0	1.519	B	DT	CIP	Treated
B-3	Bacteroides_sp._2_1_22	1.35	1.85	0.27027	2.854	B	DT	CIP	Treated
B-3	Bacteroides_sp._2_1_56FAA	1	1	0	1.389	B	DT	CIP	Treated
B-3	Bacteroides_sp._2_2_4	1	1.2	0.166667	2.453	B	DT	CIP	Treated
B-3	Bacteroides_sp._3_1_13	1	1.22	0.180328	3.629	B	DT	CIP	Treated
B-3	Bacteroides_sp._3_1_19	1	1	0	1.037	B	DT	CIP	Treated
B-3	Bacteroides_sp._3_1_23	1.17	1.71	0.315789	2.192	B	DT	CIP	Treated
B-3	Bacteroides_sp._3_1_33FAA	1	1	0	1.082	B	DT	CIP	Treated
B-3	Bacteroides_sp._3_1_40A	1	1	0	2.298	B	DT	CIP	Treated
B-3	Bacteroides_sp._3_2_5	1	1	0	0.676	B	DT	CIP	Treated
B-3	Bacteroides_sp._4_1_36	1	1	0	1.34	B	DT	CIP	Treated
B-3	Bacteroides_sp._43_108	1	1	0	0.68	B	DT	CIP	Treated
B-3	Bacteroides_sp._43_46	1.22	1.29	0.0542636	5.358	B	DT	CIP	Treated
B-3	Bacteroides_sp._4_3_47FAA	1	1	0	1.244	B	DT	CIP	Treated
B-3	Bacteroides_sp._9_1_42FAA	1	1	0	1.088	B	DT	CIP	Treated
B-3	Bacteroides_sp._An269	1	1	0	0.717	B	DT	CIP	Treated
B-3	Bacteroides_sp._An51A	1	1	0	0.654	B	DT	CIP	Treated
B-3	Bacteroides_sp._AR20	1	1.33	0.24812	0.788	B	DT	CIP	Treated
B-3	Bacteroides_sp._AR29	1	1	0	0.781	B	DT	CIP	Treated
B-3	Bacteroides_sp._CAG:1076	1	1.18	0.152542	1.636	B	DT	CIP	Treated
B-3	Bacteroides_sp._CAG:443	1	1.34	0.253731	1.781	B	DT	CIP	Treated
B-3	Bacteroides_sp._CAG:754	1.17	1.85	0.367568	1.174	B	DT	CIP	Treated
B-3	Bacteroides_sp._D1	1.1	1.52	0.276316	3.13	B	DT	CIP	Treated
B-3	Bacteroides_sp._D20	1	1	0	0.896	B	DT	CIP	Treated
B-3	Bacteroides_sp._D22	1.51	2.15	0.297674	3.089	B	DT	CIP	Treated
B-3	Bacteroides_sp._D2	1	1.42	0.295775	1.577	B	DT	CIP	Treated
B-3	Bacteroides_sp._HMSC067B03	1	1.18	0.152542	2.039	B	DT	CIP	Treated
B-3	Bacteroides_sp._HMSC068A09	1	1.65	0.393939	1.1	B	DT	CIP	Treated
B-3	Bacteroides_sp._HMSC073E02	1	1.17	0.145299	2.643	B	DT	CIP	Treated
B-3	Bacteroides_sp._HPS0048	1	1	0	0.764	B	DT	CIP	Treated
B-3	Bacteroides_sp._KFT8	1.06	1.64	0.353659	1.93	B	DT	CIP	Treated
B-3	Bacteroides_sp._Marseille-P3108	1	1	0	1.371	B	DT	CIP	Treated
B-3	Bacteroides_sp._Marseille-P3166	1	1	0	1.5	B	DT	CIP	Treated
B-3	Bacteroides_sp._Marseille-P3208T	1	1.42	0.295775	2.328	B	DT	CIP	Treated
B-3	Bacteroides_sp._Marseille-P3684	1	1	0	0.975	B	DT	CIP	Treated
B-3	Bacteroides_sp._Phil13	1.38	1.72	0.197674	5.432	B	DT	CIP	Treated
B-3	Bacteroides_sp._UW	1	1	0	1.933	B	DT	CIP	Treated
B-3	Bacteroides_stercorirosoris	1.04	1.69	0.384615	1.858	B	DT	CIP	Treated
B-3	Bacteroides_stercoris	1	1.1	0.0909091	1.7	B	DT	CIP	Treated
B-3	Bacteroides_thetaiotaomicron_CAG:40	1	1.38	0.275362	0.677	B	DT	CIP	Treated
B-3	Bacteroides_thetaiotaomicron	1	1.26	0.206349	1.535	B	DT	CIP	Treated
B-3	Bacteroides_timonensis	2.28	3.6	0.366667	2.858	B	DT	CIP	Treated
B-3	Bacteroides_uniformis	1	1	0	1.064	B	DT	CIP	Treated
B-3	Bacteroides_vulgatus	1	1	0	1.156	B	DT	CIP	Treated
B-3	Bacteroides_xylanisolvens	1.15	1.59	0.27673	2.767	B	DT	CIP	Treated
B-3	Bacteroides_zoogleoformans	1	1	0	1.021	B	DT	CIP	Treated
B-3	Bacteroidia_bacterium_UC5.1-2G11	1	1	0	1.125	B	DT	CIP	Treated
B-3	Barnesiella_intestinihominis	1	1	0	0.719	B	DT	CIP	Treated
B-3	Barnesiella_sp._An22	1	1	0	0.854	B	DT	CIP	Treated
B-3	Barnesiella_viscericola	1	1	0	0.965	B	DT	CIP	Treated
B-3	Blautia_massiliensis	1	1	0	0.616	B	DT	CIP	Treated
B-3	Blautia_sp._Marseille-P3087	1	1	0	0.705	B	DT	CIP	Treated
B-3	Blautia_sp._SG-772	1.07	1.39	0.230216	0.702	B	DT	CIP	Treated
B-3	Burkholderiales_bacterium_1_1_47	1.29	1.45	0.110345	1.494	B	DT	CIP	Treated
B-3	Butyricimonas_sp._Marseille-P4593	1	1	0	1.056	B	DT	CIP	Treated
B-3	Carnobacterium_sp._N15.MGS-207	1	1	0	1.165	B	DT	CIP	Treated
B-3	Clostridium_sp._CAG:81	1.48	1.84	0.195652	0.539	B	DT	CIP	Treated
B-3	Coprobacter_secundus	1.16	1.4	0.171429	0.551	B	DT	CIP	Treated
B-3	Coprococcus_comes	1	1	0	0.505	B	DT	CIP	Treated
B-3	Coprococcus_eutactus	1	1.14	0.122807	0.814	B	DT	CIP	Treated
B-3	Coprococcus_sp._HPP0048	1	1	0	0.541	B	DT	CIP	Treated
B-3	Culturomica_massiliensis	1	1	0	0.787	B	DT	CIP	Treated
B-3	Dorea_formicigenerans	1	1	0	1.004	B	DT	CIP	Treated
B-3	Dorea_longicatena	1	1.25	0.2	0.759	B	DT	CIP	Treated
B-3	Dorea_sp._Marseille-P4042	1	1	0	0.736	B	DT	CIP	Treated
B-3	Dysgonomonas_sp._Marseille-P4356	1	1	0	0.515	B	DT	CIP	Treated
B-3	Eubacterium_eligens_CAG:72	1.58	1.94	0.185567	4.407	B	DT	CIP	Treated
B-3	Eubacterium_rectale_CAG:36	1	1.18	0.152542	0.948	B	DT	CIP	Treated
B-3	Eubacterium_sp._41_20	1	1.18	0.152542	0.983	B	DT	CIP	Treated
B-3	Eubacterium_ventriosum	1	1	0	0.551	B	DT	CIP	Treated
B-3	Fusicatenibacter_saccharivorans	1	1.22	0.180328	0.687	B	DT	CIP	Treated
B-3	Lachnoclostridium_sp._SNUG30386	1	1	0	0.589	B	DT	CIP	Treated
B-3	Lachnospiraceae_bacterium_TF01-11	1.12	1.34	0.164179	0.613	B	DT	CIP	Treated
B-3	Lachnospiraceae_bacterium_UBA2886	1	1.17	0.145299	0.808	B	DT	CIP	Treated
B-3	Lachnospira_sp._UBA4290	2.24	2.7	0.17037	4.06	B	DT	CIP	Treated
B-3	Lactobacillus_sp._N15.MGS-260	1	1	0	0.919	B	DT	CIP	Treated
B-3	Mediterranea_massiliensis	1	1	0	1.091	B	DT	CIP	Treated
B-3	Odoribacter_splanchnicus	1	1	0	0.853	B	DT	CIP	Treated
B-3	Odoribacter_sp._N15.MGS-14	1	1	0	1.115	B	DT	CIP	Treated
B-3	Parabacteroides_distasonis	1	1	0	0.565	B	DT	CIP	Treated
B-3	Parabacteroides_goldsteinii	1	1	0	0.567	B	DT	CIP	Treated
B-3	Parabacteroides_gordonii	1	1	0	0.543	B	DT	CIP	Treated
B-3	Parabacteroides_johnsonii	1	1	0	1.27	B	DT	CIP	Treated
B-3	Parabacteroides_sp._20_3	1	1	0	1.505	B	DT	CIP	Treated
B-3	Parabacteroides_sp._2_1_7	1	1	0	1.048	B	DT	CIP	Treated
B-3	Parabacteroides_sp._ASF519	1	1	0	0.532	B	DT	CIP	Treated
B-3	Parabacteroides_sp._AT13	1	1	0	1.08	B	DT	CIP	Treated
B-3	Parabacteroides_sp._CT06	1	1	0	1.367	B	DT	CIP	Treated
B-3	Parabacteroides_sp._D13	1	1	0	1.289	B	DT	CIP	Treated
B-3	Parabacteroides_sp._D25	1	1	0	1.034	B	DT	CIP	Treated
B-3	Parabacteroides_sp._D26	1	1	0	0.785	B	DT	CIP	Treated
B-3	Parabacteroides_sp._Marseille-P3668	1	1	0	0.7	B	DT	CIP	Treated
B-3	Parabacteroides_sp._Marseille-P3763	1	1	0	0.856	B	DT	CIP	Treated
B-3	Parabacteroides_sp._SN4	1	1	0	0.857	B	DT	CIP	Treated
B-3	Paraprevotella_clara_CAG:116	1.18	1.3	0.0923077	0.561	B	DT	CIP	Treated
B-3	Paraprevotella_clara	1.12	1.28	0.125	1.083	B	DT	CIP	Treated
B-3	Paraprevotella_xylaniphila	1	1.16	0.137931	0.774	B	DT	CIP	Treated
B-3	Parasutterella_excrementihominis	1.31	1.44	0.0902778	1.441	B	DT	CIP	Treated
B-3	Prevotella_amnii	1	1	0	0.541	B	DT	CIP	Treated
B-3	Prevotella_bivia	1	1	0	0.761	B	DT	CIP	Treated
B-3	Prevotella_bryantii	1	1	0	0.53	B	DT	CIP	Treated
B-3	Prevotella_buccalis	1	1	0	0.621	B	DT	CIP	Treated
B-3	Prevotellaceae_bacterium_Marseille-P2826	1	1	0	0.542	B	DT	CIP	Treated
B-3	Prevotella_copri	1	1	0	0.586	B	DT	CIP	Treated
B-3	Prevotella_corporis	1	1	0	0.723	B	DT	CIP	Treated
B-3	Prevotella_disiens	1	1	0	0.615	B	DT	CIP	Treated
B-3	Prevotella_ihumii	1	1	0	0.684	B	DT	CIP	Treated
B-3	Prevotella_lascolaii	1	1	0	1.155	B	DT	CIP	Treated
B-3	Prevotellamassilia_timonensis	1	1	0	0.594	B	DT	CIP	Treated
B-3	Prevotella_sp._109	1	1	0	0.764	B	DT	CIP	Treated
B-3	Prevotella_sp._BV3P1	1	1	0	0.54	B	DT	CIP	Treated
B-3	Prevotella_sp._DNF00663	1	1	0	0.712	B	DT	CIP	Treated
B-3	Prevotella_sp._HJM029	1	1	0	0.535	B	DT	CIP	Treated
B-3	Prevotella_sp._Marseille-P4119	1	1	0	0.535	B	DT	CIP	Treated
B-3	Prevotella_sp._P3-120	1	1	0	0.777	B	DT	CIP	Treated
B-3	Prevotella_sp._P3-92	1	1	0	0.659	B	DT	CIP	Treated
B-3	Prevotella_sp._P4-119	1	1	0	0.514	B	DT	CIP	Treated
B-3	Prevotella_sp._P4-51	1	1	0	0.743	B	DT	CIP	Treated
B-3	Prevotella_sp._P4-98	1	1	0	1.029	B	DT	CIP	Treated
B-3	Prevotella_sp._P5-108	1	1	0	0.772	B	DT	CIP	Treated
B-3	Prevotella_sp._P5-126	1	1	0	1.377	B	DT	CIP	Treated
B-3	Prevotella_sp._P5-50	1	1	0	0.773	B	DT	CIP	Treated
B-3	Prevotella_sp._P5-92	1	1	0	0.747	B	DT	CIP	Treated
B-3	Prevotella_sp._S7-1-8	1	1	0	0.69	B	DT	CIP	Treated
B-3	Prevotella_sp._S7_MS_2	1	1	0	0.645	B	DT	CIP	Treated
B-3	Prevotella_stercorea	1	1	0	1.32	B	DT	CIP	Treated
B-3	Prevotella_timonensis	1	1	0	0.506	B	DT	CIP	Treated
B-3	Riemerella_columbina	1	1	0	0.717	B	DT	CIP	Treated
B-3	Rikenella_microfusus	1	1	0	0.659	B	DT	CIP	Treated
B-3	Roseburia_faecis	1	1	0	0.507	B	DT	CIP	Treated
B-3	Roseburia_hominis	1.22	1.47	0.170068	1.434	B	DT	CIP	Treated
B-3	Roseburia_intestinalis_CAG:13	1.09	1.2	0.0916667	1.12	B	DT	CIP	Treated
B-3	Roseburia_inulinivorans	1	1	0	0.654	B	DT	CIP	Treated
B-3	Roseburia_sp._831b	1	1	0	0.621	B	DT	CIP	Treated
B-3	Ruminococcus_faecis	1.42	1.83	0.224044	0.708	B	DT	CIP	Treated
B-3	Ruminococcus_lactaris	1	1	0	0.618	B	DT	CIP	Treated
B-3	Ruminococcus_sp._5_1_39BFAA	1	1	0	0.719	B	DT	CIP	Treated
B-3	Ruminococcus_sp._Marseille-P328	1.01	1.38	0.268116	0.591	B	DT	CIP	Treated
B-3	Sutterellaceae_bacterium_UBA3322	1	1.23	0.186992	1.274	B	DT	CIP	Treated
B-3	Sutterellaceae_bacterium_UBA7100	1.03	1.31	0.21374	1.25	B	DT	CIP	Treated
B-3	Sutterellaceae_bacterium_UBA7131	1.09	1.37	0.20438	1.202	B	DT	CIP	Treated
B-3	Tannerella_sp._6_1_58FAA_CT1	1	1	0	1.152	B	DT	CIP	Treated
B-3	uncultured_Bacteroides_sp.	2.48	3.68	0.326087	3.63	B	DT	CIP	Treated
B-3	uncultured_Coprococcus_sp.	1	1	0	0.589	B	DT	CIP	Treated
B-3	uncultured_Dorea_sp.	1	1	0	0.58	B	DT	CIP	Treated
B-5	Alistipes_putredinis	1	1.05	0.047619	0.968	B	EPT	CIP	Treated
B-5	Anaerostipes_hadrus	1	1	0	0.851	B	EPT	CIP	Treated
B-5	Anaerostipes_sp._992a	1	1	0	0.608	B	EPT	CIP	Treated
B-5	Angelakisella_massiliensis	1	1	0	0.519	B	EPT	CIP	Treated
B-5	Bacteroides_barnesiae	1	1	0	0.608	B	EPT	CIP	Treated
B-5	Bacteroides_bouchesdurhonensis	1	1	0	1.007	B	EPT	CIP	Treated
B-5	Bacteroides_caccae	1	1.15	0.130435	0.782	B	EPT	CIP	Treated
B-5	Bacteroides_caecimuris	1	1.2	0.166667	1.369	B	EPT	CIP	Treated
B-5	Bacteroides_cellulosilyticus	1.03	1.28	0.195312	0.739	B	EPT	CIP	Treated
B-5	Bacteroides_clarus_CAG:160	1	1.29	0.224806	0.581	B	EPT	CIP	Treated
B-5	Bacteroides_clarus	1	1.12	0.107143	0.8	B	EPT	CIP	Treated
B-5	Bacteroides_congonensis	1	1	0	0.537	B	EPT	CIP	Treated
B-5	Bacteroides_coprocola_CAG:162	1.04	1.12	0.0714286	10.309	B	EPT	CIP	Treated
B-5	Bacteroides_coprocola	1	1.04	0.0384615	12.506	B	EPT	CIP	Treated
B-5	Bacteroides_coprophilus	1	1	0	1.148	B	EPT	CIP	Treated
B-5	Bacteroides_cutis	1	1	0	0.567	B	EPT	CIP	Treated
B-5	Bacteroides_dorei_CAG:222	1.41	1.61	0.124224	2.12	B	EPT	CIP	Treated
B-5	Bacteroides_eggerthii_CAG:109	1	1.09	0.0825688	0.898	B	EPT	CIP	Treated
B-5	Bacteroides_eggerthii	1	1.05	0.047619	1.683	B	EPT	CIP	Treated
B-5	Bacteroides_faecis_CAG:32	1.2	1.31	0.0839695	0.747	B	EPT	CIP	Treated
B-5	Bacteroides_faecis	1.09	1.21	0.0991736	1.017	B	EPT	CIP	Treated
B-5	Bacteroides_fluxus	1	1	0	0.827	B	EPT	CIP	Treated
B-5	Bacteroides_fragilis	1	1	0	0.783	B	EPT	CIP	Treated
B-5	Bacteroides_gallinarum	1.34	2.22	0.396396	0.679	B	EPT	CIP	Treated
B-5	Bacteroides_helcogenes	1	1	0	0.567	B	EPT	CIP	Treated
B-5	Bacteroides_intestinalis	1.17	1.4	0.164286	0.554	B	EPT	CIP	Treated
B-5	Bacteroides_massiliensis	1.46	1.66	0.120482	2.168	B	EPT	CIP	Treated
B-5	Bacteroides_mediterraneensis	1	1	0	0.9	B	EPT	CIP	Treated
B-5	Bacteroides_nordii	1	1	0	0.577	B	EPT	CIP	Treated
B-5	Bacteroides_ovatus	1	1.15	0.130435	1.075	B	EPT	CIP	Treated
B-5	Bacteroides_plebeius	1	1	0	1.668	B	EPT	CIP	Treated
B-5	Bacteroides_rodentium	1.23	1.58	0.221519	1.031	B	EPT	CIP	Treated
B-5	Bacteroides_salanitronis	1	1	0	0.807	B	EPT	CIP	Treated
B-5	Bacteroides_salyersiae	1	1	0	0.725	B	EPT	CIP	Treated
B-5	Bacteroides_sp._1_1_14	1.68	2.27	0.259912	0.78	B	EPT	CIP	Treated
B-5	Bacteroides_sp._1_1_30	1.5	1.94	0.226804	0.972	B	EPT	CIP	Treated
B-5	Bacteroides_sp._1_1_6	1.15	1.59	0.27673	1.118	B	EPT	CIP	Treated
B-5	Bacteroides_sp._2_1_16	1	1	0	0.95	B	EPT	CIP	Treated
B-5	Bacteroides_sp._2_1_22	1.03	1.31	0.21374	0.964	B	EPT	CIP	Treated
B-5	Bacteroides_sp._2_1_56FAA	1	1	0	0.704	B	EPT	CIP	Treated
B-5	Bacteroides_sp._2_2_4	1.24	1.58	0.21519	0.883	B	EPT	CIP	Treated
B-5	Bacteroides_sp._3_1_13	1	1.25	0.2	1.342	B	EPT	CIP	Treated
B-5	Bacteroides_sp._3_1_19	1.07	1.23	0.130081	1.021	B	EPT	CIP	Treated
B-5	Bacteroides_sp._3_1_23	1.19	1.52	0.217105	0.678	B	EPT	CIP	Treated
B-5	Bacteroides_sp._3_1_33FAA	1.43	1.61	0.111801	2.428	B	EPT	CIP	Treated
B-5	Bacteroides_sp._3_1_40A	1.27	1.46	0.130137	3.6	B	EPT	CIP	Treated
B-5	Bacteroides_sp._4_1_36	1.03	1.2	0.141667	1.354	B	EPT	CIP	Treated
B-5	Bacteroides_sp._43_108	1	1	0	0.627	B	EPT	CIP	Treated
B-5	Bacteroides_sp._4_3_47FAA	1.28	1.48	0.135135	2.569	B	EPT	CIP	Treated
B-5	Bacteroides_sp._44_46	1	1.36	0.264706	0.615	B	EPT	CIP	Treated
B-5	Bacteroides_sp._9_1_42FAA	1.24	1.43	0.132867	2.461	B	EPT	CIP	Treated
B-5	Bacteroides_sp._An269	1	1	0	0.533	B	EPT	CIP	Treated
B-5	Bacteroides_sp._An51A	1	1	0	0.535	B	EPT	CIP	Treated
B-5	Bacteroides_sp._AR29	1	1.04	0.0384615	1.112	B	EPT	CIP	Treated
B-5	Bacteroides_sp._CAG:1076	1	1.68	0.404762	1.444	B	EPT	CIP	Treated
B-5	Bacteroides_sp._CAG:443	1	1.2	0.166667	1.558	B	EPT	CIP	Treated
B-5	Bacteroides_sp._CAG:98	1.51	1.67	0.0958084	1.491	B	EPT	CIP	Treated
B-5	Bacteroides_sp._D1	1.48	1.91	0.225131	1.022	B	EPT	CIP	Treated
B-5	Bacteroides_sp._D20	1	1.15	0.130435	1.045	B	EPT	CIP	Treated
B-5	Bacteroides_sp._D22	1.32	1.67	0.209581	0.819	B	EPT	CIP	Treated
B-5	Bacteroides_sp._HMSC067B03	1.12	1.25	0.104	1.637	B	EPT	CIP	Treated
B-5	Bacteroides_sp._HMSC068A09	1.15	1.26	0.0873016	0.955	B	EPT	CIP	Treated
B-5	Bacteroides_sp._HMSC073E02	1.55	1.98	0.217172	1.086	B	EPT	CIP	Treated
B-5	Bacteroides_sp._KFT8	1.71	2.31	0.25974	0.505	B	EPT	CIP	Treated
B-5	Bacteroides_sp._Marseille-P3108	1	1	0	0.913	B	EPT	CIP	Treated
B-5	Bacteroides_sp._Marseille-P3166	1	1	0	0.87	B	EPT	CIP	Treated
B-5	Bacteroides_sp._Marseille-P3208T	1	2.02	0.50495	1.834	B	EPT	CIP	Treated
B-5	Bacteroides_sp._Marseille-P3684	1	1	0	0.78	B	EPT	CIP	Treated
B-5	Bacteroides_sp._N54.MGS-20	1.03	1.22	0.155738	0.531	B	EPT	CIP	Treated
B-5	Bacteroides_sp._UBA7052	1.24	1.62	0.234568	0.883	B	EPT	CIP	Treated
B-5	Bacteroides_sp._UBA7116	1.16	1.51	0.231788	0.902	B	EPT	CIP	Treated
B-5	Bacteroides_sp._UW	1	1	0	1.132	B	EPT	CIP	Treated
B-5	Bacteroides_stercoris	1	1.07	0.0654206	2.071	B	EPT	CIP	Treated
B-5	Bacteroides_thetaiotaomicron	1	1.31	0.236641	0.902	B	EPT	CIP	Treated
B-5	Bacteroides_uniformis_CAG:3	1.04	1.23	0.154472	0.823	B	EPT	CIP	Treated
B-5	Bacteroides_uniformis	1	1.09	0.0825688	1.272	B	EPT	CIP	Treated
B-5	Bacteroides_vulgatus_CAG:6	1.55	1.68	0.077381	2.447	B	EPT	CIP	Treated
B-5	Bacteroides_vulgatus	1.21	1.37	0.116788	3.213	B	EPT	CIP	Treated
B-5	Bacteroides_xylanisolvens	1.19	1.54	0.227273	0.87	B	EPT	CIP	Treated
B-5	Bacteroides_zoogleoformans	1	1	0	0.707	B	EPT	CIP	Treated
B-5	Bacteroidia_bacterium_UC5.1-2G11	1.35	1.55	0.129032	2.365	B	EPT	CIP	Treated
B-5	Barnesiella_intestinihominis	1	1.17	0.145299	0.778	B	EPT	CIP	Treated
B-5	Barnesiella_viscericola	1	1	0	0.686	B	EPT	CIP	Treated
B-5	Blautia_massiliensis	1	1	0	0.636	B	EPT	CIP	Treated
B-5	Blautia_sp._Marseille-P3087	1	1	0	0.71	B	EPT	CIP	Treated
B-5	Blautia_sp._SG-772	1	1	0	0.565	B	EPT	CIP	Treated
B-5	Blautia_wexlerae	1	1	0	0.542	B	EPT	CIP	Treated
B-5	Butyricimonas_sp._Marseille-P4593	1	1	0	0.715	B	EPT	CIP	Treated
B-5	Carnobacterium_sp._N15.MGS-207	1	1	0	1.341	B	EPT	CIP	Treated
B-5	Clostridium_sp._28_17	1.04	1.24	0.16129	0.776	B	EPT	CIP	Treated
B-5	Clostridium_sp._CAG:307_30_263	1.08	1.16	0.0689655	3.112	B	EPT	CIP	Treated
B-5	Clostridium_sp._CAG:307	1.14	1.21	0.0578512	3.494	B	EPT	CIP	Treated
B-5	Clostridium_sp._CAG:354_28_25	1	1.04	0.0384615	0.874	B	EPT	CIP	Treated
B-5	Clostridium_sp._CAG:354	1.09	1.47	0.258503	0.685	B	EPT	CIP	Treated
B-5	Clostridium_sp._CAG:470	1.11	1.34	0.171642	0.744	B	EPT	CIP	Treated
B-5	Clostridium_sp._L2-50	1	1	0	0.592	B	EPT	CIP	Treated
B-5	Coprococcus_comes	1	1	0	0.557	B	EPT	CIP	Treated
B-5	Coprococcus_eutactus_CAG:665	1	1.07	0.0654206	1.085	B	EPT	CIP	Treated
B-5	Coprococcus_eutactus	1.05	1.17	0.102564	1.644	B	EPT	CIP	Treated
B-5	Coprococcus_sp._CAG:131-related_45_246	1	2	0.5	0.811	B	EPT	CIP	Treated
B-5	Dorea_formicigenerans	1	1	0	0.922	B	EPT	CIP	Treated
B-5	Dorea_longicatena	1	1	0	0.585	B	EPT	CIP	Treated
B-5	Dorea_sp._Marseille-P4042	1	1	0	0.71	B	EPT	CIP	Treated
B-5	Eubacterium_eligens_CAG:72	1.21	1.35	0.103704	0.769	B	EPT	CIP	Treated
B-5	Eubacterium_rectale_CAG:36	1.16	1.45	0.2	0.73	B	EPT	CIP	Treated
B-5	Eubacterium_sp._36_13	1	1.09	0.0825688	1.114	B	EPT	CIP	Treated
B-5	Eubacterium_sp._41_20	1.01	1.23	0.178862	0.705	B	EPT	CIP	Treated
B-5	Eubacterium_sp._45_250	1.08	1.18	0.0847458	2.355	B	EPT	CIP	Treated
B-5	Eubacterium_sp._CAG:180	1.15	1.25	0.08	2.085	B	EPT	CIP	Treated
B-5	Eubacterium_sp._CAG76_36_125	1	1.09	0.0825688	0.844	B	EPT	CIP	Treated
B-5	Eubacterium_sp._CAG:76	1	1.06	0.0566038	0.806	B	EPT	CIP	Treated
B-5	Eubacterium_sp._CAG:86	1	1.09	0.0825688	1.115	B	EPT	CIP	Treated
B-5	Eubacterium_ventriosum	1	1	0	0.528	B	EPT	CIP	Treated
B-5	Faecalibacterium_prausnitzii	1.08	1.41	0.234043	2.011	B	EPT	CIP	Treated
B-5	Faecalibacterium_sp._CAG:82	1.22	1.89	0.354497	0.629	B	EPT	CIP	Treated
B-5	Firmicutes_bacterium_CAG:65_45_313	1.29	1.64	0.213415	0.833	B	EPT	CIP	Treated
B-5	Fusicatenibacter_saccharivorans	1.06	1.36	0.220588	0.845	B	EPT	CIP	Treated
B-5	Gemmiger_formicilis	1	1	0	0.572	B	EPT	CIP	Treated
B-5	Lachnoclostridium_sp._SNUG30386	1	1	0	0.718	B	EPT	CIP	Treated
B-5	Lachnospiraceae_bacterium_1_1_57FAA	1	1	0	0.524	B	EPT	CIP	Treated
B-5	Lachnospiraceae_bacterium_8_1_57FAA	1	1	0	0.517	B	EPT	CIP	Treated
B-5	Lachnospiraceae_bacterium_UBA2886	1.47	1.9	0.226316	0.626	B	EPT	CIP	Treated
B-5	Lachnospiraceae_bacterium_UBA7272	1.06	1.3	0.184615	0.559	B	EPT	CIP	Treated
B-5	Lachnospira_sp._UBA4290	1.29	1.46	0.116438	0.691	B	EPT	CIP	Treated
B-5	Lactobacillus_rogosae	1	1.12	0.107143	1.139	B	EPT	CIP	Treated
B-5	Lactobacillus_sp._N15.MGS-260	1	1	0	0.933	B	EPT	CIP	Treated
B-5	Mediterranea_massiliensis	1	1	0	0.688	B	EPT	CIP	Treated
B-5	Odoribacter_splanchnicus	1	1.14	0.122807	1.086	B	EPT	CIP	Treated
B-5	Odoribacter_sp._N15.MGS-14	1.36	1.61	0.15528	1.219	B	EPT	CIP	Treated
B-5	Odoribacter_sp._N54.MGS-14	1.35	1.6	0.15625	0.634	B	EPT	CIP	Treated
B-5	Oscillibacter_sp._CAG:241	1.25	1.42	0.119718	0.513	B	EPT	CIP	Treated
B-5	Oscillibacter_sp._ER4	1.55	2.26	0.314159	0.538	B	EPT	CIP	Treated
B-5	Parabacteroides_distasonis	1.13	1.26	0.103175	0.815	B	EPT	CIP	Treated
B-5	Parabacteroides_johnsonii	1	1.21	0.173554	1.067	B	EPT	CIP	Treated
B-5	Parabacteroides_merdae	1.2	1.41	0.148936	0.675	B	EPT	CIP	Treated
B-5	Parabacteroides_sp._20_3	1	1.18	0.152542	1.21	B	EPT	CIP	Treated
B-5	Parabacteroides_sp._2_1_7	1.2	1.4	0.142857	0.946	B	EPT	CIP	Treated
B-5	Parabacteroides_sp._AT13	1.14	1.28	0.109375	0.99	B	EPT	CIP	Treated
B-5	Parabacteroides_sp._CT06	1.19	1.38	0.137681	1.148	B	EPT	CIP	Treated
B-5	Parabacteroides_sp._D13	1.19	1.41	0.156028	1.019	B	EPT	CIP	Treated
B-5	Parabacteroides_sp._D25	1.07	1.25	0.144	0.925	B	EPT	CIP	Treated
B-5	Parabacteroides_sp._D26	1.06	1.28	0.171875	0.765	B	EPT	CIP	Treated
B-5	Parabacteroides_sp._Marseille-P3668	1	1	0	0.519	B	EPT	CIP	Treated
B-5	Parabacteroides_sp._Marseille-P3763	1	1	0	0.601	B	EPT	CIP	Treated
B-5	Parabacteroides_sp._merdae-related_45_40	2.38	2.8	0.15	0.7	B	EPT	CIP	Treated
B-5	Parabacteroides_sp._SN4	1.03	1.21	0.14876	0.927	B	EPT	CIP	Treated
B-5	Paraprevotella_clara_CAG:116	1.09	1.21	0.0991736	0.829	B	EPT	CIP	Treated
B-5	Paraprevotella_clara	1.18	1.36	0.132353	1.059	B	EPT	CIP	Treated
B-5	Paraprevotella_xylaniphila	1.01	1.23	0.178862	0.773	B	EPT	CIP	Treated
B-5	Porphyromonadaceae_bacterium_UBA7041	1.23	1.37	0.10219	0.599	B	EPT	CIP	Treated
B-5	Porphyromonas_sp._31_2	1.02	1.14	0.105263	0.528	B	EPT	CIP	Treated
B-5	Prevotella_bivia	1	1	0	0.516	B	EPT	CIP	Treated
B-5	Prevotella_lascolaii	1	1	0	0.658	B	EPT	CIP	Treated
B-5	Prevotella_sp._P4-98	1	1	0	0.511	B	EPT	CIP	Treated
B-5	Prevotella_sp._P5-126	1	1	0	0.782	B	EPT	CIP	Treated
B-5	Prevotella_stercorea	1	1	0	0.686	B	EPT	CIP	Treated
B-5	Roseburia_faecis	1	1.06	0.0566038	1.096	B	EPT	CIP	Treated
B-5	Roseburia_hominis	1.2	1.62	0.259259	1.225	B	EPT	CIP	Treated
B-5	Roseburia_inulinivorans	1	1.08	0.0740741	0.802	B	EPT	CIP	Treated
B-5	Roseburia_sp._831b	1	1	0	0.61	B	EPT	CIP	Treated
B-5	Roseburia_sp._CAG:18_43_25	1.27	1.45	0.124138	0.595	B	EPT	CIP	Treated
B-5	Roseburia_sp._CAG:18	1.3	1.46	0.109589	0.609	B	EPT	CIP	Treated
B-5	Roseburia_sp._UNK.MGS-15	1	1	0	0.507	B	EPT	CIP	Treated
B-5	Ruminococcaceae_bacterium_D16	1	1	0	0.51	B	EPT	CIP	Treated
B-5	Ruminococcaceae_bacterium_UBA3269	1.23	1.54	0.201299	0.665	B	EPT	CIP	Treated
B-5	Ruminococcaceae_bacterium_UBA3315	1.13	1.38	0.181159	0.634	B	EPT	CIP	Treated
B-5	Ruminococcaceae_bacterium_UBA6413	1.37	2.13	0.356808	0.58	B	EPT	CIP	Treated
B-5	Ruminococcaceae_bacterium_UBA6434	1	1.12	0.107143	1.126	B	EPT	CIP	Treated
B-5	Ruminococcaceae_bacterium_UBA7105	1.2	1.46	0.178082	0.62	B	EPT	CIP	Treated
B-5	Ruminococcus_bicirculans	1.11	1.22	0.0901639	4.45	B	EPT	CIP	Treated
B-5	Ruminococcus_lactaris	1	1	0	0.679	B	EPT	CIP	Treated
B-5	Ruminococcus_sp._5_1_39BFAA	1	1	0	0.732	B	EPT	CIP	Treated
B-5	Ruminococcus_sp._A254.MGS-108	1.3	1.57	0.171975	1.435	B	EPT	CIP	Treated
B-5	Ruminococcus_sp._CAG:108	1.28	1.5	0.146667	0.606	B	EPT	CIP	Treated
B-5	Ruminococcus_sp._CAG:108-related_41_35	1.14	1.42	0.197183	0.594	B	EPT	CIP	Treated
B-5	Ruminococcus_sp._Marseille-P328	1	1	0	0.626	B	EPT	CIP	Treated
B-5	Ruminococcus_sp._N15.MGS-57	1.17	1.27	0.0787402	4.701	B	EPT	CIP	Treated
B-5	Streptococcus_infantarius	1	1	0	0.54	B	EPT	CIP	Treated
B-5	Streptococcus_thermophilus	1.01	1.3	0.223077	0.591	B	EPT	CIP	Treated
B-5	Tannerella_sp._6_1_58FAA_CT1	1	1	0	0.929	B	EPT	CIP	Treated
B-5	Turicibacter_sp._H121	1	1	0	0.511	B	EPT	CIP	Treated
B-5	uncultured_Bacteroides_sp.	1.12	1.42	0.211268	0.725	B	EPT	CIP	Treated
B-5	uncultured_Coprococcus_sp.	1	1	0	0.524	B	EPT	CIP	Treated
B-5	uncultured_Dorea_sp.	1	1	0	0.544	B	EPT	CIP	Treated
B-5	uncultured_Faecalibacterium_sp.	1.04	1.33	0.218045	1.683	B	EPT	CIP	Treated
B-6	Alistipes_obesi	1.22	1.47	0.170068	0.526	B	LPT	CIP	Treated
B-6	Alistipes_putredinis_CAG:67	1.01	1.13	0.106195	0.979	B	LPT	CIP	Treated
B-6	Alistipes_putredinis	1	1.09	0.0825688	1.286	B	LPT	CIP	Treated
B-6	Alistipes_shahii	1.36	1.53	0.111111	0.612	B	LPT	CIP	Treated
B-6	Anaeromassilibacillus_sp._Marseille-P3876	1.11	1.22	0.0901639	1.009	B	LPT	CIP	Treated
B-6	Anaerostipes_hadrus	1	1	0	0.758	B	LPT	CIP	Treated
B-6	Anaerostipes_sp._992a	1	1	0	0.547	B	LPT	CIP	Treated
B-6	Anaerotruncus_colihominis	1	1	0	0.53	B	LPT	CIP	Treated
B-6	Angelakisella_massiliensis	1	1	0	0.553	B	LPT	CIP	Treated
B-6	Bacteroides_caccae	1.01	1.22	0.172131	0.518	B	LPT	CIP	Treated
B-6	Bacteroides_caecimuris	1	1.29	0.224806	0.552	B	LPT	CIP	Treated
B-6	Bacteroides_cellulosilyticus_CAG:158	1.1	1.19	0.0756303	0.94	B	LPT	CIP	Treated
B-6	Bacteroides_cellulosilyticus	1.08	1.22	0.114754	0.957	B	LPT	CIP	Treated
B-6	Bacteroides_coprocola_CAG:162	1.34	1.47	0.0884354	0.656	B	LPT	CIP	Treated
B-6	Bacteroides_coprocola	1	1.15	0.130435	1.422	B	LPT	CIP	Treated
B-6	Bacteroides_dorei_CAG:222	1.55	1.73	0.104046	1.656	B	LPT	CIP	Treated
B-6	Bacteroides_eggerthii_CAG:109	1.42	1.61	0.118012	0.594	B	LPT	CIP	Treated
B-6	Bacteroides_eggerthii	1.05	1.24	0.153226	0.935	B	LPT	CIP	Treated
[truncated: 8,709 more rows]
