# Supplementary material for: Antibiotics create a shift from mutualism to competition in human gut communities with a longer-lasting impact on fungi than bacteria
Source: Microbiome. 2020 Sep 12;8:133. doi: 10.1186/s40168-020-00899-6 (PMC7488854; doi:10.1186/s40168-020-00899-6)
Supplement: Supplementary file 7 — Additional file 6. Statistical results for differences between group-centroids between different time points using distance-based redundancy analysis. [file 40168_2020_899_MOESM6_ESM.xls]

## Sheet: DNA
Distance based redundancy analysis based on the CAP algorithm as implemented in the R package "Vegan"
test	variable	Df	SumOfSqs	F	Pr(>F)	q
Baseline_vs_DT	Model	1	0.433402	3.13327	0.0024	0.0144
Baseline_vs_DT	Residual	10	1.38323
Baseline_vs__EPT	Model	1	0.117192	1.11198	0.373	0.4298
Baseline_vs__EPT	Residual	11	1.1593
Baseline_vs_LPT	Model	1	0.111752	1.02695	0.4298	0.4298
Baseline_vs_LPT	Residual	10	1.08819
DT_vs_EPT	Model	1	0.271247	1.7098	0.0618	0.1854
DT_vs_EPT	Residual	10	1.58642
EPT_vs_LPT	Model	1	0.267271	1.52529	0.1163	0.2326
EPT_vs_LPT	Residual	9	1.57703
EPT_vs_LPT	Model	1	0.0666855	1.06377	0.4069	0.4298
EPT_vs_LPT	Residual	10	0.626879

## Sheet: RNA
Distance based redundancy analysis based on the CAP algorithm as implemented in the R package "Vegan"
test	variable	Df	SumOfSqs	F	Pr(>F)	q
Baseline_vs_DT	Model	1	0.258547	1.60523	0.0848	0.2986
Baseline_vs_DT	Residual	10	1.61065
Baseline_vs__EPT	Model	1	0.140098	0.994581	0.4907	0.4907
Baseline_vs__EPT	Residual	11	1.54948
Baseline_vs_LPT	Model	1	0.189149	1.16861	0.3111	0.3858
Baseline_vs_LPT	Residual	10	1.61858
DT_vs_EPT	Model	1	0.222113	1.53801	0.1071	0.2986
DT_vs_EPT	Residual	10	1.44415
EPT_vs_LPT	Model	1	0.259243	1.45223	0.1493	0.2986
EPT_vs_LPT	Residual	9	1.60662
EPT_vs_LPT	Model	1	0.147888	1.17117	0.3215	0.3858
EPT_vs_LPT	Residual	10	1.26274
