# Supplementary material for: Antibiotics create a shift from mutualism to competition in human gut communities with a longer-lasting impact on fungi than bacteria
Source: Microbiome. 2020 Sep 12;8:133. doi: 10.1186/s40168-020-00899-6 (PMC7488854; doi:10.1186/s40168-020-00899-6)
Supplement: Supplementary file 8 — Additional file 7. Information on taxonomic annotation of co-abundant gene clusters (CAG). For each CAG, the bacterial species contributing the highest–and second highest–number of genes is shown. For the most contributing species, the percentage of genes assigned to that species is shown in “PercentageOfTaxonContribution”. The column “trusted” indicates if the corresponding cluster passed our annotation criteria. [file 40168_2020_899_MOESM7_ESM.xls]

## Sheet: Supplement_Table4_hu2_purity
Accession	Taxon	trusted.taxon	nextBestTaxon	PercentageOfTaxonContribution	isMGS	Taxon.Level	NumberOfGenes	hasARO
CAG0071	s__Oscillibacter_sp_KLE_1745	TRUE	s__Oscillibacter_sp_KLE_1745	1	TRUE	species	1870	FALSE
CAG0091	s__Ruminococcus_sp_5_1_39BFAA	TRUE	s__Ruminococcus_sp_5_1_39BFAA	1	TRUE	species	1709	FALSE
CAG0106	s__Desulfovibrio_piger	TRUE	s__Desulfovibrio_piger	1	TRUE	species	1496	FALSE
CAG0122	s__Clostridium_sp_ATCC_BAA_442	TRUE	s__Clostridium_sp_ATCC_BAA_442	1	TRUE	species	1380	FALSE
CAG0143	s__Clostridium_sp_L2_50	TRUE	s__Clostridium_sp_L2_50	1	TRUE	species	1268	FALSE
CAG0159	s__Methanobrevibacter_smithii	TRUE	s__Methanobrevibacter_smithii	1	TRUE	species	1201	FALSE
CAG0183	s__Lachnospiraceae_bacterium_2_1_58FAA	TRUE	s__Lachnospiraceae_bacterium_2_1_58FAA	1	TRUE	species	985	FALSE
CAG0194	s__Lachnospiraceae_bacterium_7_1_58FAA	TRUE	s__Lachnospiraceae_bacterium_7_1_58FAA	1	TRUE	species	923	FALSE
CAG0196	s__Haemophilus_parainfluenzae	TRUE	s__Haemophilus_parainfluenzae	1	TRUE	species	902	TRUE
CAG0205	s__Ruminococcus_callidus	TRUE	s__Ruminococcus_callidus	1	TRUE	species	796	FALSE
CAG0096	s__Lachnospiraceae_bacterium_1_1_57FAA	TRUE	s__Lachnospiraceae_bacterium_1_1_57FAA	0.999382	TRUE	species	1617	FALSE
CAG0144	s__Ruminococcus_gnavus	TRUE	s__Ruminococcus_gnavus	0.999209	TRUE	species	1264	FALSE
CAG0040	s__Subdoligranulum_sp_4_3_54A2FAA	TRUE	s__Subdoligranulum_sp_4_3_54A2FAA	0.999156	TRUE	species	2369	FALSE
CAG0108	s__Ruminococcus_lactaris	TRUE	s__Ruminococcus_lactaris	0.998655	TRUE	species	1487	FALSE
CAG0213	s__Lactobacillus_ruminis	TRUE	s__Lactobacillus_ruminis	0.998586	TRUE	species	707	FALSE
CAG0027	s__Parabacteroides_distasonis	TRUE	s__Parabacteroides_distasonis	0.998505	TRUE	species	2675	FALSE
CAG0080	s__Alistipes_indistinctus	TRUE	s__Alistipes_indistinctus	0.998344	TRUE	species	1812	FALSE
CAG0102	s__Alistipes_sp_AP11	TRUE	s__Alistipes_sp_AP11	0.998083	TRUE	species	1565	FALSE
CAG0094	s__Ruminococcus_torques	TRUE	s__Ruminococcus_torques	0.997568	TRUE	species	1645	FALSE
CAG0092	s__Sutterella_wadsworthensis	TRUE	s__Sutterella_wadsworthensis	0.997057	TRUE	species	1699	FALSE
CAG0179	s__Parabacteroides_johnsonii	TRUE	s__Parabacteroides_johnsonii	0.99705	TRUE	species	1017	FALSE
CAG0199	s__Bifidobacterium_catenulatum	TRUE	s__Bifidobacterium_catenulatum	0.996595	TRUE	species	881	FALSE
CAG0031	s__Bilophila_wadsworthia	TRUE	s__Bilophila_wadsworthia	0.996579	TRUE	species	2631	FALSE
CAG0204	s__Eubacterium_hallii	TRUE	s__Eubacterium_hallii	0.996301	TRUE	species	811	FALSE
CAG0075	s__Bacteroidales_bacterium_ph8	TRUE	s__Bacteroidales_bacterium_ph8	0.99622	TRUE	species	1852	FALSE
CAG0023	s__Parabacteroides_goldsteinii	TRUE	s__Parabacteroides_goldsteinii	0.995295	TRUE	species	2763	FALSE
CAG0079	s__Anaerotruncus_colihominis	TRUE	s__Anaerotruncus_colihominis	0.995055	TRUE	species	1820	FALSE
CAG0124	s__Eubacterium_ventriosum	TRUE	s__Eubacterium_ventriosum	0.994913	TRUE	species	1376	FALSE
CAG0097	s__Eubacterium_rectale	TRUE	s__Eubacterium_rectale	0.993758	TRUE	species	1602	FALSE
CAG0055	s__Bacteroides_massiliensis	TRUE	s__Bacteroides_massiliensis	0.99324	TRUE	species	2071	FALSE
CAG0195	s__Enterobacter_cloacae	TRUE	s__Enterobacter_cloacae	0.992391	TRUE	species	920	TRUE
CAG0137	s__Bacteroides_ovatus	TRUE	s__Bacteroides_ovatus	0.992266	TRUE	species	1293	FALSE
CAG0072	s__Sutterella_wadsworthensis	TRUE	s__Sutterella_wadsworthensis	0.991948	TRUE	species	1863	FALSE
CAG0050	s__Roseburia_hominis	TRUE	s__Roseburia_hominis	0.99162	TRUE	species	2148	FALSE
CAG0084	s__Lachnospiraceae_bacterium_3_1_46FAA	TRUE	s__Lachnospiraceae_bacterium_3_1_46FAA	0.99046	TRUE	species	1782	FALSE
CAG0035	s__Parabacteroides_merdae	TRUE	s__Parabacteroides_merdae	0.989641	TRUE	species	2510	FALSE
CAG0062	s__Barnesiella_intestinihominis	TRUE	s__Barnesiella_intestinihominis	0.989563	TRUE	species	2012	FALSE
CAG0155	s__Faecalibacterium_prausnitzii	TRUE	s__Faecalibacterium_prausnitzii	0.989247	TRUE	species	1209	FALSE
CAG0117	s__Bifidobacterium_longum	TRUE	s__Bifidobacterium_longum	0.988661	TRUE	species	1411	FALSE
CAG0063	s__Coprococcus_eutactus	TRUE	s__Coprococcus_eutactus	0.986446	TRUE	species	1992	FALSE
CAG0033	s__Roseburia_intestinalis	TRUE	s__Roseburia_intestinalis	0.985467	TRUE	species	2546	FALSE
CAG0198	s__Faecalibacterium_prausnitzii	TRUE	s__Faecalibacterium_prausnitzii	0.985393	TRUE	species	890	FALSE
CAG0069	s__Eubacterium_siraeum	TRUE	s__Eubacterium_siraeum	0.984809	TRUE	species	1909	FALSE
CAG0020	s__Bacteroides_thetaiotaomicron	TRUE	s__Bacteroides_thetaiotaomicron	0.984775	TRUE	species	2890	FALSE
CAG0030	s__Bacteroides_faecis	TRUE	s__Bacteroides_faecis	0.984563	TRUE	species	2656	FALSE
CAG0076	s__Akkermansia_muciniphila	TRUE	s__Akkermansia_muciniphila	0.983722	TRUE	species	1843	FALSE
CAG0026	s__Bacteroides_vulgatus	TRUE	s__Bacteroides_vulgatus	0.982534	TRUE	species	2691	FALSE
CAG0065	s__Bacteroides_fragilis	TRUE	s__Bacteroides_fragilis	0.982386	TRUE	species	1987	FALSE
CAG0105	s__Dorea_longicatena	TRUE	s__Dorea_longicatena	0.981663	TRUE	species	1527	FALSE
CAG0043	s__Bacteroides_uniformis	TRUE	s__Bacteroides_uniformis	0.981545	TRUE	species	2330	TRUE
CAG0125	s__Bacteroides_xylanisolvens	TRUE	s__Bacteroides_xylanisolvens	0.981105	TRUE	species	1376	FALSE
CAG0067	s__Alistipes_finegoldii	TRUE	s__Alistipes_finegoldii	0.979028	TRUE	species	1955	FALSE
CAG0007	s__Clostridium_bolteae	TRUE	s__Clostridium_bolteae	0.978519	TRUE	species	4376	FALSE
CAG0044	s__Bacteroides_eggerthii	TRUE	s__Bacteroides_eggerthii	0.977826	TRUE	species	2300	FALSE
CAG0041	s__Bacteroides_dorei	TRUE	s__Bacteroides_dorei	0.976556	TRUE	species	2346	FALSE
CAG0060	s__Bacteroides_coprophilus	TRUE	s__Bacteroides_coprophilus	0.97639	TRUE	species	2033	FALSE
CAG0100	s__Alistipes_putredinis	TRUE	s__Alistipes_putredinis	0.975827	TRUE	species	1572	FALSE
CAG0005	g__Clostridium	TRUE	g__Clostridium	0.974891	TRUE	genus	4819	FALSE
CAG0121	s__Coprococcus_comes	TRUE	s__Coprococcus_comes	0.974119	TRUE	species	1391	FALSE
CAG0078	s__Catenibacterium_mitsuokai	TRUE	s__Catenibacterium_mitsuokai	0.972527	TRUE	species	1820	FALSE
CAG0066	s__Bacteroides_clarus	TRUE	s__Bacteroides_clarus	0.97137	TRUE	species	1956	FALSE
CAG0058	s__Roseburia_inulinivorans	TRUE	s__Roseburia_inulinivorans	0.970803	TRUE	species	2055	FALSE
CAG0109	s__Dialister_invisus	TRUE	s__Dialister_invisus	0.969966	TRUE	species	1465	FALSE
CAG0009	s__Lachnospiraceae_bacterium_3_1_57FAA_CT1	TRUE	s__Lachnospiraceae_bacterium_3_1_57FAA_CT1	0.969197	TRUE	species	4058	FALSE
CAG0113	s__Bifidobacterium_adolescentis	TRUE	s__Bifidobacterium_adolescentis	0.967877	TRUE	species	1432	FALSE
CAG0152	s__Ruminococcaceae_bacterium_D16	TRUE	s__Ruminococcaceae_bacterium_D16	0.967078	TRUE	species	1215	FALSE
CAG0087	s__Streptococcus_thermophilus	TRUE	s__Streptococcus_thermophilus	0.96697	TRUE	species	1756	FALSE
CAG0059	s__Bacteroides_stercoris	TRUE	s__Bacteroides_stercoris	0.964321	TRUE	species	2046	FALSE
CAG0171	s__Eggerthella_lenta	TRUE	s__Eggerthella_lenta	0.962512	TRUE	species	1067	FALSE
CAG0192	s__Alistipes_senegalensis	TRUE	s__Alistipes_senegalensis	0.959488	TRUE	species	938	FALSE
CAG0025	s__Bacteroides_nordii	TRUE	s__Bacteroides_nordii	0.959311	TRUE	species	2728	FALSE
CAG0028	s__Bacteroides_caccae	TRUE	s__Bacteroides_caccae	0.957926	TRUE	species	2662	FALSE
CAG0032	s__Klebsiella_pneumoniae	TRUE	s__Klebsiella_pneumoniae	0.957692	TRUE	species	2600	TRUE
CAG0039	s__Odoribacter_splanchnicus	TRUE	s__Odoribacter_splanchnicus	0.954336	TRUE	species	2387	FALSE
CAG0048	s__Bacteroides_cellulosilyticus	TRUE	s__Bacteroides_cellulosilyticus	0.946984	TRUE	species	2188	FALSE
CAG0049	s__Paraprevotella_clara	TRUE	s__Paraprevotella_clara	0.945657	TRUE	species	2153	FALSE
CAG0210	s__Parabacteroides_goldsteinii	TRUE	s__Parabacteroides_goldsteinii	0.942897	TRUE	species	718	FALSE
CAG0188	s__Bacteroides_cellulosilyticus	TRUE	s__Bacteroides_cellulosilyticus	0.939457	TRUE	species	958	FALSE
CAG0046	s__Coprobacter_fastidiosus	TRUE	s__Coprobacter_fastidiosus	0.93111	TRUE	species	2279	FALSE
CAG0045	s__Bacteroides_finegoldii	TRUE	s__Bacteroides_finegoldii	0.926754	TRUE	species	2280	FALSE
CAG0008	s__Clostridium_hathewayi	TRUE	s__Clostridium_hathewayi	0.807038	TRUE	species	4234	TRUE
CAG0003	unclassified	FALSE	unclassified	1	TRUE	genus	4944	FALSE
CAG0022	unclassified	FALSE	unclassified	1	TRUE	genus	2766	FALSE
CAG0037	unclassified	FALSE	unclassified	1	TRUE	genus	2468	FALSE
CAG0038	unclassified	FALSE	unclassified	1	TRUE	genus	2426	FALSE
CAG0042	unclassified	FALSE	unclassified	1	TRUE	genus	2339	FALSE
CAG0052	unclassified	FALSE	unclassified	1	TRUE	genus	2114	FALSE
CAG0064	unclassified	FALSE	unclassified	1	TRUE	genus	1991	FALSE
CAG0070	unclassified	FALSE	unclassified	1	TRUE	genus	1878	FALSE
CAG0074	unclassified	FALSE	unclassified	1	TRUE	genus	1852	FALSE
CAG0081	unclassified	FALSE	unclassified	1	TRUE	genus	1788	FALSE
CAG0083	unclassified	FALSE	unclassified	1	TRUE	genus	1784	FALSE
CAG0085	unclassified	FALSE	unclassified	1	TRUE	genus	1775	FALSE
CAG0089	unclassified	FALSE	unclassified	1	TRUE	genus	1739	FALSE
CAG0090	unclassified	FALSE	unclassified	1	TRUE	genus	1712	FALSE
CAG0093	unclassified	FALSE	unclassified	1	TRUE	genus	1695	FALSE
CAG0095	unclassified	FALSE	unclassified	1	TRUE	genus	1638	FALSE
CAG0101	unclassified	FALSE	unclassified	1	TRUE	genus	1567	FALSE
CAG0107	unclassified	FALSE	unclassified	1	TRUE	genus	1495	FALSE
CAG0110	unclassified	FALSE	unclassified	1	TRUE	genus	1460	FALSE
CAG0114	unclassified	FALSE	unclassified	1	TRUE	genus	1431	FALSE
CAG0116	unclassified	FALSE	unclassified	1	TRUE	genus	1416	FALSE
CAG0120	unclassified	FALSE	unclassified	1	TRUE	genus	1399	FALSE
CAG0129	unclassified	FALSE	unclassified	1	TRUE	genus	1347	FALSE
CAG0131	unclassified	FALSE	unclassified	1	TRUE	genus	1327	FALSE
CAG0132	unclassified	FALSE	unclassified	1	TRUE	genus	1316	FALSE
CAG0133	unclassified	FALSE	unclassified	1	TRUE	genus	1312	FALSE
CAG0135	unclassified	FALSE	unclassified	1	TRUE	genus	1304	FALSE
CAG0139	unclassified	FALSE	unclassified	1	TRUE	genus	1280	FALSE
CAG0140	unclassified	FALSE	unclassified	1	TRUE	genus	1272	FALSE
CAG0141	unclassified	FALSE	unclassified	1	TRUE	genus	1271	FALSE
CAG0142	unclassified	FALSE	unclassified	1	TRUE	genus	1268	FALSE
CAG0146	unclassified	FALSE	unclassified	1	TRUE	genus	1246	FALSE
CAG0148	unclassified	FALSE	unclassified	1	TRUE	genus	1242	FALSE
CAG0149	unclassified	FALSE	unclassified	1	TRUE	genus	1240	FALSE
CAG0150	unclassified	FALSE	unclassified	1	TRUE	genus	1236	FALSE
CAG0154	unclassified	FALSE	unclassified	1	TRUE	genus	1210	FALSE
CAG0156	unclassified	FALSE	unclassified	1	TRUE	genus	1208	FALSE
CAG0158	unclassified	FALSE	unclassified	1	TRUE	genus	1201	FALSE
CAG0160	unclassified	FALSE	unclassified	1	TRUE	genus	1189	FALSE
CAG0162	unclassified	FALSE	unclassified	1	TRUE	genus	1165	FALSE
CAG0165	unclassified	FALSE	unclassified	1	TRUE	genus	1125	FALSE
CAG0166	unclassified	FALSE	unclassified	1	TRUE	genus	1125	FALSE
CAG0167	unclassified	FALSE	unclassified	1	TRUE	genus	1123	FALSE
CAG0168	unclassified	FALSE	unclassified	1	TRUE	genus	1092	FALSE
CAG0169	unclassified	FALSE	unclassified	1	TRUE	genus	1086	FALSE
CAG0172	unclassified	FALSE	unclassified	1	TRUE	genus	1057	FALSE
CAG0173	unclassified	FALSE	unclassified	1	TRUE	genus	1046	FALSE
CAG0175	unclassified	FALSE	unclassified	1	TRUE	genus	1036	FALSE
CAG0181	unclassified	FALSE	unclassified	1	TRUE	genus	991	FALSE
CAG0182	unclassified	FALSE	unclassified	1	TRUE	genus	985	FALSE
CAG0184	unclassified	FALSE	unclassified	1	TRUE	genus	976	FALSE
CAG0185	unclassified	FALSE	unclassified	1	TRUE	genus	976	FALSE
CAG0186	unclassified	FALSE	unclassified	1	TRUE	genus	966	FALSE
CAG0187	unclassified	FALSE	unclassified	1	TRUE	genus	959	FALSE
CAG0190	unclassified	FALSE	unclassified	1	TRUE	genus	956	FALSE
CAG0193	unclassified	FALSE	unclassified	1	TRUE	genus	934	FALSE
CAG0200	unclassified	FALSE	unclassified	1	TRUE	genus	868	FALSE
CAG0201	unclassified	FALSE	unclassified	1	TRUE	genus	863	FALSE
CAG0203	unclassified	FALSE	unclassified	1	TRUE	genus	815	FALSE
CAG0206	unclassified	FALSE	unclassified	1	TRUE	genus	794	FALSE
CAG0208	unclassified	FALSE	unclassified	1	TRUE	genus	736	FALSE
CAG0073	unclassified	FALSE	unclassified	0.999462	TRUE	genus	1858	FALSE
CAG0086	unclassified	FALSE	unclassified	0.999433	TRUE	genus	1764	FALSE
CAG0099	unclassified	FALSE	unclassified	0.999368	TRUE	genus	1582	FALSE
CAG0123	unclassified	FALSE	unclassified	0.999275	TRUE	genus	1379	FALSE
CAG0127	unclassified	FALSE	unclassified	0.99926	TRUE	genus	1351	FALSE
CAG0136	unclassified	FALSE	unclassified	0.999227	TRUE	genus	1294	FALSE
CAG0178	unclassified	FALSE	unclassified	0.99902	TRUE	genus	1020	FALSE
CAG0197	unclassified	FALSE	unclassified	0.99889	TRUE	genus	901	FALSE
CAG0010	unclassified	FALSE	unclassified	0.998428	TRUE	genus	3816	FALSE
CAG0082	unclassified	FALSE	unclassified	0.998321	TRUE	genus	1787	FALSE
CAG0057	unclassified	FALSE	unclassified	0.997568	TRUE	genus	2056	FALSE
CAG0211	unclassified	FALSE	unclassified	0.997195	TRUE	genus	713	FALSE
CAG0180	unclassified	FALSE	unclassified	0.996047	TRUE	genus	1012	FALSE
CAG0209	unclassified	FALSE	unclassified	0.995851	TRUE	genus	723	FALSE
CAG0118	unclassified	FALSE	unclassified	0.995748	TRUE	genus	1411	FALSE
CAG0176	unclassified	FALSE	unclassified	0.995141	TRUE	genus	1029	FALSE
CAG0068	unclassified	FALSE	unclassified	0.994339	TRUE	genus	1943	FALSE
CAG0077	unclassified	FALSE	unclassified	0.993417	TRUE	genus	1823	FALSE
CAG0157	unclassified	FALSE	unclassified	0.99335	TRUE	genus	1203	FALSE
CAG0002	unclassified	FALSE	unclassified	0.993339	TRUE	genus	5104	FALSE
CAG0016	unclassified	FALSE	unclassified	0.993227	TRUE	genus	3248	FALSE
CAG0130	unclassified	FALSE	unclassified	0.992571	TRUE	genus	1346	FALSE
CAG0147	unclassified	FALSE	unclassified	0.991955	TRUE	genus	1243	FALSE
CAG0138	unclassified	FALSE	unclassified	0.99064	TRUE	genus	1282	FALSE
CAG0103	unclassified	FALSE	unclassified	0.988439	TRUE	genus	1557	FALSE
CAG0177	unclassified	FALSE	unclassified	0.987354	TRUE	genus	1028	FALSE
CAG0018	unclassified	FALSE	unclassified	0.985621	TRUE	genus	3060	FALSE
CAG0170	unclassified	FALSE	unclassified	0.983318	TRUE	genus	1079	FALSE
CAG0189	unclassified	FALSE	unclassified	0.980126	TRUE	genus	956	FALSE
CAG0174	unclassified	FALSE	unclassified	0.97799	TRUE	genus	1045	FALSE
CAG0207	unclassified	FALSE	unclassified	0.972112	TRUE	genus	753	FALSE
CAG0029	unclassified	FALSE	unclassified	0.968809	TRUE	genus	2661	FALSE
CAG0088	unclassified	FALSE	unclassified	0.968643	TRUE	genus	1754	FALSE
CAG0001	unclassified	FALSE	unclassified	0.958647	TRUE	genus	5586	FALSE
CAG0011	unclassified	FALSE	unclassified	0.95532	TRUE	genus	3581	FALSE
CAG0034	unclassified	FALSE	unclassified	0.933806	TRUE	genus	2538	FALSE
CAG0012	unclassified	FALSE	unclassified	0.93273	TRUE	genus	3538	FALSE
CAG0047	unclassified	FALSE	unclassified	0.905568	TRUE	genus	2245	FALSE
CAG0019	unclassified	FALSE	unclassified	0.898708	TRUE	genus	2942	FALSE
CAG0153	unclassified	FALSE	g__Collinsella	0.898431	TRUE	genus	1211	FALSE
CAG0054	unclassified	FALSE	g__Alistipes	0.894231	TRUE	genus	2080	FALSE
CAG0051	unclassified	FALSE	g__Bacteroides	0.892941	TRUE	genus	2139	FALSE
CAG0115	unclassified	FALSE	unclassified	0.886236	TRUE	genus	1424	FALSE
CAG0151	unclassified	FALSE	g__Alistipes	0.880719	TRUE	genus	1224	FALSE
CAG0134	unclassified	FALSE	unclassified	0.875191	TRUE	genus	1306	TRUE
CAG0111	unclassified	FALSE	g__Bacteroides	0.872488	TRUE	genus	1443	FALSE
CAG0126	unclassified	FALSE	unclassified	0.85348	TRUE	genus	1365	TRUE
CAG0024	unclassified	FALSE	g__Bacteroides	0.826874	TRUE	genus	2761	FALSE
CAG0128	unclassified	FALSE	g__Ruminococcus	0.816901	TRUE	genus	1349	FALSE
CAG0061	unclassified	FALSE	unclassified	0.8143	TRUE	genus	2014	FALSE
CAG0056	unclassified	FALSE	g__Coprococcus	0.798834	TRUE	genus	2058	FALSE
CAG0104	unclassified	FALSE	g__Lachnospiraceae_noname	0.798189	TRUE	genus	1546	FALSE
CAG0161	unclassified	FALSE	g__Clostridium	0.788804	TRUE	genus	1179	FALSE
CAG0098	unclassified	FALSE	g__Eubacterium	0.692163	TRUE	genus	1595	FALSE
CAG0013	unclassified	FALSE	g__Bacteroides	0.683304	TRUE	genus	3426	FALSE
CAG0112	unclassified	FALSE	unclassified	0.682706	TRUE	genus	1434	FALSE
CAG0021	unclassified	FALSE	g__Prevotella	0.646935	TRUE	genus	2855	FALSE
CAG0145	unclassified	FALSE	g__Coprococcus	0.640191	TRUE	genus	1259	FALSE
CAG0004	unclassified	FALSE	unclassified	0.619845	TRUE	genus	4898	FALSE
CAG0163	unclassified	FALSE	unclassified	0.60786	TRUE	genus	1145	FALSE
CAG0006	unclassified	FALSE	unclassified	0.599511	TRUE	genus	4497	FALSE
CAG0036	unclassified	FALSE	unclassified	0.581302	TRUE	genus	2503	FALSE
CAG0119	unclassified	FALSE	g__Bacteroides	0.56321	TRUE	genus	1408	FALSE
CAG0202	unclassified	FALSE	g__Erysipelotrichaceae_noname	0.55006	TRUE	genus	829	FALSE
CAG0053	unclassified	FALSE	unclassified	0.545019	TRUE	genus	2088	FALSE
CAG0164	unclassified	FALSE	g__Erysipelotrichaceae_noname	0.532159	TRUE	genus	1135	FALSE
CAG0017	unclassified	FALSE	g__Parasutterella	0.514401	TRUE	genus	3229	FALSE
CAG0015	unclassified	FALSE	unclassified	0.508393	TRUE	genus	3336	FALSE
CAG0191	unclassified	FALSE	unclassified	0.5	TRUE	genus	942	TRUE
CAG0212	unclassified	FALSE	unclassified	0.473315	TRUE	genus	712	FALSE
CAG0014	unclassified	FALSE	g__Adlercreutzia	0.436072	TRUE	genus	3371	FALSE
CAG0233	s__Anaerostipes_hadrus	TRUE	s__Anaerostipes_hadrus	1	FALSE	species	596	FALSE
CAG0257	s__Oxalobacter_formigenes	TRUE	s__Oxalobacter_formigenes	1	FALSE	species	498	FALSE
CAG0258	s__Ruminococcus_obeum	TRUE	s__Ruminococcus_obeum	1	FALSE	species	498	FALSE
CAG0274	s__Clostridium_leptum	TRUE	s__Clostridium_leptum	1	FALSE	species	430	FALSE
CAG0277	s__Faecalibacterium_prausnitzii	TRUE	s__Faecalibacterium_prausnitzii	1	FALSE	species	422	FALSE
CAG0284	s__Dorea_formicigenerans	TRUE	s__Dorea_formicigenerans	1	FALSE	species	405	FALSE
CAG0285	s__Clostridiales_bacterium_1_7_47FAA	TRUE	s__Clostridiales_bacterium_1_7_47FAA	1	FALSE	species	402	FALSE
CAG0309	s__Eubacterium_biforme	TRUE	s__Eubacterium_biforme	1	FALSE	species	307	FALSE
CAG0311	s__Faecalibacterium_prausnitzii	TRUE	s__Faecalibacterium_prausnitzii	1	FALSE	species	306	FALSE
CAG0314	s__Erysipelotrichaceae_bacterium_6_1_45	TRUE	s__Erysipelotrichaceae_bacterium_6_1_45	1	FALSE	species	295	FALSE
CAG0315	s__Faecalibacterium_prausnitzii	TRUE	s__Faecalibacterium_prausnitzii	1	FALSE	species	284	FALSE
CAG0341	s__Erysipelotrichaceae_bacterium_6_1_45	TRUE	s__Erysipelotrichaceae_bacterium_6_1_45	1	FALSE	species	226	FALSE
CAG0349	s__Erysipelotrichaceae_bacterium_21_3	TRUE	s__Erysipelotrichaceae_bacterium_21_3	1	FALSE	species	219	FALSE
CAG0350	s__Eubacterium_hallii	TRUE	s__Eubacterium_hallii	1	FALSE	species	217	FALSE
CAG0356	s__Ruminococcus_obeum	TRUE	s__Ruminococcus_obeum	1	FALSE	species	203	FALSE
CAG0384	s__Streptococcus_salivarius	TRUE	s__Streptococcus_salivarius	1	FALSE	species	172	FALSE
CAG0394	s__Clostridium_citroniae	TRUE	s__Clostridium_citroniae	1	FALSE	species	164	FALSE
CAG0413	s__Eubacterium_hallii	TRUE	s__Eubacterium_hallii	1	FALSE	species	142	FALSE
CAG0417	s__Alistipes_senegalensis	TRUE	s__Alistipes_senegalensis	1	FALSE	species	137	FALSE
CAG0432	s__Erysipelotrichaceae_bacterium_21_3	TRUE	s__Erysipelotrichaceae_bacterium_21_3	1	FALSE	species	128	FALSE
CAG0437	s__Faecalibacterium_prausnitzii	TRUE	s__Faecalibacterium_prausnitzii	1	FALSE	species	124	FALSE
CAG0449	s__Bacteroidales_bacterium_ph8	TRUE	s__Bacteroidales_bacterium_ph8	1	FALSE	species	118	FALSE
CAG0456	s__Bacteroides_cellulosilyticus	TRUE	s__Bacteroides_cellulosilyticus	1	FALSE	species	113	FALSE
CAG0465	s__Ruminococcus_obeum	TRUE	s__Ruminococcus_obeum	1	FALSE	species	109	FALSE
CAG0480	s__Bacteroides_coprophilus	TRUE	s__Bacteroides_coprophilus	1	FALSE	species	102	FALSE
CAG0489	s__Bacteroides_coprocola	TRUE	s__Bacteroides_coprocola	1	FALSE	species	98	FALSE
CAG0497	s__Erysipelotrichaceae_bacterium_21_3	TRUE	s__Erysipelotrichaceae_bacterium_21_3	1	FALSE	species	95	FALSE
CAG0499	s__Streptococcus_australis	TRUE	s__Streptococcus_australis	1	FALSE	species	95	FALSE
CAG0501	s__Clostridium_clostridioforme	TRUE	s__Clostridium_clostridioforme	1	FALSE	species	95	FALSE
CAG0509	s__Erysipelotrichaceae_bacterium_21_3	TRUE	s__Erysipelotrichaceae_bacterium_21_3	1	FALSE	species	89	FALSE
CAG0510	g__Bacteroides	TRUE	g__Bacteroides	1	FALSE	genus	89	FALSE
CAG0522	s__Lactococcus_lactis	TRUE	s__Lactococcus_lactis	1	FALSE	species	83	FALSE
CAG0540	s__Lactobacillus_acidophilus	TRUE	s__Lactobacillus_acidophilus	1	FALSE	species	77	FALSE
CAG0551	s__Bacteroides_xylanisolvens	TRUE	s__Bacteroides_xylanisolvens	1	FALSE	species	74	FALSE
CAG0559	s__Bacteroides_eggerthii	TRUE	s__Bacteroides_eggerthii	1	FALSE	species	73	FALSE
CAG0560	s__Lachnospiraceae_bacterium_7_1_58FAA	TRUE	s__Lachnospiraceae_bacterium_7_1_58FAA	1	FALSE	species	73	FALSE
CAG0561	s__Barnesiella_intestinihominis	TRUE	s__Barnesiella_intestinihominis	1	FALSE	species	73	FALSE
CAG0562	s__Clostridium_sp_ATCC_BAA_442	TRUE	s__Clostridium_sp_ATCC_BAA_442	1	FALSE	species	73	FALSE
CAG0563	s__Ruminococcaceae_bacterium_D16	TRUE	s__Ruminococcaceae_bacterium_D16	1	FALSE	species	72	FALSE
CAG0569	s__Anaerotruncus_colihominis	TRUE	s__Anaerotruncus_colihominis	1	FALSE	species	71	FALSE
CAG0580	s__Bacteroides_coprophilus	TRUE	s__Bacteroides_coprophilus	1	FALSE	species	69	FALSE
CAG0586	s__Clostridium_symbiosum	TRUE	s__Clostridium_symbiosum	1	FALSE	species	69	FALSE
CAG0587	s__Bacteroides_dorei	TRUE	s__Bacteroides_dorei	1	FALSE	species	68	FALSE
CAG0597	s__Alistipes_indistinctus	TRUE	s__Alistipes_indistinctus	1	FALSE	species	67	FALSE
CAG0598	s__Clostridiaceae_bacterium_JC118	TRUE	s__Clostridiaceae_bacterium_JC118	1	FALSE	species	67	FALSE
CAG0602	s__Bacteroides_fragilis	TRUE	s__Bacteroides_fragilis	1	FALSE	species	66	FALSE
CAG0604	s__Alistipes_sp_AP11	TRUE	s__Alistipes_sp_AP11	1	FALSE	species	65	FALSE
CAG0608	s__Bacteroides_cellulosilyticus	TRUE	s__Bacteroides_cellulosilyticus	1	FALSE	species	64	FALSE
CAG0609	s__Bacteroides_fragilis	TRUE	s__Bacteroides_fragilis	1	FALSE	species	64	FALSE
CAG0620	s__Oscillibacter_sp_KLE_1745	TRUE	s__Oscillibacter_sp_KLE_1745	1	FALSE	species	63	FALSE
CAG0625	s__Parabacteroides_distasonis	TRUE	s__Parabacteroides_distasonis	1	FALSE	species	62	FALSE
CAG0629	s__Parabacteroides_merdae	TRUE	s__Parabacteroides_merdae	1	FALSE	species	61	FALSE
CAG0632	s__Lachnospiraceae_bacterium_1_4_56FAA	TRUE	s__Lachnospiraceae_bacterium_1_4_56FAA	1	FALSE	species	61	FALSE
CAG0639	g__Bacteroides	TRUE	g__Bacteroides	1	FALSE	genus	60	FALSE
CAG0641	s__Lachnospiraceae_bacterium_5_1_63FAA	TRUE	s__Lachnospiraceae_bacterium_5_1_63FAA	1	FALSE	species	60	FALSE
CAG0642	s__Parabacteroides_johnsonii	TRUE	s__Parabacteroides_johnsonii	1	FALSE	species	60	FALSE
CAG0647	s__Ruminococcus_callidus	TRUE	s__Ruminococcus_callidus	1	FALSE	species	59	FALSE
CAG0649	s__Clostridium_hathewayi	TRUE	s__Clostridium_hathewayi	1	FALSE	species	58	FALSE
CAG0657	s__Prevotella_bivia	TRUE	s__Prevotella_bivia	1	FALSE	species	58	FALSE
CAG0662	s__Bacteroides_faecis	TRUE	s__Bacteroides_faecis	1	FALSE	species	57	FALSE
CAG0663	s__Faecalibacterium_prausnitzii	TRUE	s__Faecalibacterium_prausnitzii	1	FALSE	species	57	FALSE
CAG0679	s__Ruminococcus_lactaris	TRUE	s__Ruminococcus_lactaris	1	FALSE	species	55	FALSE
CAG0687	s__Clostridium_clostridioforme	TRUE	s__Clostridium_clostridioforme	1	FALSE	species	54	FALSE
CAG0695	s__Paraprevotella_xylaniphila	TRUE	s__Paraprevotella_xylaniphila	1	FALSE	species	52	FALSE
CAG0699	s__Lactobacillus_ruminis	TRUE	s__Lactobacillus_ruminis	1	FALSE	species	52	FALSE
CAG0708	s__Bacteroides_cellulosilyticus	TRUE	s__Bacteroides_cellulosilyticus	1	FALSE	species	50	FALSE
CAG0714	s__Subdoligranulum_sp_4_3_54A2FAA	TRUE	s__Subdoligranulum_sp_4_3_54A2FAA	1	FALSE	species	50	FALSE
CAG0715	s__Lachnospiraceae_bacterium_7_1_58FAA	TRUE	s__Lachnospiraceae_bacterium_7_1_58FAA	1	FALSE	species	50	FALSE
CAG0726	s__Bacteroides_stercoris	TRUE	s__Bacteroides_stercoris	1	FALSE	species	49	FALSE
CAG0732	s__Bacteroides_fragilis	TRUE	s__Bacteroides_fragilis	1	FALSE	species	48	FALSE
CAG0736	s__Lachnospiraceae_bacterium_7_1_58FAA	TRUE	s__Lachnospiraceae_bacterium_7_1_58FAA	1	FALSE	species	48	FALSE
CAG0739	s__Bacteroidales_bacterium_ph8	TRUE	s__Bacteroidales_bacterium_ph8	1	FALSE	species	48	FALSE
CAG0740	s__Clostridium_citroniae	TRUE	s__Clostridium_citroniae	1	FALSE	species	48	FALSE
CAG0746	s__Bacteroides_ovatus	TRUE	s__Bacteroides_ovatus	1	FALSE	species	47	FALSE
CAG0748	s__Bacteroides_cellulosilyticus	TRUE	s__Bacteroides_cellulosilyticus	1	FALSE	species	47	FALSE
CAG0749	s__Lachnospiraceae_bacterium_3_1_57FAA_CT1	TRUE	s__Lachnospiraceae_bacterium_3_1_57FAA_CT1	1	FALSE	species	47	FALSE
CAG0751	s__Streptococcus_infantis	TRUE	s__Streptococcus_infantis	1	FALSE	species	47	FALSE
CAG0752	s__Lactobacillus_acidophilus	TRUE	s__Lactobacillus_acidophilus	1	FALSE	species	47	FALSE
CAG0753	s__Lachnospiraceae_bacterium_7_1_58FAA	TRUE	s__Lachnospiraceae_bacterium_7_1_58FAA	1	FALSE	species	47	FALSE
CAG0764	s__Lactobacillus_acidophilus	TRUE	s__Lactobacillus_acidophilus	1	FALSE	species	46	FALSE
CAG0777	s__Bifidobacterium_longum	TRUE	s__Bifidobacterium_longum	1	FALSE	species	46	FALSE
CAG0782	s__Lactobacillus_acidophilus	TRUE	s__Lactobacillus_acidophilus	1	FALSE	species	45	FALSE
CAG0787	s__Erysipelotrichaceae_bacterium_21_3	TRUE	s__Erysipelotrichaceae_bacterium_21_3	1	FALSE	species	45	FALSE
CAG0789	s__Streptococcus_australis	TRUE	s__Streptococcus_australis	1	FALSE	species	44	FALSE
CAG0791	s__Bacteroides_dorei	TRUE	s__Bacteroides_dorei	1	FALSE	species	44	FALSE
CAG0792	s__Bacteroides_eggerthii	TRUE	s__Bacteroides_eggerthii	1	FALSE	species	44	FALSE
CAG0796	s__Lachnospiraceae_bacterium_2_1_58FAA	TRUE	s__Lachnospiraceae_bacterium_2_1_58FAA	1	FALSE	species	44	FALSE
CAG0800	s__Clostridium_symbiosum	TRUE	s__Clostridium_symbiosum	1	FALSE	species	43	FALSE
CAG0801	s__Faecalibacterium_prausnitzii	TRUE	s__Faecalibacterium_prausnitzii	1	FALSE	species	43	FALSE
CAG0803	s__Bacteroides_fragilis	TRUE	s__Bacteroides_fragilis	1	FALSE	species	43	FALSE
CAG0804	s__Lachnospiraceae_bacterium_7_1_58FAA	TRUE	s__Lachnospiraceae_bacterium_7_1_58FAA	1	FALSE	species	43	FALSE
CAG0812	s__Barnesiella_intestinihominis	TRUE	s__Barnesiella_intestinihominis	1	FALSE	species	42	FALSE
CAG0813	s__Anaerotruncus_colihominis	TRUE	s__Anaerotruncus_colihominis	1	FALSE	species	42	FALSE
CAG0817	s__Bacteroides_cellulosilyticus	TRUE	s__Bacteroides_cellulosilyticus	1	FALSE	species	42	FALSE
CAG0818	s__Faecalibacterium_prausnitzii	TRUE	s__Faecalibacterium_prausnitzii	1	FALSE	species	42	FALSE
CAG0820	s__Bacteroides_dorei	TRUE	s__Bacteroides_dorei	1	FALSE	species	41	FALSE
CAG0823	s__Bacteroides_dorei	TRUE	s__Bacteroides_dorei	1	FALSE	species	41	FALSE
CAG0831	s__Erysipelotrichaceae_bacterium_21_3	TRUE	s__Erysipelotrichaceae_bacterium_21_3	1	FALSE	species	40	FALSE
CAG0832	s__Eubacterium_rectale	TRUE	s__Eubacterium_rectale	1	FALSE	species	40	FALSE
CAG0835	s__Bacteroides_dorei	TRUE	s__Bacteroides_dorei	1	FALSE	species	40	FALSE
CAG0837	s__Lachnospiraceae_bacterium_3_1_46FAA	TRUE	s__Lachnospiraceae_bacterium_3_1_46FAA	1	FALSE	species	40	FALSE
CAG0844	s__Paraprevotella_clara	TRUE	s__Paraprevotella_clara	1	FALSE	species	39	FALSE
CAG0851	s__Prevotella_bivia	TRUE	s__Prevotella_bivia	1	FALSE	species	39	FALSE
CAG0862	s__Clostridium_leptum	TRUE	s__Clostridium_leptum	1	FALSE	species	38	FALSE
CAG0870	s__Clostridium_sp_L2_50	TRUE	s__Clostridium_sp_L2_50	1	FALSE	species	38	FALSE
CAG0875	s__Prevotella_bivia	TRUE	s__Prevotella_bivia	1	FALSE	species	38	FALSE
CAG0876	g__Alistipes	TRUE	g__Alistipes	1	FALSE	genus	38	FALSE
CAG0881	s__Paraprevotella_xylaniphila	TRUE	s__Paraprevotella_xylaniphila	1	FALSE	species	37	FALSE
CAG0883	s__Clostridium_sp_L2_50	TRUE	s__Clostridium_sp_L2_50	1	FALSE	species	37	FALSE
CAG0886	s__Lachnospiraceae_bacterium_1_4_56FAA	TRUE	s__Lachnospiraceae_bacterium_1_4_56FAA	1	FALSE	species	37	FALSE
CAG0889	s__Clostridiales_bacterium_1_7_47FAA	TRUE	s__Clostridiales_bacterium_1_7_47FAA	1	FALSE	species	37	FALSE
CAG0893	s__Lactobacillus_acidophilus	TRUE	s__Lactobacillus_acidophilus	1	FALSE	species	37	FALSE
CAG0901	s__Bacteroides_fragilis	TRUE	s__Bacteroides_fragilis	1	FALSE	species	37	FALSE
CAG0903	g__Bacteroides	TRUE	g__Bacteroides	1	FALSE	genus	37	FALSE
CAG0910	s__Erysipelotrichaceae_bacterium_6_1_45	TRUE	s__Erysipelotrichaceae_bacterium_6_1_45	1	FALSE	species	36	FALSE
CAG0912	s__Sutterella_wadsworthensis	TRUE	s__Sutterella_wadsworthensis	1	FALSE	species	36	FALSE
CAG0919	s__Lachnospiraceae_bacterium_1_4_56FAA	TRUE	s__Lachnospiraceae_bacterium_1_4_56FAA	1	FALSE	species	35	FALSE
CAG0925	s__Prevotella_bivia	TRUE	s__Prevotella_bivia	1	FALSE	species	35	FALSE
CAG0927	s__Ruminococcus_obeum	TRUE	s__Ruminococcus_obeum	1	FALSE	species	35	FALSE
CAG0934	s__Clostridium_asparagiforme	TRUE	s__Clostridium_asparagiforme	1	FALSE	species	35	FALSE
CAG0937	s__Clostridium_hathewayi	TRUE	s__Clostridium_hathewayi	1	FALSE	species	35	FALSE
CAG0943	s__Clostridium_symbiosum	TRUE	s__Clostridium_symbiosum	1	FALSE	species	34	FALSE
CAG0944	s__Eubacterium_biforme	TRUE	s__Eubacterium_biforme	1	FALSE	species	34	FALSE
CAG0946	s__Clostridium_symbiosum	TRUE	s__Clostridium_symbiosum	1	FALSE	species	34	FALSE
CAG0962	s__Clostridium_symbiosum	TRUE	s__Clostridium_symbiosum	1	FALSE	species	33	FALSE
CAG0963	s__Prevotella_bivia	TRUE	s__Prevotella_bivia	1	FALSE	species	33	FALSE
CAG0966	s__Clostridium_hathewayi	TRUE	s__Clostridium_hathewayi	1	FALSE	species	33	FALSE
CAG0967	s__Bacteroides_finegoldii	TRUE	s__Bacteroides_finegoldii	1	FALSE	species	33	FALSE
CAG0975	s__Clostridium_sp_ATCC_BAA_442	TRUE	s__Clostridium_sp_ATCC_BAA_442	1	FALSE	species	33	FALSE
CAG0978	s__Paraprevotella_clara	TRUE	s__Paraprevotella_clara	1	FALSE	species	32	FALSE
CAG0979	s__Dorea_formicigenerans	TRUE	s__Dorea_formicigenerans	1	FALSE	species	32	FALSE
CAG0984	s__Eubacterium_siraeum	TRUE	s__Eubacterium_siraeum	1	FALSE	species	32	FALSE
CAG0989	s__Bifidobacterium_longum	TRUE	s__Bifidobacterium_longum	1	FALSE	species	32	FALSE
CAG0991	s__Clostridium_clostridioforme	TRUE	s__Clostridium_clostridioforme	1	FALSE	species	32	FALSE
CAG0993	s__Roseburia_inulinivorans	TRUE	s__Roseburia_inulinivorans	1	FALSE	species	32	FALSE
CAG0995	s__Faecalibacterium_prausnitzii	TRUE	s__Faecalibacterium_prausnitzii	1	FALSE	species	32	FALSE
CAG1002	s__Parabacteroides_distasonis	TRUE	s__Parabacteroides_distasonis	1	FALSE	species	31	FALSE
CAG1008	s__Coprococcus_comes	TRUE	s__Coprococcus_comes	1	FALSE	species	31	FALSE
CAG1016	s__Clostridiales_bacterium_1_7_47FAA	TRUE	s__Clostridiales_bacterium_1_7_47FAA	1	FALSE	species	31	FALSE
CAG1022	s__Bacteroides_dorei	TRUE	s__Bacteroides_dorei	1	FALSE	species	30	FALSE
CAG1032	s__Clostridium_sp_ATCC_BAA_442	TRUE	s__Clostridium_sp_ATCC_BAA_442	1	FALSE	species	30	FALSE
CAG1038	s__Clostridium_sp_ATCC_BAA_442	TRUE	s__Clostridium_sp_ATCC_BAA_442	1	FALSE	species	30	FALSE
CAG1040	g__Bacteroides	TRUE	g__Bacteroides	1	FALSE	genus	30	FALSE
CAG1044	s__Ruminococcus_obeum	TRUE	s__Ruminococcus_obeum	1	FALSE	species	30	FALSE
CAG1045	s__Bacteroides_ovatus	TRUE	s__Bacteroides_ovatus	1	FALSE	species	30	FALSE
CAG1049	s__Clostridium_symbiosum	TRUE	s__Clostridium_symbiosum	1	FALSE	species	29	FALSE
CAG1051	s__Parabacteroides_distasonis	TRUE	s__Parabacteroides_distasonis	1	FALSE	species	29	FALSE
CAG1052	s__Bacteroides_plebeius	TRUE	s__Bacteroides_plebeius	1	FALSE	species	29	FALSE
CAG1053	s__Prevotella_bivia	TRUE	s__Prevotella_bivia	1	FALSE	species	29	FALSE
CAG1056	s__Roseburia_inulinivorans	TRUE	s__Roseburia_inulinivorans	1	FALSE	species	29	FALSE
CAG1057	s__Clostridium_clostridioforme	TRUE	s__Clostridium_clostridioforme	1	FALSE	species	29	FALSE
CAG1058	s__Clostridium_symbiosum	TRUE	s__Clostridium_symbiosum	1	FALSE	species	29	FALSE
CAG1059	s__Lactobacillus_acidophilus	TRUE	s__Lactobacillus_acidophilus	1	FALSE	species	29	FALSE
CAG1065	s__Bacteroides_intestinalis	TRUE	s__Bacteroides_intestinalis	1	FALSE	species	29	FALSE
CAG1066	s__Clostridium_hathewayi	TRUE	s__Clostridium_hathewayi	1	FALSE	species	29	FALSE
CAG1069	s__Clostridium_hathewayi	TRUE	s__Clostridium_hathewayi	1	FALSE	species	29	FALSE
CAG1073	s__Clostridium_innocuum	TRUE	s__Clostridium_innocuum	1	FALSE	species	28	FALSE
CAG1078	s__Parabacteroides_goldsteinii	TRUE	s__Parabacteroides_goldsteinii	1	FALSE	species	28	FALSE
CAG1079	s__Parabacteroides_distasonis	TRUE	s__Parabacteroides_distasonis	1	FALSE	species	28	FALSE
CAG1080	s__Clostridium_clostridioforme	TRUE	s__Clostridium_clostridioforme	1	FALSE	species	28	FALSE
CAG1085	s__Eubacterium_ventriosum	TRUE	s__Eubacterium_ventriosum	1	FALSE	species	28	FALSE
CAG1092	s__Bacteroides_salyersiae	TRUE	s__Bacteroides_salyersiae	1	FALSE	species	28	FALSE
CAG1094	s__Bacteroides_clarus	TRUE	s__Bacteroides_clarus	1	FALSE	species	28	FALSE
CAG1096	s__Clostridium_bolteae	TRUE	s__Clostridium_bolteae	1	FALSE	species	28	FALSE
CAG1097	s__Clostridium_innocuum	TRUE	s__Clostridium_innocuum	1	FALSE	species	28	FALSE
CAG1099	s__Subdoligranulum_sp_4_3_54A2FAA	TRUE	s__Subdoligranulum_sp_4_3_54A2FAA	1	FALSE	species	28	FALSE
CAG1100	s__Clostridium_symbiosum	TRUE	s__Clostridium_symbiosum	1	FALSE	species	28	FALSE
CAG1104	s__Clostridium_hathewayi	TRUE	s__Clostridium_hathewayi	1	FALSE	species	28	FALSE
CAG1113	s__Clostridium_sp_L2_50	TRUE	s__Clostridium_sp_L2_50	1	FALSE	species	27	FALSE
CAG1115	s__Alistipes_sp_AP11	TRUE	s__Alistipes_sp_AP11	1	FALSE	species	27	FALSE
CAG1121	s__Eubacterium_rectale	TRUE	s__Eubacterium_rectale	1	FALSE	species	27	FALSE
CAG1122	s__Erysipelotrichaceae_bacterium_21_3	TRUE	s__Erysipelotrichaceae_bacterium_21_3	1	FALSE	species	27	FALSE
CAG1124	s__Bacteroides_dorei	TRUE	s__Bacteroides_dorei	1	FALSE	species	27	FALSE
CAG1126	s__Paraprevotella_xylaniphila	TRUE	s__Paraprevotella_xylaniphila	1	FALSE	species	27	FALSE
CAG1131	s__Clostridiales_bacterium_1_7_47FAA	TRUE	s__Clostridiales_bacterium_1_7_47FAA	1	FALSE	species	27	FALSE
CAG1133	s__Lachnospiraceae_bacterium_1_4_56FAA	TRUE	s__Lachnospiraceae_bacterium_1_4_56FAA	1	FALSE	species	27	FALSE
CAG1134	s__Clostridium_hathewayi	TRUE	s__Clostridium_hathewayi	1	FALSE	species	27	FALSE
CAG1141	s__Lachnospiraceae_bacterium_7_1_58FAA	TRUE	s__Lachnospiraceae_bacterium_7_1_58FAA	1	FALSE	species	26	FALSE
CAG1151	s__Lachnospiraceae_bacterium_7_1_58FAA	TRUE	s__Lachnospiraceae_bacterium_7_1_58FAA	1	FALSE	species	26	FALSE
CAG1152	s__Clostridium_symbiosum	TRUE	s__Clostridium_symbiosum	1	FALSE	species	26	FALSE
CAG1154	s__Clostridium_leptum	TRUE	s__Clostridium_leptum	1	FALSE	species	26	FALSE
CAG1155	s__Eubacterium_ventriosum	TRUE	s__Eubacterium_ventriosum	1	FALSE	species	26	FALSE
CAG1160	s__Subdoligranulum_sp_4_3_54A2FAA	TRUE	s__Subdoligranulum_sp_4_3_54A2FAA	1	FALSE	species	26	FALSE
CAG1167	s__Clostridium_innocuum	TRUE	s__Clostridium_innocuum	1	FALSE	species	26	FALSE
CAG1169	s__Bacteroides_xylanisolvens	TRUE	s__Bacteroides_xylanisolvens	1	FALSE	species	26	FALSE
CAG1171	s__Streptococcus_infantis	TRUE	s__Streptococcus_infantis	1	FALSE	species	26	FALSE
CAG1177	s__Roseburia_intestinalis	TRUE	s__Roseburia_intestinalis	1	FALSE	species	25	FALSE
CAG1178	s__Bacteroides_stercoris	TRUE	s__Bacteroides_stercoris	1	FALSE	species	25	FALSE
CAG1188	s__Clostridium_clostridioforme	TRUE	s__Clostridium_clostridioforme	1	FALSE	species	25	FALSE
CAG1189	s__Erysipelotrichaceae_bacterium_21_3	TRUE	s__Erysipelotrichaceae_bacterium_21_3	1	FALSE	species	25	FALSE
CAG1193	s__Clostridiales_bacterium_1_7_47FAA	TRUE	s__Clostridiales_bacterium_1_7_47FAA	1	FALSE	species	25	FALSE
CAG1201	s__Bacteroides_massiliensis	TRUE	s__Bacteroides_massiliensis	1	FALSE	species	25	FALSE
CAG1202	s__Bacteroides_massiliensis	TRUE	s__Bacteroides_massiliensis	1	FALSE	species	25	FALSE
CAG1203	s__Clostridium_symbiosum	TRUE	s__Clostridium_symbiosum	1	FALSE	species	25	FALSE
CAG1207	s__Odoribacter_splanchnicus	TRUE	s__Odoribacter_splanchnicus	1	FALSE	species	25	FALSE
CAG1208	s__Bacteroides_thetaiotaomicron	TRUE	s__Bacteroides_thetaiotaomicron	1	FALSE	species	25	FALSE
CAG1209	s__Clostridium_symbiosum	TRUE	s__Clostridium_symbiosum	1	FALSE	species	24	FALSE
CAG1212	s__Streptococcus_australis	TRUE	s__Streptococcus_australis	1	FALSE	species	24	FALSE
CAG1213	s__Erysipelotrichaceae_bacterium_21_3	TRUE	s__Erysipelotrichaceae_bacterium_21_3	1	FALSE	species	24	FALSE
CAG1218	s__Bacteroides_thetaiotaomicron	TRUE	s__Bacteroides_thetaiotaomicron	1	FALSE	species	24	FALSE
CAG1224	s__Lachnospiraceae_bacterium_1_4_56FAA	TRUE	s__Lachnospiraceae_bacterium_1_4_56FAA	1	FALSE	species	24	FALSE
CAG1225	s__Bacteroides_cellulosilyticus	TRUE	s__Bacteroides_cellulosilyticus	1	FALSE	species	24	FALSE
CAG1227	s__Bacteroides_vulgatus	TRUE	s__Bacteroides_vulgatus	1	FALSE	species	24	FALSE
CAG1228	s__Streptococcus_infantis	TRUE	s__Streptococcus_infantis	1	FALSE	species	24	FALSE
CAG1236	s__Clostridium_symbiosum	TRUE	s__Clostridium_symbiosum	1	FALSE	species	24	FALSE
CAG1238	s__Clostridium_innocuum	TRUE	s__Clostridium_innocuum	1	FALSE	species	24	FALSE
CAG1239	s__Roseburia_inulinivorans	TRUE	s__Roseburia_inulinivorans	1	FALSE	species	23	FALSE
CAG1240	s__Clostridium_citroniae	TRUE	s__Clostridium_citroniae	1	FALSE	species	23	FALSE
CAG1241	s__Eubacterium_biforme	TRUE	s__Eubacterium_biforme	1	FALSE	species	23	FALSE
CAG1243	s__Lachnospiraceae_bacterium_2_1_58FAA	TRUE	s__Lachnospiraceae_bacterium_2_1_58FAA	1	FALSE	species	23	FALSE
CAG1248	s__Clostridium_symbiosum	TRUE	s__Clostridium_symbiosum	1	FALSE	species	23	FALSE
CAG1251	s__Bacteroides_uniformis	TRUE	s__Bacteroides_uniformis	1	FALSE	species	23	FALSE
CAG1252	s__Clostridium_symbiosum	TRUE	s__Clostridium_symbiosum	1	FALSE	species	23	FALSE
CAG1253	s__Parabacteroides_distasonis	TRUE	s__Parabacteroides_distasonis	1	FALSE	species	23	FALSE
CAG1256	s__Bacteroides_dorei	TRUE	s__Bacteroides_dorei	1	FALSE	species	23	FALSE
CAG1257	s__Methanobrevibacter_smithii	TRUE	s__Methanobrevibacter_smithii	1	FALSE	species	23	FALSE
CAG1258	s__Bacteroides_eggerthii	TRUE	s__Bacteroides_eggerthii	1	FALSE	species	23	FALSE
CAG1260	s__Bacteroides_ovatus	TRUE	s__Bacteroides_ovatus	1	FALSE	species	23	FALSE
CAG1263	s__Bacteroides_uniformis	TRUE	s__Bacteroides_uniformis	1	FALSE	species	23	FALSE
CAG1264	s__Lactobacillus_ruminis	TRUE	s__Lactobacillus_ruminis	1	FALSE	species	23	FALSE
CAG1267	s__Clostridium_sp_L2_50	TRUE	s__Clostridium_sp_L2_50	1	FALSE	species	23	FALSE
CAG1270	s__Clostridium_symbiosum	TRUE	s__Clostridium_symbiosum	1	FALSE	species	23	FALSE
CAG1272	s__Bacteroides_coprocola	TRUE	s__Bacteroides_coprocola	1	FALSE	species	23	FALSE
CAG1287	s__Subdoligranulum_sp_4_3_54A2FAA	TRUE	s__Subdoligranulum_sp_4_3_54A2FAA	1	FALSE	species	22	FALSE
CAG1291	s__Bacteroides_eggerthii	TRUE	s__Bacteroides_eggerthii	1	FALSE	species	22	FALSE
CAG1294	s__Erysipelotrichaceae_bacterium_21_3	TRUE	s__Erysipelotrichaceae_bacterium_21_3	1	FALSE	species	22	FALSE
CAG1296	s__Clostridium_symbiosum	TRUE	s__Clostridium_symbiosum	1	FALSE	species	22	FALSE
CAG1297	s__Parabacteroides_distasonis	TRUE	s__Parabacteroides_distasonis	1	FALSE	species	22	FALSE
CAG1304	s__Parabacteroides_johnsonii	TRUE	s__Parabacteroides_johnsonii	1	FALSE	species	22	FALSE
CAG1305	s__Gordonibacter_pamelaeae	TRUE	s__Gordonibacter_pamelaeae	1	FALSE	species	22	FALSE
CAG1306	s__Bacteroides_vulgatus	TRUE	s__Bacteroides_vulgatus	1	FALSE	species	22	FALSE
CAG1310	s__Bacteroides_vulgatus	TRUE	s__Bacteroides_vulgatus	1	FALSE	species	22	FALSE
CAG1311	s__Streptococcus_mitis_oralis_pneumoniae	TRUE	s__Streptococcus_mitis_oralis_pneumoniae	1	FALSE	species	22	FALSE
CAG1322	s__Eubacterium_rectale	TRUE	s__Eubacterium_rectale	1	FALSE	species	22	FALSE
CAG1324	s__Clostridium_hathewayi	TRUE	s__Clostridium_hathewayi	1	FALSE	species	22	FALSE
CAG1325	s__Clostridium_clostridioforme	TRUE	s__Clostridium_clostridioforme	1	FALSE	species	21	FALSE
CAG1326	s__Eubacterium_biforme	TRUE	s__Eubacterium_biforme	1	FALSE	species	21	FALSE
CAG1327	s__Parabacteroides_distasonis	TRUE	s__Parabacteroides_distasonis	1	FALSE	species	21	FALSE
CAG1330	s__Clostridium_hathewayi	TRUE	s__Clostridium_hathewayi	1	FALSE	species	21	FALSE
CAG1332	s__Dorea_longicatena	TRUE	s__Dorea_longicatena	1	FALSE	species	21	FALSE
CAG1333	s__Faecalibacterium_prausnitzii	TRUE	s__Faecalibacterium_prausnitzii	1	FALSE	species	21	FALSE
CAG1334	s__Alistipes_putredinis	TRUE	s__Alistipes_putredinis	1	FALSE	species	21	FALSE
CAG1335	s__Bacteroides_xylanisolvens	TRUE	s__Bacteroides_xylanisolvens	1	FALSE	species	21	FALSE
CAG1337	g__Bacteroides	TRUE	g__Bacteroides	1	FALSE	genus	21	FALSE
CAG1343	s__Lachnospiraceae_bacterium_5_1_63FAA	TRUE	s__Lachnospiraceae_bacterium_5_1_63FAA	1	FALSE	species	21	FALSE
CAG1345	s__Ruminococcus_gnavus	TRUE	s__Ruminococcus_gnavus	1	FALSE	species	21	FALSE
CAG1352	s__Bacteroides_fragilis	TRUE	s__Bacteroides_fragilis	1	FALSE	species	21	FALSE
CAG1355	s__Bacteroides_finegoldii	TRUE	s__Bacteroides_finegoldii	1	FALSE	species	21	FALSE
CAG1366	s__Erysipelotrichaceae_bacterium_21_3	TRUE	s__Erysipelotrichaceae_bacterium_21_3	1	FALSE	species	21	FALSE
CAG1367	s__Sutterella_wadsworthensis	TRUE	s__Sutterella_wadsworthensis	1	FALSE	species	21	FALSE
CAG1375	s__Bacteroides_faecis	TRUE	s__Bacteroides_faecis	1	FALSE	species	20	FALSE
CAG1384	s__Streptococcus_infantis	TRUE	s__Streptococcus_infantis	1	FALSE	species	20	FALSE
CAG1385	s__Lachnospiraceae_bacterium_7_1_58FAA	TRUE	s__Lachnospiraceae_bacterium_7_1_58FAA	1	FALSE	species	20	FALSE
CAG1389	s__Clostridium_symbiosum	TRUE	s__Clostridium_symbiosum	1	FALSE	species	20	FALSE
CAG1390	s__Lachnospiraceae_bacterium_1_4_56FAA	TRUE	s__Lachnospiraceae_bacterium_1_4_56FAA	1	FALSE	species	20	FALSE
CAG1396	s__Bacteroides_ovatus	TRUE	s__Bacteroides_ovatus	1	FALSE	species	20	FALSE
CAG1397	s__Lachnospiraceae_bacterium_1_4_56FAA	TRUE	s__Lachnospiraceae_bacterium_1_4_56FAA	1	FALSE	species	20	FALSE
CAG1405	s__Bacteroides_plebeius	TRUE	s__Bacteroides_plebeius	1	FALSE	species	20	FALSE
CAG1406	s__Ruminococcus_obeum	TRUE	s__Ruminococcus_obeum	1	FALSE	species	20	FALSE
CAG1407	s__Clostridium_clostridioforme	TRUE	s__Clostridium_clostridioforme	1	FALSE	species	20	FALSE
CAG1415	s__Bacteroides_eggerthii	TRUE	s__Bacteroides_eggerthii	1	FALSE	species	20	FALSE
CAG1416	s__Subdoligranulum_sp_4_3_54A2FAA	TRUE	s__Subdoligranulum_sp_4_3_54A2FAA	1	FALSE	species	20	FALSE
CAG1417	s__Bacteroides_xylanisolvens	TRUE	s__Bacteroides_xylanisolvens	1	FALSE	species	20	FALSE
CAG1418	s__Bacteroides_finegoldii	TRUE	s__Bacteroides_finegoldii	1	FALSE	species	20	FALSE
CAG1420	s__Bacteroides_massiliensis	TRUE	s__Bacteroides_massiliensis	1	FALSE	species	20	FALSE
CAG1422	s__Clostridium_symbiosum	TRUE	s__Clostridium_symbiosum	1	FALSE	species	19	FALSE
CAG1423	s__Bacteroides_uniformis	TRUE	s__Bacteroides_uniformis	1	FALSE	species	19	FALSE
CAG1424	s__Lachnospiraceae_bacterium_1_4_56FAA	TRUE	s__Lachnospiraceae_bacterium_1_4_56FAA	1	FALSE	species	19	FALSE
CAG1425	s__Bacteroides_nordii	TRUE	s__Bacteroides_nordii	1	FALSE	species	19	FALSE
CAG1427	s__Clostridium_hathewayi	TRUE	s__Clostridium_hathewayi	1	FALSE	species	19	FALSE
CAG1431	s__Clostridium_symbiosum	TRUE	s__Clostridium_symbiosum	1	FALSE	species	19	FALSE
CAG1433	s__Bacteroides_faecis	TRUE	s__Bacteroides_faecis	1	FALSE	species	19	FALSE
CAG1434	s__Bacteroides_coprocola	TRUE	s__Bacteroides_coprocola	1	FALSE	species	19	FALSE
CAG1440	s__Citrobacter_freundii	TRUE	s__Citrobacter_freundii	1	FALSE	species	19	FALSE
CAG1442	s__Clostridium_hathewayi	TRUE	s__Clostridium_hathewayi	1	FALSE	species	19	FALSE
CAG1443	s__Clostridium_innocuum	TRUE	s__Clostridium_innocuum	1	FALSE	species	19	FALSE
CAG1447	s__Bacteroides_salyersiae	TRUE	s__Bacteroides_salyersiae	1	FALSE	species	19	FALSE
CAG1452	s__Clostridium_citroniae	TRUE	s__Clostridium_citroniae	1	FALSE	species	19	FALSE
CAG1455	s__Clostridiales_bacterium_1_7_47FAA	TRUE	s__Clostridiales_bacterium_1_7_47FAA	1	FALSE	species	19	FALSE
CAG1456	s__Coprococcus_comes	TRUE	s__Coprococcus_comes	1	FALSE	species	19	FALSE
CAG1457	s__Parabacteroides_goldsteinii	TRUE	s__Parabacteroides_goldsteinii	1	FALSE	species	19	FALSE
CAG1468	s__Bacteroides_stercoris	TRUE	s__Bacteroides_stercoris	1	FALSE	species	19	FALSE
CAG1470	g__Bacteroides	TRUE	g__Bacteroides	1	FALSE	genus	19	FALSE
CAG1472	s__Clostridium_symbiosum	TRUE	s__Clostridium_symbiosum	1	FALSE	species	19	FALSE
CAG1473	s__Parabacteroides_distasonis	TRUE	s__Parabacteroides_distasonis	1	FALSE	species	18	FALSE
CAG1476	s__Clostridium_innocuum	TRUE	s__Clostridium_innocuum	1	FALSE	species	18	FALSE
CAG1477	s__Alistipes_sp_AP11	TRUE	s__Alistipes_sp_AP11	1	FALSE	species	18	FALSE
CAG1478	s__Lachnospiraceae_bacterium_7_1_58FAA	TRUE	s__Lachnospiraceae_bacterium_7_1_58FAA	1	FALSE	species	18	FALSE
CAG1480	s__Bacteroides_massiliensis	TRUE	s__Bacteroides_massiliensis	1	FALSE	species	18	FALSE
CAG1481	s__Subdoligranulum_sp_4_3_54A2FAA	TRUE	s__Subdoligranulum_sp_4_3_54A2FAA	1	FALSE	species	18	FALSE
CAG1485	s__Lachnospiraceae_bacterium_3_1_57FAA_CT1	TRUE	s__Lachnospiraceae_bacterium_3_1_57FAA_CT1	1	FALSE	species	18	FALSE
CAG1486	s__Bacteroides_finegoldii	TRUE	s__Bacteroides_finegoldii	1	FALSE	species	18	FALSE
CAG1490	s__Alistipes_finegoldii	TRUE	s__Alistipes_finegoldii	1	FALSE	species	18	FALSE
CAG1492	s__Bacteroides_uniformis	TRUE	s__Bacteroides_uniformis	1	FALSE	species	18	FALSE
CAG1495	s__Lachnospiraceae_bacterium_1_4_56FAA	TRUE	s__Lachnospiraceae_bacterium_1_4_56FAA	1	FALSE	species	18	FALSE
CAG1497	s__Bacteroides_fragilis	TRUE	s__Bacteroides_fragilis	1	FALSE	species	18	FALSE
CAG1500	s__Clostridium_innocuum	TRUE	s__Clostridium_innocuum	1	FALSE	species	18	FALSE
CAG1501	s__Lachnospiraceae_bacterium_2_1_58FAA	TRUE	s__Lachnospiraceae_bacterium_2_1_58FAA	1	FALSE	species	18	FALSE
CAG1502	s__Clostridium_symbiosum	TRUE	s__Clostridium_symbiosum	1	FALSE	species	18	FALSE
CAG1511	s__Clostridium_hathewayi	TRUE	s__Clostridium_hathewayi	1	FALSE	species	18	FALSE
CAG1516	g__Roseburia	TRUE	g__Roseburia	1	FALSE	genus	18	FALSE
CAG1520	s__Bacteroidales_bacterium_ph8	TRUE	s__Bacteroidales_bacterium_ph8	1	FALSE	species	18	FALSE
CAG1526	s__Dorea_formicigenerans	TRUE	s__Dorea_formicigenerans	1	FALSE	species	18	FALSE
CAG1530	s__Lactobacillus_acidophilus	TRUE	s__Lactobacillus_acidophilus	1	FALSE	species	18	FALSE
CAG1533	g__Bacteroides	TRUE	g__Bacteroides	1	FALSE	genus	17	TRUE
CAG1535	s__Eubacterium_hallii	TRUE	s__Eubacterium_hallii	1	FALSE	species	17	FALSE
CAG1537	s__Clostridium_ramosum	TRUE	s__Clostridium_ramosum	1	FALSE	species	17	FALSE
CAG1538	s__Clostridium_citroniae	TRUE	s__Clostridium_citroniae	1	FALSE	species	17	FALSE
CAG1539	s__Citrobacter_freundii	TRUE	s__Citrobacter_freundii	1	FALSE	species	17	FALSE
CAG1541	s__Prevotella_bivia	TRUE	s__Prevotella_bivia	1	FALSE	species	17	FALSE
CAG1546	s__Bacteroides_uniformis	TRUE	s__Bacteroides_uniformis	1	FALSE	species	17	FALSE
CAG1548	s__Prevotella_bivia	TRUE	s__Prevotella_bivia	1	FALSE	species	17	FALSE
CAG1549	s__Lachnospiraceae_bacterium_3_1_46FAA	TRUE	s__Lachnospiraceae_bacterium_3_1_46FAA	1	FALSE	species	17	FALSE
CAG1554	s__Bacteroides_fragilis	TRUE	s__Bacteroides_fragilis	1	FALSE	species	17	FALSE
CAG1559	s__Ruminococcus_lactaris	TRUE	s__Ruminococcus_lactaris	1	FALSE	species	17	FALSE
CAG1567	s__Bacteroides_vulgatus	TRUE	s__Bacteroides_vulgatus	1	FALSE	species	17	FALSE
CAG1568	s__Clostridium_innocuum	TRUE	s__Clostridium_innocuum	1	FALSE	species	17	FALSE
CAG1570	s__Bacteroides_uniformis	TRUE	s__Bacteroides_uniformis	1	FALSE	species	17	FALSE
CAG1574	g__Bacteroides	TRUE	g__Bacteroides	1	FALSE	genus	17	FALSE
CAG1577	s__Clostridium_innocuum	TRUE	s__Clostridium_innocuum	1	FALSE	species	17	FALSE
CAG1583	s__Erysipelotrichaceae_bacterium_21_3	TRUE	s__Erysipelotrichaceae_bacterium_21_3	1	FALSE	species	17	FALSE
CAG1584	s__Holdemania_filiformis	TRUE	s__Holdemania_filiformis	1	FALSE	species	17	FALSE
CAG1589	s__Clostridium_sp_ATCC_BAA_442	TRUE	s__Clostridium_sp_ATCC_BAA_442	1	FALSE	species	17	FALSE
CAG1593	s__Clostridium_symbiosum	TRUE	s__Clostridium_symbiosum	1	FALSE	species	17	FALSE
CAG1603	s__Lachnospiraceae_bacterium_1_4_56FAA	TRUE	s__Lachnospiraceae_bacterium_1_4_56FAA	1	FALSE	species	16	FALSE
CAG1604	s__Ruminococcus_lactaris	TRUE	s__Ruminococcus_lactaris	1	FALSE	species	16	FALSE
CAG1609	s__Oxalobacter_formigenes	TRUE	s__Oxalobacter_formigenes	1	FALSE	species	16	FALSE
CAG1610	s__Parabacteroides_distasonis	TRUE	s__Parabacteroides_distasonis	1	FALSE	species	16	FALSE
CAG1613	s__Coprococcus_sp_ART55_1	TRUE	s__Coprococcus_sp_ART55_1	1	FALSE	species	16	FALSE
CAG1615	s__Bacteroides_eggerthii	TRUE	s__Bacteroides_eggerthii	1	FALSE	species	16	FALSE
CAG1616	s__Clostridium_hathewayi	TRUE	s__Clostridium_hathewayi	1	FALSE	species	16	FALSE
CAG1617	s__Bacteroides_ovatus	TRUE	s__Bacteroides_ovatus	1	FALSE	species	16	FALSE
CAG1618	s__Clostridium_innocuum	TRUE	s__Clostridium_innocuum	1	FALSE	species	16	FALSE
CAG1620	s__Bacteroides_cellulosilyticus	TRUE	s__Bacteroides_cellulosilyticus	1	FALSE	species	16	FALSE
CAG1621	s__Bacteroides_salyersiae	TRUE	s__Bacteroides_salyersiae	1	FALSE	species	16	FALSE
CAG1623	s__Clostridiaceae_bacterium_JC118	TRUE	s__Clostridiaceae_bacterium_JC118	1	FALSE	species	16	FALSE
CAG1625	s__Clostridium_innocuum	TRUE	s__Clostridium_innocuum	1	FALSE	species	16	FALSE
CAG1626	s__Clostridiales_bacterium_1_7_47FAA	TRUE	s__Clostridiales_bacterium_1_7_47FAA	1	FALSE	species	16	FALSE
CAG1631	s__Bacteroides_plebeius	TRUE	s__Bacteroides_plebeius	1	FALSE	species	16	FALSE
CAG1632	s__Prevotella_bivia	TRUE	s__Prevotella_bivia	1	FALSE	species	16	FALSE
CAG1634	g__Roseburia	TRUE	g__Roseburia	1	FALSE	genus	16	FALSE
CAG1635	s__Parabacteroides_merdae	TRUE	s__Parabacteroides_merdae	1	FALSE	species	16	FALSE
CAG1637	s__Lachnospiraceae_bacterium_1_4_56FAA	TRUE	s__Lachnospiraceae_bacterium_1_4_56FAA	1	FALSE	species	16	FALSE
CAG1639	s__Parabacteroides_merdae	TRUE	s__Parabacteroides_merdae	1	FALSE	species	16	FALSE
CAG1647	s__Clostridium_symbiosum	TRUE	s__Clostridium_symbiosum	1	FALSE	species	16	FALSE
CAG1648	s__Bacteroides_ovatus	TRUE	s__Bacteroides_ovatus	1	FALSE	species	16	FALSE
CAG1651	s__Lachnospiraceae_bacterium_1_4_56FAA	TRUE	s__Lachnospiraceae_bacterium_1_4_56FAA	1	FALSE	species	16	FALSE
CAG1661	s__Bacteroides_xylanisolvens	TRUE	s__Bacteroides_xylanisolvens	1	FALSE	species	16	FALSE
CAG1662	s__Bacteroides_ovatus	TRUE	s__Bacteroides_ovatus	1	FALSE	species	16	FALSE
CAG1663	s__Bacteroides_massiliensis	TRUE	s__Bacteroides_massiliensis	1	FALSE	species	16	FALSE
CAG1664	s__Bacteroides_ovatus	TRUE	s__Bacteroides_ovatus	1	FALSE	species	16	FALSE
CAG1665	s__Faecalibacterium_prausnitzii	TRUE	s__Faecalibacterium_prausnitzii	1	FALSE	species	16	FALSE
CAG1667	s__Clostridium_clostridioforme	TRUE	s__Clostridium_clostridioforme	1	FALSE	species	16	FALSE
CAG1673	s__Bacteroides_salyersiae	TRUE	s__Bacteroides_salyersiae	1	FALSE	species	15	FALSE
CAG1676	s__Bacteroides_coprocola	TRUE	s__Bacteroides_coprocola	1	FALSE	species	15	FALSE
CAG1682	s__Ruminococcus_gnavus	TRUE	s__Ruminococcus_gnavus	1	FALSE	species	15	FALSE
CAG1683	s__Clostridium_bolteae	TRUE	s__Clostridium_bolteae	1	FALSE	species	15	FALSE
CAG1684	s__Subdoligranulum_sp_4_3_54A2FAA	TRUE	s__Subdoligranulum_sp_4_3_54A2FAA	1	FALSE	species	15	FALSE
CAG1685	s__Clostridium_symbiosum	TRUE	s__Clostridium_symbiosum	1	FALSE	species	15	FALSE
CAG1686	s__Parabacteroides_distasonis	TRUE	s__Parabacteroides_distasonis	1	FALSE	species	15	FALSE
CAG1687	s__Clostridium_bolteae	TRUE	s__Clostridium_bolteae	1	FALSE	species	15	FALSE
CAG1694	s__Bacteroides_uniformis	TRUE	s__Bacteroides_uniformis	1	FALSE	species	15	FALSE
CAG1697	s__Erysipelotrichaceae_bacterium_2_2_44A	TRUE	s__Erysipelotrichaceae_bacterium_2_2_44A	1	FALSE	species	15	FALSE
CAG1698	s__Roseburia_inulinivorans	TRUE	s__Roseburia_inulinivorans	1	FALSE	species	15	FALSE
CAG1701	g__Bacteroides	TRUE	g__Bacteroides	1	FALSE	genus	15	FALSE
CAG1703	s__Bacteroides_ovatus	TRUE	s__Bacteroides_ovatus	1	FALSE	species	15	FALSE
CAG1712	s__Eubacterium_hallii	TRUE	s__Eubacterium_hallii	1	FALSE	species	15	FALSE
CAG1713	s__Eubacterium_ramulus	TRUE	s__Eubacterium_ramulus	1	FALSE	species	15	FALSE
CAG1715	s__Roseburia_inulinivorans	TRUE	s__Roseburia_inulinivorans	1	FALSE	species	15	FALSE
CAG1716	s__Parabacteroides_distasonis	TRUE	s__Parabacteroides_distasonis	1	FALSE	species	15	FALSE
CAG1718	s__Bacteroides_salyersiae	TRUE	s__Bacteroides_salyersiae	1	FALSE	species	15	FALSE
CAG1720	s__Bacteroides_ovatus	TRUE	s__Bacteroides_ovatus	1	FALSE	species	15	FALSE
CAG1721	s__Alistipes_onderdonkii	TRUE	s__Alistipes_onderdonkii	1	FALSE	species	15	FALSE
CAG1725	s__Bacteroides_salyersiae	TRUE	s__Bacteroides_salyersiae	1	FALSE	species	15	FALSE
CAG1727	s__Clostridium_innocuum	TRUE	s__Clostridium_innocuum	1	FALSE	species	15	FALSE
CAG1728	s__Escherichia_coli	TRUE	s__Escherichia_coli	1	FALSE	species	15	FALSE
CAG1736	s__Erysipelotrichaceae_bacterium_2_2_44A	TRUE	s__Erysipelotrichaceae_bacterium_2_2_44A	1	FALSE	species	15	FALSE
CAG1738	s__Bifidobacterium_longum	TRUE	s__Bifidobacterium_longum	1	FALSE	species	15	FALSE
CAG1742	s__Oxalobacter_formigenes	TRUE	s__Oxalobacter_formigenes	1	FALSE	species	15	FALSE
CAG1743	s__Paraprevotella_clara	TRUE	s__Paraprevotella_clara	1	FALSE	species	15	FALSE
CAG1748	s__Bacteroides_dorei	TRUE	s__Bacteroides_dorei	1	FALSE	species	15	FALSE
CAG1751	s__Ruminococcus_callidus	TRUE	s__Ruminococcus_callidus	1	FALSE	species	15	FALSE
CAG1752	s__Bacteroides_dorei	TRUE	s__Bacteroides_dorei	1	FALSE	species	14	FALSE
CAG1754	g__Bacteroides	TRUE	g__Bacteroides	1	FALSE	genus	14	FALSE
CAG1755	s__Bacteroides_uniformis	TRUE	s__Bacteroides_uniformis	1	FALSE	species	14	FALSE
CAG1758	s__Clostridium_hathewayi	TRUE	s__Clostridium_hathewayi	1	FALSE	species	14	FALSE
CAG1761	s__Roseburia_inulinivorans	TRUE	s__Roseburia_inulinivorans	1	FALSE	species	14	FALSE
CAG1762	s__Eubacterium_hallii	TRUE	s__Eubacterium_hallii	1	FALSE	species	14	FALSE
CAG1763	s__Bacteroides_massiliensis	TRUE	s__Bacteroides_massiliensis	1	FALSE	species	14	FALSE
CAG1768	s__Subdoligranulum_sp_4_3_54A2FAA	TRUE	s__Subdoligranulum_sp_4_3_54A2FAA	1	FALSE	species	14	FALSE
CAG1772	s__Erysipelotrichaceae_bacterium_3_1_53	TRUE	s__Erysipelotrichaceae_bacterium_3_1_53	1	FALSE	species	14	FALSE
CAG1774	s__Eubacterium_rectale	TRUE	s__Eubacterium_rectale	1	FALSE	species	14	FALSE
CAG1777	s__Alistipes_senegalensis	TRUE	s__Alistipes_senegalensis	1	FALSE	species	14	FALSE
CAG1779	s__Bifidobacterium_longum	TRUE	s__Bifidobacterium_longum	1	FALSE	species	14	FALSE
CAG1780	g__Bacteroides	TRUE	g__Bacteroides	1	FALSE	genus	14	FALSE
CAG1781	s__Clostridium_sp_ATCC_BAA_442	TRUE	s__Clostridium_sp_ATCC_BAA_442	1	FALSE	species	14	FALSE
CAG1783	s__Lactococcus_lactis	TRUE	s__Lactococcus_lactis	1	FALSE	species	14	FALSE
CAG1789	s__Lachnospiraceae_bacterium_1_4_56FAA	TRUE	s__Lachnospiraceae_bacterium_1_4_56FAA	1	FALSE	species	14	FALSE
CAG1791	s__Eubacterium_rectale	TRUE	s__Eubacterium_rectale	1	FALSE	species	14	FALSE
CAG1797	s__Bacteroides_stercoris	TRUE	s__Bacteroides_stercoris	1	FALSE	species	14	FALSE
CAG1799	s__Clostridiaceae_bacterium_JC118	TRUE	s__Clostridiaceae_bacterium_JC118	1	FALSE	species	14	FALSE
CAG1802	s__Roseburia_intestinalis	TRUE	s__Roseburia_intestinalis	1	FALSE	species	14	FALSE
CAG1804	s__Desulfovibrio_piger	TRUE	s__Desulfovibrio_piger	1	FALSE	species	14	FALSE
CAG1807	s__Dorea_longicatena	TRUE	s__Dorea_longicatena	1	FALSE	species	14	FALSE
CAG1808	s__Bacteroides_cellulosilyticus	TRUE	s__Bacteroides_cellulosilyticus	1	FALSE	species	14	FALSE
CAG1809	s__Ruminococcaceae_bacterium_D16	TRUE	s__Ruminococcaceae_bacterium_D16	1	FALSE	species	14	FALSE
CAG1815	s__Alistipes_senegalensis	TRUE	s__Alistipes_senegalensis	1	FALSE	species	14	FALSE
CAG1816	g__Bacteroides	TRUE	g__Bacteroides	1	FALSE	genus	14	FALSE
CAG1818	s__Lachnospiraceae_bacterium_3_1_46FAA	TRUE	s__Lachnospiraceae_bacterium_3_1_46FAA	1	FALSE	species	14	FALSE
CAG1823	s__Bacteroides_salyersiae	TRUE	s__Bacteroides_salyersiae	1	FALSE	species	14	FALSE
CAG1825	s__Clostridium_bolteae	TRUE	s__Clostridium_bolteae	1	FALSE	species	14	FALSE
CAG1826	s__Clostridium_sp_L2_50	TRUE	s__Clostridium_sp_L2_50	1	FALSE	species	14	FALSE
CAG1829	s__Bacteroides_xylanisolvens	TRUE	s__Bacteroides_xylanisolvens	1	FALSE	species	14	FALSE
CAG1830	s__Parabacteroides_distasonis	TRUE	s__Parabacteroides_distasonis	1	FALSE	species	13	FALSE
CAG1832	s__Bacteroides_salyersiae	TRUE	s__Bacteroides_salyersiae	1	FALSE	species	13	FALSE
CAG1833	s__Gordonibacter_pamelaeae	TRUE	s__Gordonibacter_pamelaeae	1	FALSE	species	13	FALSE
CAG1837	s__Bacteroides_coprocola	TRUE	s__Bacteroides_coprocola	1	FALSE	species	13	FALSE
CAG1844	s__Ruminococcus_gnavus	TRUE	s__Ruminococcus_gnavus	1	FALSE	species	13	FALSE
CAG1846	s__Parabacteroides_distasonis	TRUE	s__Parabacteroides_distasonis	1	FALSE	species	13	FALSE
CAG1847	s__Bacteroides_eggerthii	TRUE	s__Bacteroides_eggerthii	1	FALSE	species	13	FALSE
CAG1848	s__Clostridium_citroniae	TRUE	s__Clostridium_citroniae	1	FALSE	species	13	FALSE
CAG1853	g__Bacteroides	TRUE	g__Bacteroides	1	FALSE	genus	13	FALSE
CAG1860	s__Gordonibacter_pamelaeae	TRUE	s__Gordonibacter_pamelaeae	1	FALSE	species	13	FALSE
CAG1868	s__Flavonifractor_plautii	TRUE	s__Flavonifractor_plautii	1	FALSE	species	13	FALSE
CAG1869	s__Bacteroides_massiliensis	TRUE	s__Bacteroides_massiliensis	1	FALSE	species	13	FALSE
CAG1870	s__Parabacteroides_merdae	TRUE	s__Parabacteroides_merdae	1	FALSE	species	13	FALSE
CAG1871	s__Lachnospiraceae_bacterium_1_4_56FAA	TRUE	s__Lachnospiraceae_bacterium_1_4_56FAA	1	FALSE	species	13	FALSE
CAG1875	s__Bacteroides_uniformis	TRUE	s__Bacteroides_uniformis	1	FALSE	species	13	FALSE
CAG1876	s__Clostridium_symbiosum	TRUE	s__Clostridium_symbiosum	1	FALSE	species	13	FALSE
CAG1881	s__Roseburia_hominis	TRUE	s__Roseburia_hominis	1	FALSE	species	13	FALSE
CAG1884	s__Streptococcus_mitis_oralis_pneumoniae	TRUE	s__Streptococcus_mitis_oralis_pneumoniae	1	FALSE	species	13	FALSE
CAG1885	s__Paraprevotella_clara	TRUE	s__Paraprevotella_clara	1	FALSE	species	13	FALSE
CAG1886	s__Lachnospiraceae_bacterium_8_1_57FAA	TRUE	s__Lachnospiraceae_bacterium_8_1_57FAA	1	FALSE	species	13	FALSE
CAG1890	s__Clostridium_hathewayi	TRUE	s__Clostridium_hathewayi	1	FALSE	species	13	FALSE
CAG1892	s__Bacteroides_salyersiae	TRUE	s__Bacteroides_salyersiae	1	FALSE	species	13	FALSE
CAG1897	s__Bacteroides_massiliensis	TRUE	s__Bacteroides_massiliensis	1	FALSE	species	13	FALSE
CAG1904	s__Lachnospiraceae_bacterium_7_1_58FAA	TRUE	s__Lachnospiraceae_bacterium_7_1_58FAA	1	FALSE	species	13	FALSE
CAG1910	s__Lachnospiraceae_bacterium_3_1_57FAA_CT1	TRUE	s__Lachnospiraceae_bacterium_3_1_57FAA_CT1	1	FALSE	species	13	FALSE
CAG1913	s__Bacteroides_fragilis	TRUE	s__Bacteroides_fragilis	1	FALSE	species	13	FALSE
CAG1914	g__Blautia	TRUE	g__Blautia	1	FALSE	genus	13	FALSE
CAG1920	s__Clostridium_innocuum	TRUE	s__Clostridium_innocuum	1	FALSE	species	13	FALSE
CAG1922	g__Erysipelotrichaceae_noname	TRUE	g__Erysipelotrichaceae_noname	1	FALSE	genus	13	FALSE
CAG1924	g__Clostridium	TRUE	g__Clostridium	1	FALSE	genus	13	FALSE
CAG1925	s__Clostridium_hathewayi	TRUE	s__Clostridium_hathewayi	1	FALSE	species	13	FALSE
CAG1926	s__Lachnospiraceae_bacterium_8_1_57FAA	TRUE	s__Lachnospiraceae_bacterium_8_1_57FAA	1	FALSE	species	13	FALSE
CAG1929	s__Clostridium_innocuum	TRUE	s__Clostridium_innocuum	1	FALSE	species	13	FALSE
CAG1934	s__Gordonibacter_pamelaeae	TRUE	s__Gordonibacter_pamelaeae	1	FALSE	species	13	FALSE
CAG1935	s__Methanobrevibacter_smithii	TRUE	s__Methanobrevibacter_smithii	1	FALSE	species	13	FALSE
CAG1936	s__Bacteroides_xylanisolvens	TRUE	s__Bacteroides_xylanisolvens	1	FALSE	species	13	FALSE
CAG1938	s__Bacteroides_eggerthii	TRUE	s__Bacteroides_eggerthii	1	FALSE	species	13	FALSE
CAG1940	s__Ruminococcus_sp_5_1_39BFAA	TRUE	s__Ruminococcus_sp_5_1_39BFAA	1	FALSE	species	13	FALSE
CAG1949	s__Clostridium_clostridioforme	TRUE	s__Clostridium_clostridioforme	1	FALSE	species	12	FALSE
CAG1957	s__Lactobacillus_acidophilus	TRUE	s__Lactobacillus_acidophilus	1	FALSE	species	12	FALSE
CAG1959	s__Alistipes_putredinis	TRUE	s__Alistipes_putredinis	1	FALSE	species	12	FALSE
CAG1968	s__Lachnospiraceae_bacterium_7_1_58FAA	TRUE	s__Lachnospiraceae_bacterium_7_1_58FAA	1	FALSE	species	12	FALSE
CAG1972	s__Ruminococcus_gnavus	TRUE	s__Ruminococcus_gnavus	1	FALSE	species	12	FALSE
CAG1974	s__Clostridium_symbiosum	TRUE	s__Clostridium_symbiosum	1	FALSE	species	12	FALSE
CAG1979	s__Bacteroides_coprocola	TRUE	s__Bacteroides_coprocola	1	FALSE	species	12	FALSE
CAG1980	s__Enterococcus_faecium	TRUE	s__Enterococcus_faecium	1	FALSE	species	12	FALSE
CAG1981	s__Roseburia_intestinalis	TRUE	s__Roseburia_intestinalis	1	FALSE	species	12	FALSE
CAG1983	s__Clostridium_symbiosum	TRUE	s__Clostridium_symbiosum	1	FALSE	species	12	FALSE
CAG1985	s__Parabacteroides_distasonis	TRUE	s__Parabacteroides_distasonis	1	FALSE	species	12	FALSE
CAG1989	s__Lachnospiraceae_bacterium_3_1_46FAA	TRUE	s__Lachnospiraceae_bacterium_3_1_46FAA	1	FALSE	species	12	FALSE
CAG1991	s__Oscillibacter_sp_KLE_1745	TRUE	s__Oscillibacter_sp_KLE_1745	1	FALSE	species	12	FALSE
CAG1993	s__Gordonibacter_pamelaeae	TRUE	s__Gordonibacter_pamelaeae	1	FALSE	species	12	FALSE
CAG1994	s__Bifidobacterium_longum	TRUE	s__Bifidobacterium_longum	1	FALSE	species	12	FALSE
CAG1996	s__Bacteroides_salyersiae	TRUE	s__Bacteroides_salyersiae	1	FALSE	species	12	FALSE
CAG2000	s__Coprococcus_eutactus	TRUE	s__Coprococcus_eutactus	1	FALSE	species	12	FALSE
CAG2010	s__Faecalibacterium_prausnitzii	TRUE	s__Faecalibacterium_prausnitzii	1	FALSE	species	12	FALSE
CAG2016	s__Parabacteroides_goldsteinii	TRUE	s__Parabacteroides_goldsteinii	1	FALSE	species	12	FALSE
CAG2020	s__Eubacterium_rectale	TRUE	s__Eubacterium_rectale	1	FALSE	species	12	FALSE
CAG2021	s__Faecalibacterium_prausnitzii	TRUE	s__Faecalibacterium_prausnitzii	1	FALSE	species	12	FALSE
CAG2022	s__Prevotella_disiens	TRUE	s__Prevotella_disiens	1	FALSE	species	12	FALSE
CAG2025	s__Bacteroides_uniformis	TRUE	s__Bacteroides_uniformis	1	FALSE	species	12	FALSE
CAG2027	s__Gordonibacter_pamelaeae	TRUE	s__Gordonibacter_pamelaeae	1	FALSE	species	12	FALSE
CAG2028	s__Gordonibacter_pamelaeae	TRUE	s__Gordonibacter_pamelaeae	1	FALSE	species	12	FALSE
CAG2031	s__Subdoligranulum_sp_4_3_54A2FAA	TRUE	s__Subdoligranulum_sp_4_3_54A2FAA	1	FALSE	species	12	FALSE
CAG2038	s__Faecalibacterium_prausnitzii	TRUE	s__Faecalibacterium_prausnitzii	1	FALSE	species	12	FALSE
CAG2041	s__Anaerostipes_hadrus	TRUE	s__Anaerostipes_hadrus	1	FALSE	species	12	FALSE
CAG2044	s__Bacteroides_ovatus	TRUE	s__Bacteroides_ovatus	1	FALSE	species	12	FALSE
CAG2046	s__Bacteroides_ovatus	TRUE	s__Bacteroides_ovatus	1	FALSE	species	12	FALSE
CAG2047	s__Flavonifractor_plautii	TRUE	s__Flavonifractor_plautii	1	FALSE	species	12	FALSE
CAG2050	g__Bacteroides	TRUE	g__Bacteroides	1	FALSE	genus	12	FALSE
CAG2051	s__Clostridium_innocuum	TRUE	s__Clostridium_innocuum	1	FALSE	species	12	FALSE
CAG2053	s__Roseburia_intestinalis	TRUE	s__Roseburia_intestinalis	1	FALSE	species	12	FALSE
CAG2054	s__Clostridium_sp_L2_50	TRUE	s__Clostridium_sp_L2_50	1	FALSE	species	12	FALSE
CAG2055	s__Bifidobacterium_adolescentis	TRUE	s__Bifidobacterium_adolescentis	1	FALSE	species	12	FALSE
CAG2058	s__Enterococcus_faecium	TRUE	s__Enterococcus_faecium	1	FALSE	species	12	FALSE
CAG2059	s__Parabacteroides_distasonis	TRUE	s__Parabacteroides_distasonis	1	FALSE	species	12	FALSE
CAG2061	s__Prevotella_disiens	TRUE	s__Prevotella_disiens	1	FALSE	species	11	FALSE
CAG2063	s__Streptococcus_mitis_oralis_pneumoniae	TRUE	s__Streptococcus_mitis_oralis_pneumoniae	1	FALSE	species	11	FALSE
CAG2064	s__Parabacteroides_merdae	TRUE	s__Parabacteroides_merdae	1	FALSE	species	11	FALSE
CAG2065	g__Bacteroides	TRUE	g__Bacteroides	1	FALSE	genus	11	FALSE
CAG2066	s__Bifidobacterium_adolescentis	TRUE	s__Bifidobacterium_adolescentis	1	FALSE	species	11	FALSE
CAG2073	s__Alistipes_senegalensis	TRUE	s__Alistipes_senegalensis	1	FALSE	species	11	FALSE
CAG2076	s__Clostridium_symbiosum	TRUE	s__Clostridium_symbiosum	1	FALSE	species	11	FALSE
CAG2079	s__Clostridium_clostridioforme	TRUE	s__Clostridium_clostridioforme	1	FALSE	species	11	FALSE
CAG2080	s__Clostridium_sp_ATCC_BAA_442	TRUE	s__Clostridium_sp_ATCC_BAA_442	1	FALSE	species	11	FALSE
CAG2085	s__Streptococcus_mitis_oralis_pneumoniae	TRUE	s__Streptococcus_mitis_oralis_pneumoniae	1	FALSE	species	11	FALSE
CAG2086	s__Bacteroides_ovatus	TRUE	s__Bacteroides_ovatus	1	FALSE	species	11	FALSE
CAG2087	g__Clostridium	TRUE	g__Clostridium	1	FALSE	genus	11	FALSE
CAG2090	s__Clostridium_innocuum	TRUE	s__Clostridium_innocuum	1	FALSE	species	11	FALSE
CAG2092	s__Faecalibacterium_prausnitzii	TRUE	s__Faecalibacterium_prausnitzii	1	FALSE	species	11	FALSE
CAG2093	s__Clostridium_innocuum	TRUE	s__Clostridium_innocuum	1	FALSE	species	11	FALSE
CAG2099	s__Faecalibacterium_prausnitzii	TRUE	s__Faecalibacterium_prausnitzii	1	FALSE	species	11	FALSE
CAG2103	s__Clostridium_asparagiforme	TRUE	s__Clostridium_asparagiforme	1	FALSE	species	11	FALSE
CAG2105	s__Parabacteroides_goldsteinii	TRUE	s__Parabacteroides_goldsteinii	1	FALSE	species	11	FALSE
CAG2106	s__Bacteroides_massiliensis	TRUE	s__Bacteroides_massiliensis	1	FALSE	species	11	FALSE
CAG2107	s__Faecalibacterium_prausnitzii	TRUE	s__Faecalibacterium_prausnitzii	1	FALSE	species	11	FALSE
CAG2108	s__Eubacterium_rectale	TRUE	s__Eubacterium_rectale	1	FALSE	species	11	FALSE
CAG2111	s__Lachnospiraceae_bacterium_7_1_58FAA	TRUE	s__Lachnospiraceae_bacterium_7_1_58FAA	1	FALSE	species	11	FALSE
CAG2112	s__Lachnospiraceae_bacterium_7_1_58FAA	TRUE	s__Lachnospiraceae_bacterium_7_1_58FAA	1	FALSE	species	11	FALSE
CAG2115	s__Lachnospiraceae_bacterium_2_1_58FAA	TRUE	s__Lachnospiraceae_bacterium_2_1_58FAA	1	FALSE	species	11	FALSE
CAG2116	s__Bacteroides_xylanisolvens	TRUE	s__Bacteroides_xylanisolvens	1	FALSE	species	11	FALSE
CAG2121	s__Clostridium_sp_ATCC_BAA_442	TRUE	s__Clostridium_sp_ATCC_BAA_442	1	FALSE	species	11	FALSE
CAG2123	s__Streptococcus_mitis_oralis_pneumoniae	TRUE	s__Streptococcus_mitis_oralis_pneumoniae	1	FALSE	species	11	FALSE
CAG2124	s__Gordonibacter_pamelaeae	TRUE	s__Gordonibacter_pamelaeae	1	FALSE	species	11	FALSE
CAG2126	s__Parabacteroides_merdae	TRUE	s__Parabacteroides_merdae	1	FALSE	species	11	FALSE
CAG2128	s__Bacteroides_ovatus	TRUE	s__Bacteroides_ovatus	1	FALSE	species	11	FALSE
CAG2129	s__Clostridium_hathewayi	TRUE	s__Clostridium_hathewayi	1	FALSE	species	11	FALSE
CAG2130	s__Bacteroides_finegoldii	TRUE	s__Bacteroides_finegoldii	1	FALSE	species	11	FALSE
CAG2131	s__Erysipelotrichaceae_bacterium_2_2_44A	TRUE	s__Erysipelotrichaceae_bacterium_2_2_44A	1	FALSE	species	11	FALSE
CAG2134	s__Clostridium_symbiosum	TRUE	s__Clostridium_symbiosum	1	FALSE	species	11	FALSE
CAG2140	s__Streptococcus_sanguinis	TRUE	s__Streptococcus_sanguinis	1	FALSE	species	11	FALSE
CAG2141	s__Bacteroides_salyersiae	TRUE	s__Bacteroides_salyersiae	1	FALSE	species	11	FALSE
CAG2142	s__Bacteroides_salyersiae	TRUE	s__Bacteroides_salyersiae	1	FALSE	species	11	FALSE
CAG2147	s__Streptococcus_australis	TRUE	s__Streptococcus_australis	1	FALSE	species	11	FALSE
CAG2149	s__Clostridium_innocuum	TRUE	s__Clostridium_innocuum	1	FALSE	species	11	FALSE
CAG2153	s__Clostridium_asparagiforme	TRUE	s__Clostridium_asparagiforme	1	FALSE	species	11	FALSE
CAG2159	s__Clostridium_innocuum	TRUE	s__Clostridium_innocuum	1	FALSE	species	11	FALSE
CAG2163	s__Clostridium_innocuum	TRUE	s__Clostridium_innocuum	1	FALSE	species	11	FALSE
CAG2165	s__Eubacterium_siraeum	TRUE	s__Eubacterium_siraeum	1	FALSE	species	11	FALSE
CAG2169	s__Lactobacillus_acidophilus	TRUE	s__Lactobacillus_acidophilus	1	FALSE	species	11	FALSE
CAG2170	s__Parabacteroides_distasonis	TRUE	s__Parabacteroides_distasonis	1	FALSE	species	11	FALSE
CAG2171	s__Bacteroides_eggerthii	TRUE	s__Bacteroides_eggerthii	1	FALSE	species	11	FALSE
CAG2174	s__Bacteroides_ovatus	TRUE	s__Bacteroides_ovatus	1	FALSE	species	11	FALSE
CAG2177	s__Clostridium_symbiosum	TRUE	s__Clostridium_symbiosum	1	FALSE	species	11	FALSE
CAG2179	s__Lachnospiraceae_bacterium_5_1_63FAA	TRUE	s__Lachnospiraceae_bacterium_5_1_63FAA	1	FALSE	species	11	FALSE
CAG2182	s__Alistipes_shahii	TRUE	s__Alistipes_shahii	1	FALSE	species	11	FALSE
CAG2183	s__Streptococcus_australis	TRUE	s__Streptococcus_australis	1	FALSE	species	11	FALSE
CAG2185	s__Clostridium_bolteae	TRUE	s__Clostridium_bolteae	1	FALSE	species	11	FALSE
CAG2187	s__Eubacterium_ventriosum	TRUE	s__Eubacterium_ventriosum	1	FALSE	species	11	FALSE
CAG2189	s__Clostridium_symbiosum	TRUE	s__Clostridium_symbiosum	1	FALSE	species	11	FALSE
CAG2190	s__Clostridium_innocuum	TRUE	s__Clostridium_innocuum	1	FALSE	species	11	FALSE
CAG2191	s__Bacteroides_xylanisolvens	TRUE	s__Bacteroides_xylanisolvens	1	FALSE	species	11	FALSE
CAG2198	s__Coprococcus_comes	TRUE	s__Coprococcus_comes	1	FALSE	species	11	FALSE
CAG2200	s__Bacteroides_thetaiotaomicron	TRUE	s__Bacteroides_thetaiotaomicron	1	FALSE	species	11	FALSE
CAG2203	s__Faecalibacterium_prausnitzii	TRUE	s__Faecalibacterium_prausnitzii	1	FALSE	species	11	FALSE
CAG2204	s__Alistipes_shahii	TRUE	s__Alistipes_shahii	1	FALSE	species	10	FALSE
CAG2215	s__Bacteroides_finegoldii	TRUE	s__Bacteroides_finegoldii	1	FALSE	species	10	FALSE
CAG2217	s__Bacteroides_salyersiae	TRUE	s__Bacteroides_salyersiae	1	FALSE	species	10	FALSE
CAG2219	s__Faecalibacterium_prausnitzii	TRUE	s__Faecalibacterium_prausnitzii	1	FALSE	species	10	FALSE
CAG2220	s__Bacteroides_dorei	TRUE	s__Bacteroides_dorei	1	FALSE	species	10	FALSE
CAG2224	s__Bacteroides_plebeius	TRUE	s__Bacteroides_plebeius	1	FALSE	species	10	FALSE
CAG2231	s__Roseburia_intestinalis	TRUE	s__Roseburia_intestinalis	1	FALSE	species	10	FALSE
CAG2235	s__Bacteroides_uniformis	TRUE	s__Bacteroides_uniformis	1	FALSE	species	10	FALSE
CAG2236	s__Bacteroides_massiliensis	TRUE	s__Bacteroides_massiliensis	1	FALSE	species	10	FALSE
CAG2238	s__Clostridium_citroniae	TRUE	s__Clostridium_citroniae	1	FALSE	species	10	FALSE
CAG2239	s__Bacteroides_uniformis	TRUE	s__Bacteroides_uniformis	1	FALSE	species	10	FALSE
CAG2245	s__Alistipes_sp_AP11	TRUE	s__Alistipes_sp_AP11	1	FALSE	species	10	FALSE
CAG2246	s__Clostridium_hathewayi	TRUE	s__Clostridium_hathewayi	1	FALSE	species	10	FALSE
CAG2247	s__Clostridium_symbiosum	TRUE	s__Clostridium_symbiosum	1	FALSE	species	10	FALSE
CAG2248	s__Bacteroides_vulgatus	TRUE	s__Bacteroides_vulgatus	1	FALSE	species	10	FALSE
CAG2250	s__Oscillibacter_sp_KLE_1745	TRUE	s__Oscillibacter_sp_KLE_1745	1	FALSE	species	10	FALSE
CAG2253	s__Clostridium_asparagiforme	TRUE	s__Clostridium_asparagiforme	1	FALSE	species	10	FALSE
CAG2256	s__Lachnospiraceae_bacterium_7_1_58FAA	TRUE	s__Lachnospiraceae_bacterium_7_1_58FAA	1	FALSE	species	10	FALSE
CAG2258	s__Bifidobacterium_longum	TRUE	s__Bifidobacterium_longum	1	FALSE	species	10	FALSE
CAG2263	s__Bacteroides_salyersiae	TRUE	s__Bacteroides_salyersiae	1	FALSE	species	10	FALSE
CAG2264	s__Coprococcus_sp_ART55_1	TRUE	s__Coprococcus_sp_ART55_1	1	FALSE	species	10	TRUE
CAG2268	s__Ruminococcus_sp_5_1_39BFAA	TRUE	s__Ruminococcus_sp_5_1_39BFAA	1	FALSE	species	10	FALSE
CAG2270	s__Enterobacter_cloacae	TRUE	s__Enterobacter_cloacae	1	FALSE	species	10	TRUE
CAG2271	s__Clostridium_citroniae	TRUE	s__Clostridium_citroniae	1	FALSE	species	10	FALSE
CAG2273	s__Faecalibacterium_prausnitzii	TRUE	s__Faecalibacterium_prausnitzii	1	FALSE	species	10	FALSE
CAG2275	s__Clostridium_hathewayi	TRUE	s__Clostridium_hathewayi	1	FALSE	species	10	FALSE
CAG2276	s__Clostridium_hathewayi	TRUE	s__Clostridium_hathewayi	1	FALSE	species	10	FALSE
CAG2281	s__Bacteroides_xylanisolvens	TRUE	s__Bacteroides_xylanisolvens	1	FALSE	species	10	FALSE
CAG2282	s__Enterococcus_faecium	TRUE	s__Enterococcus_faecium	1	FALSE	species	10	FALSE
CAG2283	s__Bacteroides_fragilis	TRUE	s__Bacteroides_fragilis	1	FALSE	species	10	FALSE
CAG2284	s__Alistipes_sp_AP11	TRUE	s__Alistipes_sp_AP11	1	FALSE	species	10	FALSE
CAG2291	s__Ruminococcus_gnavus	TRUE	s__Ruminococcus_gnavus	1	FALSE	species	10	FALSE
CAG2298	s__Bacteroides_cellulosilyticus	TRUE	s__Bacteroides_cellulosilyticus	1	FALSE	species	10	FALSE
CAG2299	s__Streptococcus_mitis_oralis_pneumoniae	TRUE	s__Streptococcus_mitis_oralis_pneumoniae	1	FALSE	species	10	FALSE
CAG2301	s__Odoribacter_splanchnicus	TRUE	s__Odoribacter_splanchnicus	1	FALSE	species	10	FALSE
CAG2302	s__Bacteroides_dorei	TRUE	s__Bacteroides_dorei	1	FALSE	species	10	FALSE
CAG2304	s__Bacteroides_salyersiae	TRUE	s__Bacteroides_salyersiae	1	FALSE	species	10	FALSE
CAG2307	s__Eubacterium_rectale	TRUE	s__Eubacterium_rectale	1	FALSE	species	10	FALSE
CAG2308	s__Bacteroides_ovatus	TRUE	s__Bacteroides_ovatus	1	FALSE	species	10	FALSE
CAG2309	s__Clostridium_innocuum	TRUE	s__Clostridium_innocuum	1	FALSE	species	10	FALSE
CAG2311	s__Paraprevotella_clara	TRUE	s__Paraprevotella_clara	1	FALSE	species	10	FALSE
CAG2313	s__Flavonifractor_plautii	TRUE	s__Flavonifractor_plautii	1	FALSE	species	10	FALSE
CAG2318	s__Streptococcus_mitis_oralis_pneumoniae	TRUE	s__Streptococcus_mitis_oralis_pneumoniae	1	FALSE	species	10	FALSE
CAG2321	s__Parabacteroides_distasonis	TRUE	s__Parabacteroides_distasonis	1	FALSE	species	10	FALSE
CAG2327	s__Clostridium_symbiosum	TRUE	s__Clostridium_symbiosum	1	FALSE	species	10	FALSE
CAG2329	s__Parabacteroides_merdae	TRUE	s__Parabacteroides_merdae	1	FALSE	species	10	FALSE
CAG2332	s__Ruminococcus_gnavus	TRUE	s__Ruminococcus_gnavus	1	FALSE	species	10	FALSE
CAG2333	s__Clostridium_symbiosum	TRUE	s__Clostridium_symbiosum	1	FALSE	species	10	FALSE
CAG2335	s__Dorea_longicatena	TRUE	s__Dorea_longicatena	1	FALSE	species	10	FALSE
CAG2336	s__Faecalibacterium_prausnitzii	TRUE	s__Faecalibacterium_prausnitzii	1	FALSE	species	10	FALSE
CAG2342	s__Bacteroides_salyersiae	TRUE	s__Bacteroides_salyersiae	1	FALSE	species	10	FALSE
CAG2346	s__Ruminococcus_sp_5_1_39BFAA	TRUE	s__Ruminococcus_sp_5_1_39BFAA	1	FALSE	species	10	FALSE
CAG2349	s__Faecalibacterium_prausnitzii	TRUE	s__Faecalibacterium_prausnitzii	1	FALSE	species	10	FALSE
CAG2351	s__Bacteroides_vulgatus	TRUE	s__Bacteroides_vulgatus	1	FALSE	species	10	FALSE
CAG2352	s__Clostridium_innocuum	TRUE	s__Clostridium_innocuum	1	FALSE	species	10	FALSE
CAG2355	s__Ruminococcus_sp_5_1_39BFAA	TRUE	s__Ruminococcus_sp_5_1_39BFAA	1	FALSE	species	10	FALSE
CAG2357	s__Gordonibacter_pamelaeae	TRUE	s__Gordonibacter_pamelaeae	1	FALSE	species	10	FALSE
CAG2360	s__Streptococcus_sanguinis	TRUE	s__Streptococcus_sanguinis	1	FALSE	species	10	FALSE
CAG2361	s__Bilophila_wadsworthia	TRUE	s__Bilophila_wadsworthia	1	FALSE	species	10	FALSE
CAG2364	s__Bacteroides_salyersiae	TRUE	s__Bacteroides_salyersiae	1	FALSE	species	10	FALSE
CAG2370	s__Bacteroides_thetaiotaomicron	TRUE	s__Bacteroides_thetaiotaomicron	1	FALSE	species	10	FALSE
CAG2371	s__Gordonibacter_pamelaeae	TRUE	s__Gordonibacter_pamelaeae	1	FALSE	species	10	FALSE
CAG2373	s__Clostridium_hathewayi	TRUE	s__Clostridium_hathewayi	1	FALSE	species	10	FALSE
CAG2374	s__Parabacteroides_merdae	TRUE	s__Parabacteroides_merdae	1	FALSE	species	10	FALSE
CAG2377	s__Ruminococcus_sp_5_1_39BFAA	TRUE	s__Ruminococcus_sp_5_1_39BFAA	1	FALSE	species	9	FALSE
CAG2378	s__Bacteroides_ovatus	TRUE	s__Bacteroides_ovatus	1	FALSE	species	9	FALSE
CAG2379	s__Parabacteroides_distasonis	TRUE	s__Parabacteroides_distasonis	1	FALSE	species	9	FALSE
CAG2381	s__Enterobacter_cloacae	TRUE	s__Enterobacter_cloacae	1	FALSE	species	9	FALSE
CAG2382	s__Bacteroides_ovatus	TRUE	s__Bacteroides_ovatus	1	FALSE	species	9	FALSE
CAG2389	s__Holdemania_filiformis	TRUE	s__Holdemania_filiformis	1	FALSE	species	9	FALSE
CAG2390	s__Streptococcus_sanguinis	TRUE	s__Streptococcus_sanguinis	1	FALSE	species	9	FALSE
CAG2391	s__Gordonibacter_pamelaeae	TRUE	s__Gordonibacter_pamelaeae	1	FALSE	species	9	FALSE
CAG2392	s__Clostridium_citroniae	TRUE	s__Clostridium_citroniae	1	FALSE	species	9	FALSE
CAG2396	s__Clostridium_innocuum	TRUE	s__Clostridium_innocuum	1	FALSE	species	9	FALSE
CAG2397	s__Streptococcus_mitis_oralis_pneumoniae	TRUE	s__Streptococcus_mitis_oralis_pneumoniae	1	FALSE	species	9	FALSE
CAG2401	s__Bacteroides_salyersiae	TRUE	s__Bacteroides_salyersiae	1	FALSE	species	9	FALSE
CAG2403	s__Clostridium_clostridioforme	TRUE	s__Clostridium_clostridioforme	1	FALSE	species	9	FALSE
CAG2406	s__Odoribacter_splanchnicus	TRUE	s__Odoribacter_splanchnicus	1	FALSE	species	9	FALSE
CAG2415	s__Clostridium_innocuum	TRUE	s__Clostridium_innocuum	1	FALSE	species	9	FALSE
CAG2416	s__Streptococcus_mitis_oralis_pneumoniae	TRUE	s__Streptococcus_mitis_oralis_pneumoniae	1	FALSE	species	9	FALSE
CAG2419	g__Alistipes	TRUE	g__Alistipes	1	FALSE	genus	9	FALSE
CAG2423	s__Ruminococcus_obeum	TRUE	s__Ruminococcus_obeum	1	FALSE	species	9	FALSE
CAG2429	s__Lachnospiraceae_bacterium_5_1_63FAA	TRUE	s__Lachnospiraceae_bacterium_5_1_63FAA	1	FALSE	species	9	FALSE
CAG2430	s__Bacteroides_fragilis	TRUE	s__Bacteroides_fragilis	1	FALSE	species	9	FALSE
CAG2433	s__Bacteroides_caccae	TRUE	s__Bacteroides_caccae	1	FALSE	species	9	FALSE
CAG2434	s__Bacteroides_ovatus	TRUE	s__Bacteroides_ovatus	1	FALSE	species	9	FALSE
CAG2435	s__Clostridium_hathewayi	TRUE	s__Clostridium_hathewayi	1	FALSE	species	9	FALSE
CAG2438	s__Bacteroides_salyersiae	TRUE	s__Bacteroides_salyersiae	1	FALSE	species	9	FALSE
CAG2442	s__Streptococcus_salivarius	TRUE	s__Streptococcus_salivarius	1	FALSE	species	9	FALSE
CAG2444	s__Bacteroides_xylanisolvens	TRUE	s__Bacteroides_xylanisolvens	1	FALSE	species	9	FALSE
CAG2445	s__Faecalibacterium_prausnitzii	TRUE	s__Faecalibacterium_prausnitzii	1	FALSE	species	9	FALSE
CAG2446	s__Flavonifractor_plautii	TRUE	s__Flavonifractor_plautii	1	FALSE	species	9	FALSE
CAG2447	s__Lachnospiraceae_bacterium_7_1_58FAA	TRUE	s__Lachnospiraceae_bacterium_7_1_58FAA	1	FALSE	species	9	FALSE
CAG2450	s__Streptococcus_sanguinis	TRUE	s__Streptococcus_sanguinis	1	FALSE	species	9	FALSE
CAG2452	s__Lachnospiraceae_bacterium_3_1_57FAA_CT1	TRUE	s__Lachnospiraceae_bacterium_3_1_57FAA_CT1	1	FALSE	species	9	FALSE
CAG2454	s__Clostridium_symbiosum	TRUE	s__Clostridium_symbiosum	1	FALSE	species	9	FALSE
CAG2455	s__Clostridium_citroniae	TRUE	s__Clostridium_citroniae	1	FALSE	species	9	FALSE
CAG2456	s__Faecalibacterium_prausnitzii	TRUE	s__Faecalibacterium_prausnitzii	1	FALSE	species	9	FALSE
CAG2460	s__Clostridium_hathewayi	TRUE	s__Clostridium_hathewayi	1	FALSE	species	9	FALSE
CAG2461	g__Bacteroides	TRUE	g__Bacteroides	1	FALSE	genus	9	FALSE
CAG2466	s__Eubacterium_siraeum	TRUE	s__Eubacterium_siraeum	1	FALSE	species	9	FALSE
CAG2468	s__Lachnospiraceae_bacterium_5_1_63FAA	TRUE	s__Lachnospiraceae_bacterium_5_1_63FAA	1	FALSE	species	9	FALSE
CAG2471	s__Clostridium_clostridioforme	TRUE	s__Clostridium_clostridioforme	1	FALSE	species	9	FALSE
CAG2474	s__Parabacteroides_merdae	TRUE	s__Parabacteroides_merdae	1	FALSE	species	9	FALSE
CAG2475	s__Roseburia_inulinivorans	TRUE	s__Roseburia_inulinivorans	1	FALSE	species	9	FALSE
CAG2476	s__Faecalibacterium_prausnitzii	TRUE	s__Faecalibacterium_prausnitzii	1	FALSE	species	9	FALSE
CAG2478	s__Anaerostipes_hadrus	TRUE	s__Anaerostipes_hadrus	1	FALSE	species	9	FALSE
CAG2479	s__Eubacterium_rectale	TRUE	s__Eubacterium_rectale	1	FALSE	species	9	FALSE
CAG2481	s__Barnesiella_intestinihominis	TRUE	s__Barnesiella_intestinihominis	1	FALSE	species	9	FALSE
CAG2484	s__Bifidobacterium_longum	TRUE	s__Bifidobacterium_longum	1	FALSE	species	9	FALSE
CAG2488	s__Bacteroides_massiliensis	TRUE	s__Bacteroides_massiliensis	1	FALSE	species	9	FALSE
CAG2489	s__Lachnospiraceae_bacterium_1_4_56FAA	TRUE	s__Lachnospiraceae_bacterium_1_4_56FAA	1	FALSE	species	9	FALSE
CAG2491	s__Bacteroides_fragilis	TRUE	s__Bacteroides_fragilis	1	FALSE	species	9	FALSE
CAG2492	s__Clostridiaceae_bacterium_JC118	TRUE	s__Clostridiaceae_bacterium_JC118	1	FALSE	species	9	FALSE
CAG2494	s__Bacteroides_stercoris	TRUE	s__Bacteroides_stercoris	1	FALSE	species	9	FALSE
CAG2495	s__Clostridium_symbiosum	TRUE	s__Clostridium_symbiosum	1	FALSE	species	9	FALSE
CAG2497	s__Clostridium_symbiosum	TRUE	s__Clostridium_symbiosum	1	FALSE	species	9	FALSE
CAG2498	s__Ruminococcus_torques	TRUE	s__Ruminococcus_torques	1	FALSE	species	9	FALSE
CAG2499	s__Alistipes_onderdonkii	TRUE	s__Alistipes_onderdonkii	1	FALSE	species	9	FALSE
CAG2500	s__Parabacteroides_merdae	TRUE	s__Parabacteroides_merdae	1	FALSE	species	9	FALSE
CAG2506	s__Clostridium_citroniae	TRUE	s__Clostridium_citroniae	1	FALSE	species	9	FALSE
CAG2507	s__Gordonibacter_pamelaeae	TRUE	s__Gordonibacter_pamelaeae	1	FALSE	species	9	FALSE
CAG2508	s__Bacteroides_uniformis	TRUE	s__Bacteroides_uniformis	1	FALSE	species	9	FALSE
CAG2509	s__Clostridium_symbiosum	TRUE	s__Clostridium_symbiosum	1	FALSE	species	9	FALSE
CAG2510	s__Bacteroides_caccae	TRUE	s__Bacteroides_caccae	1	FALSE	species	9	FALSE
CAG2511	s__Clostridium_sp_L2_50	TRUE	s__Clostridium_sp_L2_50	1	FALSE	species	9	FALSE
CAG2514	s__Clostridium_symbiosum	TRUE	s__Clostridium_symbiosum	1	FALSE	species	9	FALSE
CAG2516	s__Clostridium_sp_L2_50	TRUE	s__Clostridium_sp_L2_50	1	FALSE	species	9	FALSE
CAG2517	s__Streptococcus_sanguinis	TRUE	s__Streptococcus_sanguinis	1	FALSE	species	9	FALSE
CAG2520	s__Bacteroides_salyersiae	TRUE	s__Bacteroides_salyersiae	1	FALSE	species	9	FALSE
CAG2523	s__Clostridium_hathewayi	TRUE	s__Clostridium_hathewayi	1	FALSE	species	9	FALSE
CAG2524	s__Clostridium_symbiosum	TRUE	s__Clostridium_symbiosum	1	FALSE	species	9	FALSE
CAG2527	s__Clostridium_symbiosum	TRUE	s__Clostridium_symbiosum	1	FALSE	species	9	FALSE
CAG2528	s__Prevotella_disiens	TRUE	s__Prevotella_disiens	1	FALSE	species	9	FALSE
CAG2529	s__Clostridium_innocuum	TRUE	s__Clostridium_innocuum	1	FALSE	species	9	FALSE
CAG2530	s__Ruminococcus_lactaris	TRUE	s__Ruminococcus_lactaris	1	FALSE	species	9	FALSE
CAG2531	s__Alistipes_onderdonkii	TRUE	s__Alistipes_onderdonkii	1	FALSE	species	9	FALSE
CAG2533	s__Eubacterium_ventriosum	TRUE	s__Eubacterium_ventriosum	1	FALSE	species	9	FALSE
CAG2535	s__Bacteroides_cellulosilyticus	TRUE	s__Bacteroides_cellulosilyticus	1	FALSE	species	9	FALSE
CAG2536	s__Escherichia_coli	TRUE	s__Escherichia_coli	1	FALSE	species	9	FALSE
CAG2545	s__Clostridium_bolteae	TRUE	s__Clostridium_bolteae	1	FALSE	species	9	FALSE
CAG2553	s__Faecalibacterium_prausnitzii	TRUE	s__Faecalibacterium_prausnitzii	1	FALSE	species	9	FALSE
CAG2557	s__Streptococcus_mitis_oralis_pneumoniae	TRUE	s__Streptococcus_mitis_oralis_pneumoniae	1	FALSE	species	9	FALSE
CAG2560	s__Bacteroides_vulgatus	TRUE	s__Bacteroides_vulgatus	1	FALSE	species	9	FALSE
CAG2564	s__Coprococcus_comes	TRUE	s__Coprococcus_comes	1	FALSE	species	8	FALSE
CAG2572	s__Bacteroides_xylanisolvens	TRUE	s__Bacteroides_xylanisolvens	1	FALSE	species	8	FALSE
CAG2573	s__Clostridium_symbiosum	TRUE	s__Clostridium_symbiosum	1	FALSE	species	8	FALSE
CAG2574	s__Escherichia_coli	TRUE	s__Escherichia_coli	1	FALSE	species	8	FALSE
CAG2575	s__Streptococcus_salivarius	TRUE	s__Streptococcus_salivarius	1	FALSE	species	8	FALSE
CAG2576	s__Streptococcus_sanguinis	TRUE	s__Streptococcus_sanguinis	1	FALSE	species	8	FALSE
CAG2580	s__Eubacterium_siraeum	TRUE	s__Eubacterium_siraeum	1	FALSE	species	8	FALSE
CAG2581	s__Faecalibacterium_prausnitzii	TRUE	s__Faecalibacterium_prausnitzii	1	FALSE	species	8	FALSE
CAG2583	s__Clostridium_hathewayi	TRUE	s__Clostridium_hathewayi	1	FALSE	species	8	FALSE
CAG2584	s__Clostridiaceae_bacterium_JC118	TRUE	s__Clostridiaceae_bacterium_JC118	1	FALSE	species	8	FALSE
CAG2593	s__Bacteroides_ovatus	TRUE	s__Bacteroides_ovatus	1	FALSE	species	8	FALSE
CAG2600	s__Bacteroides_ovatus	TRUE	s__Bacteroides_ovatus	1	FALSE	species	8	FALSE
CAG2604	s__Paraprevotella_xylaniphila	TRUE	s__Paraprevotella_xylaniphila	1	FALSE	species	8	FALSE
CAG2611	s__Clostridium_sp_ATCC_BAA_442	TRUE	s__Clostridium_sp_ATCC_BAA_442	1	FALSE	species	8	FALSE
CAG2612	s__Roseburia_intestinalis	TRUE	s__Roseburia_intestinalis	1	FALSE	species	8	FALSE
CAG2613	s__Coprococcus_comes	TRUE	s__Coprococcus_comes	1	FALSE	species	8	FALSE
CAG2615	s__Eubacterium_ventriosum	TRUE	s__Eubacterium_ventriosum	1	FALSE	species	8	FALSE
CAG2617	s__Clostridium_symbiosum	TRUE	s__Clostridium_symbiosum	1	FALSE	species	8	FALSE
CAG2618	s__Roseburia_intestinalis	TRUE	s__Roseburia_intestinalis	1	FALSE	species	8	FALSE
CAG2620	s__Streptococcus_mitis_oralis_pneumoniae	TRUE	s__Streptococcus_mitis_oralis_pneumoniae	1	FALSE	species	8	FALSE
CAG2623	s__Alistipes_shahii	TRUE	s__Alistipes_shahii	1	FALSE	species	8	FALSE
CAG2624	g__Clostridium	TRUE	g__Clostridium	1	FALSE	genus	8	FALSE
CAG2628	s__Faecalibacterium_prausnitzii	TRUE	s__Faecalibacterium_prausnitzii	1	FALSE	species	8	FALSE
CAG2630	s__Eubacterium_rectale	TRUE	s__Eubacterium_rectale	1	FALSE	species	8	FALSE
CAG2632	s__Clostridium_symbiosum	TRUE	s__Clostridium_symbiosum	1	FALSE	species	8	FALSE
CAG2633	s__Clostridium_clostridioforme	TRUE	s__Clostridium_clostridioforme	1	FALSE	species	8	FALSE
CAG2635	s__Parabacteroides_merdae	TRUE	s__Parabacteroides_merdae	1	FALSE	species	8	FALSE
CAG2640	g__Bacteroides	TRUE	g__Bacteroides	1	FALSE	genus	8	FALSE
CAG2641	s__Desulfovibrio_piger	TRUE	s__Desulfovibrio_piger	1	FALSE	species	8	FALSE
CAG2642	s__Bacteroides_salyersiae	TRUE	s__Bacteroides_salyersiae	1	FALSE	species	8	FALSE
CAG2653	s__Clostridium_symbiosum	TRUE	s__Clostridium_symbiosum	1	FALSE	species	8	FALSE
CAG2654	s__Clostridium_asparagiforme	TRUE	s__Clostridium_asparagiforme	1	FALSE	species	8	FALSE
CAG2655	s__Adlercreutzia_equolifaciens	TRUE	s__Adlercreutzia_equolifaciens	1	FALSE	species	8	FALSE
CAG2657	s__Clostridium_hathewayi	TRUE	s__Clostridium_hathewayi	1	FALSE	species	8	FALSE
CAG2662	s__Streptococcus_mitis_oralis_pneumoniae	TRUE	s__Streptococcus_mitis_oralis_pneumoniae	1	FALSE	species	8	FALSE
CAG2663	s__Lachnospiraceae_bacterium_7_1_58FAA	TRUE	s__Lachnospiraceae_bacterium_7_1_58FAA	1	FALSE	species	8	FALSE
CAG2664	s__Flavonifractor_plautii	TRUE	s__Flavonifractor_plautii	1	FALSE	species	8	FALSE
CAG2665	s__Paraprevotella_clara	TRUE	s__Paraprevotella_clara	1	FALSE	species	8	FALSE
CAG2666	s__Bacteroides_uniformis	TRUE	s__Bacteroides_uniformis	1	FALSE	species	8	FALSE
CAG2669	s__Parabacteroides_distasonis	TRUE	s__Parabacteroides_distasonis	1	FALSE	species	8	FALSE
CAG2670	s__Eubacterium_rectale	TRUE	s__Eubacterium_rectale	1	FALSE	species	8	FALSE
CAG2672	s__Bacteroides_stercoris	TRUE	s__Bacteroides_stercoris	1	FALSE	species	8	FALSE
CAG2673	s__Clostridium_innocuum	TRUE	s__Clostridium_innocuum	1	FALSE	species	8	FALSE
CAG2674	s__Streptococcus_sanguinis	TRUE	s__Streptococcus_sanguinis	1	FALSE	species	8	FALSE
CAG2675	s__Clostridium_clostridioforme	TRUE	s__Clostridium_clostridioforme	1	FALSE	species	8	FALSE
CAG2678	g__Bacteroides	TRUE	g__Bacteroides	1	FALSE	genus	8	FALSE
CAG2682	s__Streptococcus_mitis_oralis_pneumoniae	TRUE	s__Streptococcus_mitis_oralis_pneumoniae	1	FALSE	species	8	FALSE
CAG2684	s__Ruminococcus_bromii	TRUE	s__Ruminococcus_bromii	1	FALSE	species	8	FALSE
CAG2686	g__Clostridium	TRUE	g__Clostridium	1	FALSE	genus	8	FALSE
CAG2688	g__Alistipes	TRUE	g__Alistipes	1	FALSE	genus	8	FALSE
CAG2689	s__Alistipes_sp_AP11	TRUE	s__Alistipes_sp_AP11	1	FALSE	species	8	FALSE
CAG2691	s__Bacteroides_salyersiae	TRUE	s__Bacteroides_salyersiae	1	FALSE	species	8	FALSE
CAG2692	s__Lachnospiraceae_bacterium_7_1_58FAA	TRUE	s__Lachnospiraceae_bacterium_7_1_58FAA	1	FALSE	species	8	FALSE
CAG2693	s__Coprococcus_comes	TRUE	s__Coprococcus_comes	1	FALSE	species	8	FALSE
CAG2694	s__Methanobrevibacter_smithii	TRUE	s__Methanobrevibacter_smithii	1	FALSE	species	8	FALSE
CAG2697	s__Bacteroides_fragilis	TRUE	s__Bacteroides_fragilis	1	FALSE	species	8	FALSE
CAG2701	s__Ruminococcus_sp_5_1_39BFAA	TRUE	s__Ruminococcus_sp_5_1_39BFAA	1	FALSE	species	8	FALSE
CAG2705	s__Bacteroides_ovatus	TRUE	s__Bacteroides_ovatus	1	FALSE	species	8	FALSE
CAG2709	s__Streptococcus_australis	TRUE	s__Streptococcus_australis	1	FALSE	species	8	FALSE
CAG2712	s__Clostridium_symbiosum	TRUE	s__Clostridium_symbiosum	1	FALSE	species	8	FALSE
CAG2713	s__Clostridium_bolteae	TRUE	s__Clostridium_bolteae	1	FALSE	species	8	FALSE
CAG2714	s__Streptococcus_australis	TRUE	s__Streptococcus_australis	1	FALSE	species	8	FALSE
CAG2717	s__Bacteroides_uniformis	TRUE	s__Bacteroides_uniformis	1	FALSE	species	8	FALSE
CAG2719	g__Bacteroides	TRUE	g__Bacteroides	1	FALSE	genus	8	FALSE
CAG2726	s__Clostridium_symbiosum	TRUE	s__Clostridium_symbiosum	1	FALSE	species	8	FALSE
CAG2730	s__Bacteroides_salyersiae	TRUE	s__Bacteroides_salyersiae	1	FALSE	species	8	FALSE
CAG2734	s__Clostridium_innocuum	TRUE	s__Clostridium_innocuum	1	FALSE	species	8	FALSE
CAG2735	s__Clostridiaceae_bacterium_JC118	TRUE	s__Clostridiaceae_bacterium_JC118	1	FALSE	species	8	FALSE
CAG2736	g__Bacteroides	TRUE	g__Bacteroides	1	FALSE	genus	8	FALSE
CAG2741	s__Clostridium_clostridioforme	TRUE	s__Clostridium_clostridioforme	1	FALSE	species	8	FALSE
CAG2742	s__Eubacterium_rectale	TRUE	s__Eubacterium_rectale	1	FALSE	species	8	FALSE
CAG2747	s__Clostridium_clostridioforme	TRUE	s__Clostridium_clostridioforme	1	FALSE	species	8	FALSE
CAG2748	s__Bacteroides_xylanisolvens	TRUE	s__Bacteroides_xylanisolvens	1	FALSE	species	8	FALSE
CAG2749	s__Coprococcus_sp_ART55_1	TRUE	s__Coprococcus_sp_ART55_1	1	FALSE	species	8	FALSE
CAG2751	s__Clostridium_hathewayi	TRUE	s__Clostridium_hathewayi	1	FALSE	species	8	FALSE
CAG2752	s__Lachnospiraceae_bacterium_8_1_57FAA	TRUE	s__Lachnospiraceae_bacterium_8_1_57FAA	1	FALSE	species	8	FALSE
CAG2754	s__Bacteroides_ovatus	TRUE	s__Bacteroides_ovatus	1	FALSE	species	8	FALSE
CAG2759	s__Bacteroides_stercoris	TRUE	s__Bacteroides_stercoris	1	FALSE	species	8	FALSE
CAG2765	s__Clostridium_symbiosum	TRUE	s__Clostridium_symbiosum	1	FALSE	species	8	FALSE
CAG2767	s__Faecalibacterium_prausnitzii	TRUE	s__Faecalibacterium_prausnitzii	1	FALSE	species	8	FALSE
CAG2770	s__Bacteroides_uniformis	TRUE	s__Bacteroides_uniformis	1	FALSE	species	8	FALSE
CAG2775	s__Bifidobacterium_longum	TRUE	s__Bifidobacterium_longum	1	FALSE	species	8	FALSE
CAG2779	s__Ruminococcus_gnavus	TRUE	s__Ruminococcus_gnavus	1	FALSE	species	8	FALSE
CAG2781	s__Clostridium_symbiosum	TRUE	s__Clostridium_symbiosum	1	FALSE	species	8	FALSE
CAG2782	g__Clostridium	TRUE	g__Clostridium	1	FALSE	genus	8	FALSE
CAG2783	s__Bacteroides_caccae	TRUE	s__Bacteroides_caccae	1	FALSE	species	8	FALSE
CAG2786	s__Bacteroides_fragilis	TRUE	s__Bacteroides_fragilis	1	FALSE	species	8	FALSE
CAG2791	s__Parabacteroides_merdae	TRUE	s__Parabacteroides_merdae	1	FALSE	species	8	FALSE
CAG2793	s__Lachnospiraceae_bacterium_5_1_63FAA	TRUE	s__Lachnospiraceae_bacterium_5_1_63FAA	1	FALSE	species	8	FALSE
CAG2798	s__Clostridium_citroniae	TRUE	s__Clostridium_citroniae	1	FALSE	species	8	FALSE
CAG2799	s__Clostridium_hathewayi	TRUE	s__Clostridium_hathewayi	1	FALSE	species	8	FALSE
CAG2801	s__Lachnospiraceae_bacterium_3_1_57FAA_CT1	TRUE	s__Lachnospiraceae_bacterium_3_1_57FAA_CT1	1	FALSE	species	8	FALSE
CAG2803	s__Erysipelotrichaceae_bacterium_2_2_44A	TRUE	s__Erysipelotrichaceae_bacterium_2_2_44A	1	FALSE	species	7	FALSE
CAG2805	s__Ruminococcus_obeum	TRUE	s__Ruminococcus_obeum	1	FALSE	species	7	FALSE
CAG2806	s__Bacteroides_salyersiae	TRUE	s__Bacteroides_salyersiae	1	FALSE	species	7	FALSE
CAG2808	s__Bacteroides_massiliensis	TRUE	s__Bacteroides_massiliensis	1	FALSE	species	7	FALSE
CAG2809	s__Eubacterium_biforme	TRUE	s__Eubacterium_biforme	1	FALSE	species	7	FALSE
CAG2816	g__Alistipes	TRUE	g__Alistipes	1	FALSE	genus	7	FALSE
CAG2819	s__Streptococcus_mitis_oralis_pneumoniae	TRUE	s__Streptococcus_mitis_oralis_pneumoniae	1	FALSE	species	7	FALSE
CAG2820	s__Clostridium_symbiosum	TRUE	s__Clostridium_symbiosum	1	FALSE	species	7	FALSE
CAG2821	s__Streptococcus_australis	TRUE	s__Streptococcus_australis	1	FALSE	species	7	FALSE
CAG2823	s__Lachnospiraceae_bacterium_3_1_46FAA	TRUE	s__Lachnospiraceae_bacterium_3_1_46FAA	1	FALSE	species	7	FALSE
CAG2824	s__Eubacterium_ventriosum	TRUE	s__Eubacterium_ventriosum	1	FALSE	species	7	FALSE
CAG2828	g__Clostridium	TRUE	g__Clostridium	1	FALSE	genus	7	FALSE
CAG2832	s__Ruminococcus_sp_5_1_39BFAA	TRUE	s__Ruminococcus_sp_5_1_39BFAA	1	FALSE	species	7	FALSE
CAG2836	s__Faecalibacterium_prausnitzii	TRUE	s__Faecalibacterium_prausnitzii	1	FALSE	species	7	FALSE
CAG2839	g__Bacteroides	TRUE	g__Bacteroides	1	FALSE	genus	7	FALSE
CAG2841	g__Bacteroides	TRUE	g__Bacteroides	1	FALSE	genus	7	FALSE
CAG2844	g__Lachnospiraceae_noname	TRUE	g__Lachnospiraceae_noname	1	FALSE	genus	7	FALSE
CAG2847	s__Clostridium_clostridioforme	TRUE	s__Clostridium_clostridioforme	1	FALSE	species	7	FALSE
CAG2849	s__Lachnospiraceae_bacterium_7_1_58FAA	TRUE	s__Lachnospiraceae_bacterium_7_1_58FAA	1	FALSE	species	7	FALSE
CAG2850	s__Parabacteroides_merdae	TRUE	s__Parabacteroides_merdae	1	FALSE	species	7	FALSE
CAG2851	s__Gordonibacter_pamelaeae	TRUE	s__Gordonibacter_pamelaeae	1	FALSE	species	7	FALSE
CAG2854	s__Bacteroides_fragilis	TRUE	s__Bacteroides_fragilis	1	FALSE	species	7	FALSE
CAG2856	s__Ruminococcus_callidus	TRUE	s__Ruminococcus_callidus	1	FALSE	species	7	FALSE
CAG2857	s__Bacteroides_ovatus	TRUE	s__Bacteroides_ovatus	1	FALSE	species	7	FALSE
CAG2863	g__Bacteroides	TRUE	g__Bacteroides	1	FALSE	genus	7	FALSE
CAG2864	s__Faecalibacterium_prausnitzii	TRUE	s__Faecalibacterium_prausnitzii	1	FALSE	species	7	FALSE
CAG2865	s__Coprococcus_comes	TRUE	s__Coprococcus_comes	1	FALSE	species	7	FALSE
CAG2868	s__Bacteroides_dorei	TRUE	s__Bacteroides_dorei	1	FALSE	species	7	FALSE
CAG2872	s__Clostridium_sp_ATCC_BAA_442	TRUE	s__Clostridium_sp_ATCC_BAA_442	1	FALSE	species	7	FALSE
CAG2873	s__Lachnospiraceae_bacterium_1_4_56FAA	TRUE	s__Lachnospiraceae_bacterium_1_4_56FAA	1	FALSE	species	7	FALSE
CAG2880	s__Alistipes_senegalensis	TRUE	s__Alistipes_senegalensis	1	FALSE	species	7	FALSE
CAG2883	s__Clostridium_hathewayi	TRUE	s__Clostridium_hathewayi	1	FALSE	species	7	FALSE
CAG2888	s__Parabacteroides_merdae	TRUE	s__Parabacteroides_merdae	1	FALSE	species	7	FALSE
CAG2897	s__Bacteroides_ovatus	TRUE	s__Bacteroides_ovatus	1	FALSE	species	7	FALSE
CAG2900	s__Faecalibacterium_prausnitzii	TRUE	s__Faecalibacterium_prausnitzii	1	FALSE	species	7	FALSE
CAG2901	s__Faecalibacterium_prausnitzii	TRUE	s__Faecalibacterium_prausnitzii	1	FALSE	species	7	FALSE
CAG2905	s__Faecalibacterium_prausnitzii	TRUE	s__Faecalibacterium_prausnitzii	1	FALSE	species	7	FALSE
CAG2906	s__Bacteroides_ovatus	TRUE	s__Bacteroides_ovatus	1	FALSE	species	7	FALSE
CAG2907	s__Clostridium_citroniae	TRUE	s__Clostridium_citroniae	1	FALSE	species	7	FALSE
CAG2914	s__Clostridium_innocuum	TRUE	s__Clostridium_innocuum	1	FALSE	species	7	FALSE
CAG2916	s__Ruminococcus_torques	TRUE	s__Ruminococcus_torques	1	FALSE	species	7	FALSE
CAG2919	s__Clostridium_bolteae	TRUE	s__Clostridium_bolteae	1	FALSE	species	7	FALSE
CAG2925	s__Anaerostipes_hadrus	TRUE	s__Anaerostipes_hadrus	1	FALSE	species	7	FALSE
CAG2926	s__Clostridium_innocuum	TRUE	s__Clostridium_innocuum	1	FALSE	species	7	FALSE
CAG2928	s__Eubacterium_ventriosum	TRUE	s__Eubacterium_ventriosum	1	FALSE	species	7	FALSE
CAG2931	s__Odoribacter_splanchnicus	TRUE	s__Odoribacter_splanchnicus	1	FALSE	species	7	FALSE
CAG2934	s__Alistipes_putredinis	TRUE	s__Alistipes_putredinis	1	FALSE	species	7	FALSE
CAG2935	s__Bacteroides_fragilis	TRUE	s__Bacteroides_fragilis	1	FALSE	species	7	TRUE
CAG2941	s__Lactobacillus_ruminis	TRUE	s__Lactobacillus_ruminis	1	FALSE	species	7	FALSE
CAG2942	s__Streptococcus_mitis_oralis_pneumoniae	TRUE	s__Streptococcus_mitis_oralis_pneumoniae	1	FALSE	species	7	FALSE
CAG2943	s__Alistipes_shahii	TRUE	s__Alistipes_shahii	1	FALSE	species	7	FALSE
CAG2945	s__Erysipelotrichaceae_bacterium_2_2_44A	TRUE	s__Erysipelotrichaceae_bacterium_2_2_44A	1	FALSE	species	7	FALSE
CAG2946	s__Clostridium_symbiosum	TRUE	s__Clostridium_symbiosum	1	FALSE	species	7	FALSE
CAG2947	s__Bacteroides_plebeius	TRUE	s__Bacteroides_plebeius	1	FALSE	species	7	FALSE
CAG2950	s__Lactobacillus_acidophilus	TRUE	s__Lactobacillus_acidophilus	1	FALSE	species	7	FALSE
CAG2951	s__Bacteroides_ovatus	TRUE	s__Bacteroides_ovatus	1	FALSE	species	7	FALSE
CAG2954	s__Bacteroides_dorei	TRUE	s__Bacteroides_dorei	1	FALSE	species	7	FALSE
CAG2956	s__Clostridiaceae_bacterium_JC118	TRUE	s__Clostridiaceae_bacterium_JC118	1	FALSE	species	7	FALSE
CAG2958	s__Parabacteroides_goldsteinii	TRUE	s__Parabacteroides_goldsteinii	1	FALSE	species	7	FALSE
CAG2960	s__Faecalibacterium_prausnitzii	TRUE	s__Faecalibacterium_prausnitzii	1	FALSE	species	7	FALSE
CAG2961	s__Clostridium_hathewayi	TRUE	s__Clostridium_hathewayi	1	FALSE	species	7	FALSE
CAG2962	s__Bacteroides_caccae	TRUE	s__Bacteroides_caccae	1	FALSE	species	7	FALSE
CAG2964	s__Prevotella_disiens	TRUE	s__Prevotella_disiens	1	FALSE	species	7	FALSE
CAG2971	s__Eubacterium_ventriosum	TRUE	s__Eubacterium_ventriosum	1	FALSE	species	7	FALSE
CAG2975	s__Faecalibacterium_prausnitzii	TRUE	s__Faecalibacterium_prausnitzii	1	FALSE	species	7	FALSE
CAG2983	s__Streptococcus_mitis_oralis_pneumoniae	TRUE	s__Streptococcus_mitis_oralis_pneumoniae	1	FALSE	species	7	FALSE
CAG2984	s__Faecalibacterium_prausnitzii	TRUE	s__Faecalibacterium_prausnitzii	1	FALSE	species	7	FALSE
CAG2985	s__Lachnospiraceae_bacterium_8_1_57FAA	TRUE	s__Lachnospiraceae_bacterium_8_1_57FAA	1	FALSE	species	7	FALSE
CAG2986	s__Bacteroides_vulgatus	TRUE	s__Bacteroides_vulgatus	1	FALSE	species	7	FALSE
CAG2988	s__Faecalibacterium_prausnitzii	TRUE	s__Faecalibacterium_prausnitzii	1	FALSE	species	7	FALSE
CAG2993	s__Bifidobacterium_longum	TRUE	s__Bifidobacterium_longum	1	FALSE	species	7	FALSE
CAG2999	s__Alistipes_sp_AP11	TRUE	s__Alistipes_sp_AP11	1	FALSE	species	7	FALSE
CAG3003	s__Streptococcus_sanguinis	TRUE	s__Streptococcus_sanguinis	1	FALSE	species	7	FALSE
CAG3004	s__Coprobacter_fastidiosus	TRUE	s__Coprobacter_fastidiosus	1	FALSE	species	7	FALSE
CAG3007	s__Ruminococcus_gnavus	TRUE	s__Ruminococcus_gnavus	1	FALSE	species	7	FALSE
CAG3014	s__Bacteroides_ovatus	TRUE	s__Bacteroides_ovatus	1	FALSE	species	7	FALSE
CAG3015	s__Bacteroides_salyersiae	TRUE	s__Bacteroides_salyersiae	1	FALSE	species	7	FALSE
CAG3016	s__Odoribacter_splanchnicus	TRUE	s__Odoribacter_splanchnicus	1	FALSE	species	7	FALSE
CAG3019	s__Bacteroides_coprocola	TRUE	s__Bacteroides_coprocola	1	FALSE	species	7	FALSE
CAG3022	s__Clostridium_symbiosum	TRUE	s__Clostridium_symbiosum	1	FALSE	species	7	FALSE
CAG3025	s__Clostridiales_bacterium_1_7_47FAA	TRUE	s__Clostridiales_bacterium_1_7_47FAA	1	FALSE	species	7	FALSE
CAG3027	s__Gordonibacter_pamelaeae	TRUE	s__Gordonibacter_pamelaeae	1	FALSE	species	7	FALSE
CAG3029	s__Clostridiaceae_bacterium_JC118	TRUE	s__Clostridiaceae_bacterium_JC118	1	FALSE	species	7	FALSE
CAG3030	g__Alistipes	TRUE	g__Alistipes	1	FALSE	genus	7	FALSE
CAG3031	s__Faecalibacterium_prausnitzii	TRUE	s__Faecalibacterium_prausnitzii	1	FALSE	species	7	FALSE
CAG3036	s__Bacteroides_dorei	TRUE	s__Bacteroides_dorei	1	FALSE	species	7	FALSE
CAG3037	s__Bacteroides_massiliensis	TRUE	s__Bacteroides_massiliensis	1	FALSE	species	7	FALSE
CAG3040	g__Alistipes	TRUE	g__Alistipes	1	FALSE	genus	7	FALSE
CAG3044	s__Bacteroides_clarus	TRUE	s__Bacteroides_clarus	1	FALSE	species	7	FALSE
CAG3045	s__Streptococcus_mitis_oralis_pneumoniae	TRUE	s__Streptococcus_mitis_oralis_pneumoniae	1	FALSE	species	7	FALSE
CAG3047	s__Clostridium_innocuum	TRUE	s__Clostridium_innocuum	1	FALSE	species	7	FALSE
CAG3050	s__Eubacterium_rectale	TRUE	s__Eubacterium_rectale	1	FALSE	species	7	FALSE
CAG3053	s__Clostridium_hathewayi	TRUE	s__Clostridium_hathewayi	1	FALSE	species	7	FALSE
CAG3057	g__Bacteroides	TRUE	g__Bacteroides	1	FALSE	genus	7	FALSE
CAG3060	s__Ruminococcus_obeum	TRUE	s__Ruminococcus_obeum	1	FALSE	species	7	FALSE
CAG3064	s__Faecalibacterium_prausnitzii	TRUE	s__Faecalibacterium_prausnitzii	1	FALSE	species	7	FALSE
CAG3065	g__Bacteroides	TRUE	g__Bacteroides	1	FALSE	genus	7	FALSE
CAG3066	s__Streptococcus_sanguinis	TRUE	s__Streptococcus_sanguinis	1	FALSE	species	7	FALSE
CAG3068	s__Clostridium_innocuum	TRUE	s__Clostridium_innocuum	1	FALSE	species	7	FALSE
CAG3070	s__Bacteroides_xylanisolvens	TRUE	s__Bacteroides_xylanisolvens	1	FALSE	species	7	FALSE
CAG3072	s__Clostridium_symbiosum	TRUE	s__Clostridium_symbiosum	1	FALSE	species	7	FALSE
CAG3073	s__Enterococcus_faecium	TRUE	s__Enterococcus_faecium	1	FALSE	species	7	FALSE
CAG3076	s__Eubacterium_rectale	TRUE	s__Eubacterium_rectale	1	FALSE	species	7	FALSE
CAG3077	s__Methanobrevibacter_smithii	TRUE	s__Methanobrevibacter_smithii	1	FALSE	species	7	FALSE
CAG3080	s__Clostridium_symbiosum	TRUE	s__Clostridium_symbiosum	1	FALSE	species	6	FALSE
CAG3081	s__Streptococcus_mitis_oralis_pneumoniae	TRUE	s__Streptococcus_mitis_oralis_pneumoniae	1	FALSE	species	6	FALSE
CAG3082	s__Enterococcus_faecium	TRUE	s__Enterococcus_faecium	1	FALSE	species	6	FALSE
CAG3085	s__Clostridium_innocuum	TRUE	s__Clostridium_innocuum	1	FALSE	species	6	FALSE
CAG3086	s__Klebsiella_pneumoniae	TRUE	s__Klebsiella_pneumoniae	1	FALSE	species	6	FALSE
CAG3091	s__Streptococcus_sanguinis	TRUE	s__Streptococcus_sanguinis	1	FALSE	species	6	FALSE
CAG3092	s__Clostridium_symbiosum	TRUE	s__Clostridium_symbiosum	1	FALSE	species	6	FALSE
CAG3093	s__Bacteroides_salyersiae	TRUE	s__Bacteroides_salyersiae	1	FALSE	species	6	FALSE
CAG3094	s__Bacteroides_xylanisolvens	TRUE	s__Bacteroides_xylanisolvens	1	FALSE	species	6	FALSE
CAG3100	s__Bacteroides_finegoldii	TRUE	s__Bacteroides_finegoldii	1	FALSE	species	6	FALSE
CAG3101	s__Parabacteroides_goldsteinii	TRUE	s__Parabacteroides_goldsteinii	1	FALSE	species	6	FALSE
CAG3103	s__Coprococcus_eutactus	TRUE	s__Coprococcus_eutactus	1	FALSE	species	6	FALSE
CAG3104	s__Faecalibacterium_prausnitzii	TRUE	s__Faecalibacterium_prausnitzii	1	FALSE	species	6	FALSE
CAG3106	s__Gordonibacter_pamelaeae	TRUE	s__Gordonibacter_pamelaeae	1	FALSE	species	6	FALSE
CAG3107	s__Lachnospiraceae_bacterium_8_1_57FAA	TRUE	s__Lachnospiraceae_bacterium_8_1_57FAA	1	FALSE	species	6	FALSE
CAG3110	s__Eubacterium_hallii	TRUE	s__Eubacterium_hallii	1	FALSE	species	6	FALSE
CAG3112	s__Faecalibacterium_prausnitzii	TRUE	s__Faecalibacterium_prausnitzii	1	FALSE	species	6	FALSE
CAG3113	g__Bacteroides	TRUE	g__Bacteroides	1	FALSE	genus	6	FALSE
CAG3114	s__Alistipes_putredinis	TRUE	s__Alistipes_putredinis	1	FALSE	species	6	FALSE
CAG3115	s__Faecalibacterium_prausnitzii	TRUE	s__Faecalibacterium_prausnitzii	1	FALSE	species	6	FALSE
CAG3117	s__Bacteroides_ovatus	TRUE	s__Bacteroides_ovatus	1	FALSE	species	6	FALSE
CAG3118	s__Faecalibacterium_prausnitzii	TRUE	s__Faecalibacterium_prausnitzii	1	FALSE	species	6	FALSE
CAG3119	s__Faecalibacterium_prausnitzii	TRUE	s__Faecalibacterium_prausnitzii	1	FALSE	species	6	FALSE
CAG3128	s__Bacteroides_dorei	TRUE	s__Bacteroides_dorei	1	FALSE	species	6	FALSE
CAG3129	s__Ruminococcus_obeum	TRUE	s__Ruminococcus_obeum	1	FALSE	species	6	FALSE
CAG3130	s__Bacteroides_ovatus	TRUE	s__Bacteroides_ovatus	1	FALSE	species	6	FALSE
CAG3131	s__Bacteroides_nordii	TRUE	s__Bacteroides_nordii	1	FALSE	species	6	FALSE
CAG3135	s__Roseburia_intestinalis	TRUE	s__Roseburia_intestinalis	1	FALSE	species	6	FALSE
CAG3136	s__Clostridium_clostridioforme	TRUE	s__Clostridium_clostridioforme	1	FALSE	species	6	FALSE
CAG3139	s__Faecalibacterium_prausnitzii	TRUE	s__Faecalibacterium_prausnitzii	1	FALSE	species	6	FALSE
CAG3142	s__Clostridium_symbiosum	TRUE	s__Clostridium_symbiosum	1	FALSE	species	6	FALSE
CAG3144	s__Holdemania_filiformis	TRUE	s__Holdemania_filiformis	1	FALSE	species	6	FALSE
CAG3147	s__Subdoligranulum_sp_4_3_54A2FAA	TRUE	s__Subdoligranulum_sp_4_3_54A2FAA	1	FALSE	species	6	FALSE
CAG3148	s__Bacteroides_salyersiae	TRUE	s__Bacteroides_salyersiae	1	FALSE	species	6	FALSE
CAG3149	s__Streptococcus_mitis_oralis_pneumoniae	TRUE	s__Streptococcus_mitis_oralis_pneumoniae	1	FALSE	species	6	FALSE
CAG3151	s__Streptococcus_mitis_oralis_pneumoniae	TRUE	s__Streptococcus_mitis_oralis_pneumoniae	1	FALSE	species	6	FALSE
CAG3153	s__Bacteroides_fragilis	TRUE	s__Bacteroides_fragilis	1	FALSE	species	6	FALSE
CAG3162	s__Streptococcus_australis	TRUE	s__Streptococcus_australis	1	FALSE	species	6	FALSE
CAG3164	s__Eubacterium_ventriosum	TRUE	s__Eubacterium_ventriosum	1	FALSE	species	6	FALSE
CAG3166	s__Bacteroides_thetaiotaomicron	TRUE	s__Bacteroides_thetaiotaomicron	1	FALSE	species	6	FALSE
CAG3167	s__Clostridium_innocuum	TRUE	s__Clostridium_innocuum	1	FALSE	species	6	FALSE
CAG3169	s__Erysipelotrichaceae_bacterium_3_1_53	TRUE	s__Erysipelotrichaceae_bacterium_3_1_53	1	FALSE	species	6	FALSE
CAG3170	s__Clostridiales_bacterium_1_7_47FAA	TRUE	s__Clostridiales_bacterium_1_7_47FAA	1	FALSE	species	6	FALSE
CAG3171	s__Lachnospiraceae_bacterium_1_4_56FAA	TRUE	s__Lachnospiraceae_bacterium_1_4_56FAA	1	FALSE	species	6	FALSE
CAG3172	s__Collinsella_aerofaciens	TRUE	s__Collinsella_aerofaciens	1	FALSE	species	6	FALSE
CAG3175	s__Clostridium_sp_ATCC_BAA_442	TRUE	s__Clostridium_sp_ATCC_BAA_442	1	FALSE	species	6	FALSE
CAG3176	g__Roseburia	TRUE	g__Roseburia	1	FALSE	genus	6	FALSE
CAG3181	s__Roseburia_intestinalis	TRUE	s__Roseburia_intestinalis	1	FALSE	species	6	FALSE
CAG3182	s__Ruminococcaceae_bacterium_D16	TRUE	s__Ruminococcaceae_bacterium_D16	1	FALSE	species	6	FALSE
CAG3184	s__Clostridium_hathewayi	TRUE	s__Clostridium_hathewayi	1	FALSE	species	6	FALSE
CAG3185	s__Bacteroides_dorei	TRUE	s__Bacteroides_dorei	1	FALSE	species	6	FALSE
CAG3186	s__Clostridium_citroniae	TRUE	s__Clostridium_citroniae	1	FALSE	species	6	FALSE
CAG3187	s__Gordonibacter_pamelaeae	TRUE	s__Gordonibacter_pamelaeae	1	FALSE	species	6	FALSE
CAG3189	s__Bacteroides_salyersiae	TRUE	s__Bacteroides_salyersiae	1	FALSE	species	6	FALSE
CAG3190	s__Roseburia_inulinivorans	TRUE	s__Roseburia_inulinivorans	1	FALSE	species	6	FALSE
CAG3191	s__Faecalibacterium_prausnitzii	TRUE	s__Faecalibacterium_prausnitzii	1	FALSE	species	6	FALSE
CAG3194	s__Paraprevotella_xylaniphila	TRUE	s__Paraprevotella_xylaniphila	1	FALSE	species	6	FALSE
CAG3195	s__Eubacterium_hallii	TRUE	s__Eubacterium_hallii	1	FALSE	species	6	FALSE
CAG3197	g__Roseburia	TRUE	g__Roseburia	1	FALSE	genus	6	FALSE
CAG3199	s__Bacteroides_uniformis	TRUE	s__Bacteroides_uniformis	1	FALSE	species	6	FALSE
CAG3201	s__Eubacterium_rectale	TRUE	s__Eubacterium_rectale	1	FALSE	species	6	FALSE
CAG3207	s__Clostridium_symbiosum	TRUE	s__Clostridium_symbiosum	1	FALSE	species	6	FALSE
CAG3208	s__Lachnospiraceae_bacterium_7_1_58FAA	TRUE	s__Lachnospiraceae_bacterium_7_1_58FAA	1	FALSE	species	6	FALSE
CAG3210	s__Clostridium_asparagiforme	TRUE	s__Clostridium_asparagiforme	1	FALSE	species	6	FALSE
CAG3212	s__Holdemania_filiformis	TRUE	s__Holdemania_filiformis	1	FALSE	species	6	FALSE
CAG3213	g__Clostridium	TRUE	g__Clostridium	1	FALSE	genus	6	FALSE
CAG3214	g__Clostridium	TRUE	g__Clostridium	1	FALSE	genus	6	FALSE
CAG3218	s__Roseburia_intestinalis	TRUE	s__Roseburia_intestinalis	1	FALSE	species	6	FALSE
CAG3219	s__Eubacterium_rectale	TRUE	s__Eubacterium_rectale	1	FALSE	species	6	FALSE
CAG3222	g__Clostridium	TRUE	g__Clostridium	1	FALSE	genus	6	FALSE
CAG3224	s__Clostridium_innocuum	TRUE	s__Clostridium_innocuum	1	FALSE	species	6	FALSE
CAG3226	s__Bacteroides_fragilis	TRUE	s__Bacteroides_fragilis	1	FALSE	species	6	FALSE
CAG3227	s__Clostridium_hathewayi	TRUE	s__Clostridium_hathewayi	1	FALSE	species	6	FALSE
CAG3228	s__Streptococcus_sanguinis	TRUE	s__Streptococcus_sanguinis	1	FALSE	species	6	FALSE
CAG3230	s__Coprococcus_comes	TRUE	s__Coprococcus_comes	1	FALSE	species	6	FALSE
CAG3234	s__Eubacterium_rectale	TRUE	s__Eubacterium_rectale	1	FALSE	species	6	FALSE
CAG3236	s__Eubacterium_hallii	TRUE	s__Eubacterium_hallii	1	FALSE	species	6	FALSE
CAG3238	s__Lachnospiraceae_bacterium_7_1_58FAA	TRUE	s__Lachnospiraceae_bacterium_7_1_58FAA	1	FALSE	species	6	FALSE
CAG3241	s__Lachnospiraceae_bacterium_3_1_46FAA	TRUE	s__Lachnospiraceae_bacterium_3_1_46FAA	1	FALSE	species	6	FALSE
CAG3243	s__Clostridium_citroniae	TRUE	s__Clostridium_citroniae	1	FALSE	species	6	FALSE
CAG3245	g__Clostridium	TRUE	g__Clostridium	1	FALSE	genus	6	FALSE
CAG3254	s__Eubacterium_biforme	TRUE	s__Eubacterium_biforme	1	FALSE	species	6	FALSE
CAG3255	s__Clostridium_hathewayi	TRUE	s__Clostridium_hathewayi	1	FALSE	species	6	FALSE
CAG3256	s__Ruminococcus_gnavus	TRUE	s__Ruminococcus_gnavus	1	FALSE	species	6	FALSE
CAG3258	s__Lachnospiraceae_bacterium_2_1_58FAA	TRUE	s__Lachnospiraceae_bacterium_2_1_58FAA	1	FALSE	species	6	FALSE
CAG3259	s__Desulfovibrio_piger	TRUE	s__Desulfovibrio_piger	1	FALSE	species	6	FALSE
CAG3261	s__Streptococcus_mitis_oralis_pneumoniae	TRUE	s__Streptococcus_mitis_oralis_pneumoniae	1	FALSE	species	6	FALSE
CAG3265	s__Eubacterium_rectale	TRUE	s__Eubacterium_rectale	1	FALSE	species	6	FALSE
CAG3267	s__Eubacterium_rectale	TRUE	s__Eubacterium_rectale	1	FALSE	species	6	FALSE
CAG3269	s__Ruminococcus_torques	TRUE	s__Ruminococcus_torques	1	FALSE	species	6	FALSE
CAG3271	s__Clostridium_citroniae	TRUE	s__Clostridium_citroniae	1	FALSE	species	6	FALSE
CAG3272	s__Gordonibacter_pamelaeae	TRUE	s__Gordonibacter_pamelaeae	1	FALSE	species	6	FALSE
CAG3275	s__Bacteroides_massiliensis	TRUE	s__Bacteroides_massiliensis	1	FALSE	species	6	FALSE
CAG3278	s__Clostridium_innocuum	TRUE	s__Clostridium_innocuum	1	FALSE	species	6	FALSE
CAG3281	s__Lachnospiraceae_bacterium_1_4_56FAA	TRUE	s__Lachnospiraceae_bacterium_1_4_56FAA	1	FALSE	species	6	FALSE
CAG3286	s__Ruminococcus_obeum	TRUE	s__Ruminococcus_obeum	1	FALSE	species	6	FALSE
CAG3287	s__Bacteroides_uniformis	TRUE	s__Bacteroides_uniformis	1	FALSE	species	6	FALSE
CAG3291	s__Roseburia_intestinalis	TRUE	s__Roseburia_intestinalis	1	FALSE	species	6	FALSE
CAG3292	s__Clostridium_innocuum	TRUE	s__Clostridium_innocuum	1	FALSE	species	6	FALSE
CAG3295	s__Bacteroides_dorei	TRUE	s__Bacteroides_dorei	1	FALSE	species	6	FALSE
CAG3302	s__Gordonibacter_pamelaeae	TRUE	s__Gordonibacter_pamelaeae	1	FALSE	species	6	FALSE
CAG3303	s__Lachnospiraceae_bacterium_7_1_58FAA	TRUE	s__Lachnospiraceae_bacterium_7_1_58FAA	1	FALSE	species	6	FALSE
CAG3305	s__Lachnospiraceae_bacterium_5_1_63FAA	TRUE	s__Lachnospiraceae_bacterium_5_1_63FAA	1	FALSE	species	6	FALSE
CAG3308	s__Clostridium_citroniae	TRUE	s__Clostridium_citroniae	1	FALSE	species	6	FALSE
CAG3309	s__Alistipes_indistinctus	TRUE	s__Alistipes_indistinctus	1	FALSE	species	6	FALSE
CAG3311	s__Bacteroides_caccae	TRUE	s__Bacteroides_caccae	1	FALSE	species	6	FALSE
CAG3313	g__Bacteroides	TRUE	g__Bacteroides	1	FALSE	genus	6	FALSE
CAG3315	s__Clostridium_symbiosum	TRUE	s__Clostridium_symbiosum	1	FALSE	species	6	FALSE
CAG3317	s__Bacteroides_finegoldii	TRUE	s__Bacteroides_finegoldii	1	FALSE	species	6	FALSE
CAG3321	s__Gordonibacter_pamelaeae	TRUE	s__Gordonibacter_pamelaeae	1	FALSE	species	6	FALSE
CAG3322	g__Bacteroides	TRUE	g__Bacteroides	1	FALSE	genus	6	FALSE
CAG3323	s__Enterococcus_faecium	TRUE	s__Enterococcus_faecium	1	FALSE	species	6	FALSE
CAG3324	s__Streptococcus_sanguinis	TRUE	s__Streptococcus_sanguinis	1	FALSE	species	6	FALSE
CAG3326	s__Streptococcus_mitis_oralis_pneumoniae	TRUE	s__Streptococcus_mitis_oralis_pneumoniae	1	FALSE	species	6	FALSE
CAG3329	s__Clostridium_sp_ATCC_BAA_442	TRUE	s__Clostridium_sp_ATCC_BAA_442	1	FALSE	species	6	FALSE
CAG3332	s__Bilophila_wadsworthia	TRUE	s__Bilophila_wadsworthia	1	FALSE	species	6	FALSE
CAG3336	s__Parabacteroides_goldsteinii	TRUE	s__Parabacteroides_goldsteinii	1	FALSE	species	6	FALSE
CAG3338	s__Haemophilus_parainfluenzae	TRUE	s__Haemophilus_parainfluenzae	1	FALSE	species	6	FALSE
CAG3342	s__Bacteroides_salyersiae	TRUE	s__Bacteroides_salyersiae	1	FALSE	species	6	FALSE
CAG3346	s__Streptococcus_mitis_oralis_pneumoniae	TRUE	s__Streptococcus_mitis_oralis_pneumoniae	1	FALSE	species	6	FALSE
CAG3347	s__Clostridium_hathewayi	TRUE	s__Clostridium_hathewayi	1	FALSE	species	6	FALSE
CAG3353	s__Coprococcus_eutactus	TRUE	s__Coprococcus_eutactus	1	FALSE	species	6	FALSE
CAG3354	s__Clostridium_asparagiforme	TRUE	s__Clostridium_asparagiforme	1	FALSE	species	6	FALSE
CAG3356	s__Bacteroides_coprocola	TRUE	s__Bacteroides_coprocola	1	FALSE	species	6	FALSE
CAG3357	s__Eubacterium_rectale	TRUE	s__Eubacterium_rectale	1	FALSE	species	6	FALSE
CAG3361	s__Clostridium_hathewayi	TRUE	s__Clostridium_hathewayi	1	FALSE	species	6	FALSE
CAG3362	s__Lachnospiraceae_bacterium_1_4_56FAA	TRUE	s__Lachnospiraceae_bacterium_1_4_56FAA	1	FALSE	species	6	FALSE
CAG3363	s__Desulfovibrio_piger	TRUE	s__Desulfovibrio_piger	1	FALSE	species	6	FALSE
CAG3364	s__Parabacteroides_distasonis	TRUE	s__Parabacteroides_distasonis	1	FALSE	species	6	FALSE
CAG3365	g__Bacteroides	TRUE	g__Bacteroides	1	FALSE	genus	6	FALSE
CAG3369	s__Bacteroides_massiliensis	TRUE	s__Bacteroides_massiliensis	1	FALSE	species	6	FALSE
CAG3370	s__Ruminococcus_torques	TRUE	s__Ruminococcus_torques	1	FALSE	species	6	FALSE
CAG3375	s__Gordonibacter_pamelaeae	TRUE	s__Gordonibacter_pamelaeae	1	FALSE	species	6	FALSE
CAG3378	s__Subdoligranulum_sp_4_3_54A2FAA	TRUE	s__Subdoligranulum_sp_4_3_54A2FAA	1	FALSE	species	6	FALSE
CAG3380	s__Streptococcus_sanguinis	TRUE	s__Streptococcus_sanguinis	1	FALSE	species	6	FALSE
CAG3382	s__Bacteroides_xylanisolvens	TRUE	s__Bacteroides_xylanisolvens	1	FALSE	species	6	FALSE
CAG3388	s__Parabacteroides_merdae	TRUE	s__Parabacteroides_merdae	1	FALSE	species	5	FALSE
CAG3390	s__Bacteroides_dorei	TRUE	s__Bacteroides_dorei	1	FALSE	species	5	FALSE
CAG3394	s__Bacteroides_massiliensis	TRUE	s__Bacteroides_massiliensis	1	FALSE	species	5	FALSE
CAG3398	s__Dorea_formicigenerans	TRUE	s__Dorea_formicigenerans	1	FALSE	species	5	FALSE
CAG3399	s__Ruminococcus_lactaris	TRUE	s__Ruminococcus_lactaris	1	FALSE	species	5	FALSE
CAG3400	s__Bacteroides_eggerthii	TRUE	s__Bacteroides_eggerthii	1	FALSE	species	5	FALSE
CAG3405	s__Lachnospiraceae_bacterium_1_4_56FAA	TRUE	s__Lachnospiraceae_bacterium_1_4_56FAA	1	FALSE	species	5	FALSE
CAG3406	s__Clostridiales_bacterium_1_7_47FAA	TRUE	s__Clostridiales_bacterium_1_7_47FAA	1	FALSE	species	5	FALSE
CAG3409	s__Clostridium_bolteae	TRUE	s__Clostridium_bolteae	1	FALSE	species	5	FALSE
CAG3411	s__Bacteroides_thetaiotaomicron	TRUE	s__Bacteroides_thetaiotaomicron	1	FALSE	species	5	FALSE
CAG3412	g__Roseburia	TRUE	g__Roseburia	1	FALSE	genus	5	FALSE
CAG3414	s__Haemophilus_parainfluenzae	TRUE	s__Haemophilus_parainfluenzae	1	FALSE	species	5	FALSE
CAG3415	s__Clostridium_symbiosum	TRUE	s__Clostridium_symbiosum	1	FALSE	species	5	FALSE
CAG3420	s__Bifidobacterium_pseudocatenulatum	TRUE	s__Bifidobacterium_pseudocatenulatum	1	FALSE	species	5	FALSE
CAG3421	s__Lachnospiraceae_bacterium_3_1_57FAA_CT1	TRUE	s__Lachnospiraceae_bacterium_3_1_57FAA_CT1	1	FALSE	species	5	FALSE
CAG3424	s__Bacteroides_ovatus	TRUE	s__Bacteroides_ovatus	1	FALSE	species	5	FALSE
CAG3433	s__Clostridium_innocuum	TRUE	s__Clostridium_innocuum	1	FALSE	species	5	FALSE
CAG3436	s__Dorea_formicigenerans	TRUE	s__Dorea_formicigenerans	1	FALSE	species	5	FALSE
CAG3437	s__Eubacterium_rectale	TRUE	s__Eubacterium_rectale	1	FALSE	species	5	FALSE
CAG3441	s__Streptococcus_mitis_oralis_pneumoniae	TRUE	s__Streptococcus_mitis_oralis_pneumoniae	1	FALSE	species	5	FALSE
CAG3443	s__Clostridium_clostridioforme	TRUE	s__Clostridium_clostridioforme	1	FALSE	species	5	FALSE
CAG3444	s__Clostridium_innocuum	TRUE	s__Clostridium_innocuum	1	FALSE	species	5	FALSE
CAG3448	s__Ruminococcus_sp_5_1_39BFAA	TRUE	s__Ruminococcus_sp_5_1_39BFAA	1	FALSE	species	5	FALSE
CAG3449	s__Clostridiales_bacterium_1_7_47FAA	TRUE	s__Clostridiales_bacterium_1_7_47FAA	1	FALSE	species	5	FALSE
CAG3451	s__Bacteroides_xylanisolvens	TRUE	s__Bacteroides_xylanisolvens	1	FALSE	species	5	FALSE
CAG3454	s__Collinsella_aerofaciens	TRUE	s__Collinsella_aerofaciens	1	FALSE	species	5	FALSE
CAG3456	s__Dorea_longicatena	TRUE	s__Dorea_longicatena	1	FALSE	species	5	FALSE
CAG3457	s__Clostridium_innocuum	TRUE	s__Clostridium_innocuum	1	FALSE	species	5	FALSE
CAG3459	s__Parabacteroides_goldsteinii	TRUE	s__Parabacteroides_goldsteinii	1	FALSE	species	5	FALSE
CAG3464	s__Clostridium_symbiosum	TRUE	s__Clostridium_symbiosum	1	FALSE	species	5	FALSE
CAG3466	s__Bacteroides_dorei	TRUE	s__Bacteroides_dorei	1	FALSE	species	5	FALSE
CAG3469	s__Parabacteroides_merdae	TRUE	s__Parabacteroides_merdae	1	FALSE	species	5	FALSE
CAG3477	s__Bacteroides_uniformis	TRUE	s__Bacteroides_uniformis	1	FALSE	species	5	FALSE
CAG3481	s__Ruminococcus_gnavus	TRUE	s__Ruminococcus_gnavus	1	FALSE	species	5	FALSE
CAG3482	s__Eubacterium_ramulus	TRUE	s__Eubacterium_ramulus	1	FALSE	species	5	FALSE
CAG3486	s__Subdoligranulum_sp_4_3_54A2FAA	TRUE	s__Subdoligranulum_sp_4_3_54A2FAA	1	FALSE	species	5	FALSE
CAG3489	s__Clostridium_symbiosum	TRUE	s__Clostridium_symbiosum	1	FALSE	species	5	FALSE
CAG3491	s__Bacteroides_salyersiae	TRUE	s__Bacteroides_salyersiae	1	FALSE	species	5	FALSE
CAG3492	s__Clostridium_innocuum	TRUE	s__Clostridium_innocuum	1	FALSE	species	5	FALSE
CAG3493	s__Bacteroides_eggerthii	TRUE	s__Bacteroides_eggerthii	1	FALSE	species	5	FALSE
CAG3497	s__Clostridium_innocuum	TRUE	s__Clostridium_innocuum	1	FALSE	species	5	FALSE
CAG3499	s__Clostridium_symbiosum	TRUE	s__Clostridium_symbiosum	1	FALSE	species	5	FALSE
CAG3500	s__Gordonibacter_pamelaeae	TRUE	s__Gordonibacter_pamelaeae	1	FALSE	species	5	FALSE
CAG3501	s__Roseburia_inulinivorans	TRUE	s__Roseburia_inulinivorans	1	FALSE	species	5	FALSE
CAG3506	s__Bacteroides_fragilis	TRUE	s__Bacteroides_fragilis	1	FALSE	species	5	FALSE
CAG3508	s__Ruminococcus_sp_5_1_39BFAA	TRUE	s__Ruminococcus_sp_5_1_39BFAA	1	FALSE	species	5	FALSE
CAG3509	s__Bacteroidales_bacterium_ph8	TRUE	s__Bacteroidales_bacterium_ph8	1	FALSE	species	5	FALSE
CAG3511	s__Clostridium_innocuum	TRUE	s__Clostridium_innocuum	1	FALSE	species	5	FALSE
CAG3516	s__Subdoligranulum_sp_4_3_54A2FAA	TRUE	s__Subdoligranulum_sp_4_3_54A2FAA	1	FALSE	species	5	FALSE
CAG3521	s__Alistipes_finegoldii	TRUE	s__Alistipes_finegoldii	1	FALSE	species	5	FALSE
CAG3523	s__Clostridium_innocuum	TRUE	s__Clostridium_innocuum	1	FALSE	species	5	FALSE
CAG3524	s__Parabacteroides_distasonis	TRUE	s__Parabacteroides_distasonis	1	FALSE	species	5	FALSE
CAG3525	s__Lachnospiraceae_bacterium_2_1_58FAA	TRUE	s__Lachnospiraceae_bacterium_2_1_58FAA	1	FALSE	species	5	FALSE
CAG3526	s__Bacteroides_salyersiae	TRUE	s__Bacteroides_salyersiae	1	FALSE	species	5	FALSE
CAG3527	s__Lachnospiraceae_bacterium_1_4_56FAA	TRUE	s__Lachnospiraceae_bacterium_1_4_56FAA	1	FALSE	species	5	FALSE
CAG3528	s__Bacteroides_vulgatus	TRUE	s__Bacteroides_vulgatus	1	FALSE	species	5	FALSE
CAG3531	s__Gordonibacter_pamelaeae	TRUE	s__Gordonibacter_pamelaeae	1	FALSE	species	5	FALSE
CAG3532	s__Eubacterium_rectale	TRUE	s__Eubacterium_rectale	1	FALSE	species	5	FALSE
CAG3533	s__Bacteroides_salyersiae	TRUE	s__Bacteroides_salyersiae	1	FALSE	species	5	FALSE
CAG3536	s__Bacteroides_xylanisolvens	TRUE	s__Bacteroides_xylanisolvens	1	FALSE	species	5	FALSE
CAG3541	s__Clostridium_bolteae	TRUE	s__Clostridium_bolteae	1	FALSE	species	5	FALSE
CAG3546	s__Bacteroides_massiliensis	TRUE	s__Bacteroides_massiliensis	1	FALSE	species	5	FALSE
CAG3549	g__Bacteroides	TRUE	g__Bacteroides	1	FALSE	genus	5	FALSE
CAG3550	s__Coprococcus_comes	TRUE	s__Coprococcus_comes	1	FALSE	species	5	FALSE
CAG3552	s__Clostridium_symbiosum	TRUE	s__Clostridium_symbiosum	1	FALSE	species	5	FALSE
CAG3555	s__Desulfovibrio_piger	TRUE	s__Desulfovibrio_piger	1	FALSE	species	5	FALSE
CAG3557	s__Anaerotruncus_colihominis	TRUE	s__Anaerotruncus_colihominis	1	FALSE	species	5	FALSE
CAG3558	s__Lactobacillus_acidophilus	TRUE	s__Lactobacillus_acidophilus	1	FALSE	species	5	FALSE
CAG3560	s__Bacteroides_xylanisolvens	TRUE	s__Bacteroides_xylanisolvens	1	FALSE	species	5	FALSE
CAG3561	s__Parabacteroides_merdae	TRUE	s__Parabacteroides_merdae	1	FALSE	species	5	FALSE
CAG3565	s__Gordonibacter_pamelaeae	TRUE	s__Gordonibacter_pamelaeae	1	FALSE	species	5	FALSE
CAG3566	s__Ruminococcus_obeum	TRUE	s__Ruminococcus_obeum	1	FALSE	species	5	FALSE
CAG3567	g__Alistipes	TRUE	g__Alistipes	1	FALSE	genus	5	FALSE
CAG3568	s__Streptococcus_thermophilus	TRUE	s__Streptococcus_thermophilus	1	FALSE	species	5	FALSE
CAG3570	s__Gordonibacter_pamelaeae	TRUE	s__Gordonibacter_pamelaeae	1	FALSE	species	5	FALSE
CAG3571	s__Faecalibacterium_prausnitzii	TRUE	s__Faecalibacterium_prausnitzii	1	FALSE	species	5	FALSE
CAG3574	s__Gordonibacter_pamelaeae	TRUE	s__Gordonibacter_pamelaeae	1	FALSE	species	5	FALSE
CAG3577	s__Clostridium_innocuum	TRUE	s__Clostridium_innocuum	1	FALSE	species	5	FALSE
CAG3581	g__Alistipes	TRUE	g__Alistipes	1	FALSE	genus	5	FALSE
CAG3585	s__Bacteroides_ovatus	TRUE	s__Bacteroides_ovatus	1	FALSE	species	5	FALSE
CAG3586	s__Prevotella_disiens	TRUE	s__Prevotella_disiens	1	FALSE	species	5	FALSE
CAG3587	s__Alistipes_sp_AP11	TRUE	s__Alistipes_sp_AP11	1	FALSE	species	5	FALSE
CAG3589	s__Clostridium_clostridioforme	TRUE	s__Clostridium_clostridioforme	1	FALSE	species	5	FALSE
CAG3590	s__Gordonibacter_pamelaeae	TRUE	s__Gordonibacter_pamelaeae	1	FALSE	species	5	FALSE
CAG3593	s__Bacteroides_thetaiotaomicron	TRUE	s__Bacteroides_thetaiotaomicron	1	FALSE	species	5	FALSE
CAG3595	s__Clostridium_sp_L2_50	TRUE	s__Clostridium_sp_L2_50	1	FALSE	species	5	FALSE
CAG3597	s__Ruminococcus_torques	TRUE	s__Ruminococcus_torques	1	FALSE	species	5	FALSE
CAG3598	s__Lachnospiraceae_bacterium_5_1_63FAA	TRUE	s__Lachnospiraceae_bacterium_5_1_63FAA	1	FALSE	species	5	FALSE
CAG3600	s__Faecalibacterium_prausnitzii	TRUE	s__Faecalibacterium_prausnitzii	1	FALSE	species	5	FALSE
CAG3602	s__Clostridium_innocuum	TRUE	s__Clostridium_innocuum	1	FALSE	species	5	FALSE
CAG3605	s__Collinsella_aerofaciens	TRUE	s__Collinsella_aerofaciens	1	FALSE	species	5	FALSE
CAG3606	s__Bacteroides_ovatus	TRUE	s__Bacteroides_ovatus	1	FALSE	species	5	FALSE
CAG3607	s__Gordonibacter_pamelaeae	TRUE	s__Gordonibacter_pamelaeae	1	FALSE	species	5	FALSE
CAG3608	s__Bacteroides_uniformis	TRUE	s__Bacteroides_uniformis	1	FALSE	species	5	FALSE
CAG3613	s__Bacteroides_faecis	TRUE	s__Bacteroides_faecis	1	FALSE	species	5	FALSE
CAG3618	s__Eubacterium_ramulus	TRUE	s__Eubacterium_ramulus	1	FALSE	species	5	FALSE
CAG3622	s__Alistipes_putredinis	TRUE	s__Alistipes_putredinis	1	FALSE	species	5	FALSE
CAG3625	s__Clostridium_citroniae	TRUE	s__Clostridium_citroniae	1	FALSE	species	5	FALSE
CAG3628	s__Lachnospiraceae_bacterium_8_1_57FAA	TRUE	s__Lachnospiraceae_bacterium_8_1_57FAA	1	FALSE	species	5	FALSE
CAG3629	s__Roseburia_intestinalis	TRUE	s__Roseburia_intestinalis	1	FALSE	species	5	FALSE
CAG3633	s__Gordonibacter_pamelaeae	TRUE	s__Gordonibacter_pamelaeae	1	FALSE	species	5	FALSE
CAG3636	s__Veillonella_dispar	TRUE	s__Veillonella_dispar	1	FALSE	species	5	FALSE
CAG3639	s__Clostridium_innocuum	TRUE	s__Clostridium_innocuum	1	FALSE	species	5	FALSE
CAG3641	s__Clostridium_clostridioforme	TRUE	s__Clostridium_clostridioforme	1	FALSE	species	5	FALSE
CAG3642	s__Bacteroides_dorei	TRUE	s__Bacteroides_dorei	1	FALSE	species	5	FALSE
CAG3643	s__Ruminococcus_sp_5_1_39BFAA	TRUE	s__Ruminococcus_sp_5_1_39BFAA	1	FALSE	species	5	FALSE
CAG3651	s__Alistipes_indistinctus	TRUE	s__Alistipes_indistinctus	1	FALSE	species	5	FALSE
CAG3652	s__Clostridium_bartlettii	TRUE	s__Clostridium_bartlettii	1	FALSE	species	5	FALSE
CAG3654	s__Clostridium_bolteae	TRUE	s__Clostridium_bolteae	1	FALSE	species	5	FALSE
CAG3655	s__Alistipes_sp_AP11	TRUE	s__Alistipes_sp_AP11	1	FALSE	species	5	FALSE
CAG3666	s__Clostridiaceae_bacterium_JC118	TRUE	s__Clostridiaceae_bacterium_JC118	1	FALSE	species	5	FALSE
CAG3669	s__Bacteroides_xylanisolvens	TRUE	s__Bacteroides_xylanisolvens	1	FALSE	species	5	FALSE
CAG3671	s__Lachnospiraceae_bacterium_7_1_58FAA	TRUE	s__Lachnospiraceae_bacterium_7_1_58FAA	1	FALSE	species	5	FALSE
CAG3675	s__Bacteroides_ovatus	TRUE	s__Bacteroides_ovatus	1	FALSE	species	5	FALSE
CAG3680	s__Roseburia_intestinalis	TRUE	s__Roseburia_intestinalis	1	FALSE	species	5	FALSE
CAG3685	s__Bifidobacterium_longum	TRUE	s__Bifidobacterium_longum	1	FALSE	species	5	FALSE
CAG3686	s__Ruminococcus_obeum	TRUE	s__Ruminococcus_obeum	1	FALSE	species	5	FALSE
CAG3688	s__Clostridium_innocuum	TRUE	s__Clostridium_innocuum	1	FALSE	species	5	FALSE
CAG3690	s__Bacteroides_thetaiotaomicron	TRUE	s__Bacteroides_thetaiotaomicron	1	FALSE	species	5	FALSE
CAG3692	s__Parabacteroides_johnsonii	TRUE	s__Parabacteroides_johnsonii	1	FALSE	species	5	FALSE
CAG3693	s__Eubacterium_siraeum	TRUE	s__Eubacterium_siraeum	1	FALSE	species	5	FALSE
CAG3696	s__Erysipelotrichaceae_bacterium_2_2_44A	TRUE	s__Erysipelotrichaceae_bacterium_2_2_44A	1	FALSE	species	5	FALSE
CAG3703	s__Bacteroides_thetaiotaomicron	TRUE	s__Bacteroides_thetaiotaomicron	1	FALSE	species	5	FALSE
CAG3713	s__Bacteroides_thetaiotaomicron	TRUE	s__Bacteroides_thetaiotaomicron	1	FALSE	species	5	FALSE
CAG3714	s__Clostridium_innocuum	TRUE	s__Clostridium_innocuum	1	FALSE	species	5	FALSE
CAG3724	s__Bacteroides_massiliensis	TRUE	s__Bacteroides_massiliensis	1	FALSE	species	5	FALSE
CAG3727	s__Clostridium_symbiosum	TRUE	s__Clostridium_symbiosum	1	FALSE	species	5	FALSE
CAG3728	s__Clostridium_clostridioforme	TRUE	s__Clostridium_clostridioforme	1	FALSE	species	5	FALSE
CAG3730	s__Clostridium_bolteae	TRUE	s__Clostridium_bolteae	1	FALSE	species	5	FALSE
CAG3731	s__Bacteroides_salyersiae	TRUE	s__Bacteroides_salyersiae	1	FALSE	species	5	FALSE
CAG3734	g__Bacteroides	TRUE	g__Bacteroides	1	FALSE	genus	5	FALSE
CAG3737	s__Prevotella_disiens	TRUE	s__Prevotella_disiens	1	FALSE	species	5	FALSE
CAG3738	s__Ruminococcus_obeum	TRUE	s__Ruminococcus_obeum	1	FALSE	species	5	FALSE
CAG3740	s__Bacteroides_salyersiae	TRUE	s__Bacteroides_salyersiae	1	FALSE	species	5	FALSE
CAG3742	s__Clostridium_hathewayi	TRUE	s__Clostridium_hathewayi	1	FALSE	species	5	FALSE
CAG3743	s__Lachnospiraceae_bacterium_8_1_57FAA	TRUE	s__Lachnospiraceae_bacterium_8_1_57FAA	1	FALSE	species	5	FALSE
CAG3745	s__Eubacterium_hallii	TRUE	s__Eubacterium_hallii	1	FALSE	species	5	FALSE
CAG3746	s__Clostridium_citroniae	TRUE	s__Clostridium_citroniae	1	FALSE	species	5	FALSE
CAG3748	s__Ruminococcus_gnavus	TRUE	s__Ruminococcus_gnavus	1	FALSE	species	5	FALSE
CAG3749	s__Clostridium_symbiosum	TRUE	s__Clostridium_symbiosum	1	FALSE	species	5	FALSE
CAG3753	s__Clostridium_clostridioforme	TRUE	s__Clostridium_clostridioforme	1	FALSE	species	5	FALSE
CAG3756	s__Bacteroides_ovatus	TRUE	s__Bacteroides_ovatus	1	FALSE	species	5	FALSE
CAG3758	s__Streptococcus_sanguinis	TRUE	s__Streptococcus_sanguinis	1	FALSE	species	5	FALSE
CAG3760	s__Clostridium_sp_L2_50	TRUE	s__Clostridium_sp_L2_50	1	FALSE	species	5	FALSE
CAG3761	s__Bacteroides_fragilis	TRUE	s__Bacteroides_fragilis	1	FALSE	species	5	FALSE
CAG3762	s__Bacteroides_finegoldii	TRUE	s__Bacteroides_finegoldii	1	FALSE	species	5	FALSE
CAG3767	s__Eubacterium_ventriosum	TRUE	s__Eubacterium_ventriosum	1	FALSE	species	5	FALSE
CAG3768	s__Lactobacillus_ruminis	TRUE	s__Lactobacillus_ruminis	1	FALSE	species	5	FALSE
CAG3770	s__Lactobacillus_acidophilus	TRUE	s__Lactobacillus_acidophilus	1	FALSE	species	5	FALSE
CAG3773	s__Roseburia_intestinalis	TRUE	s__Roseburia_intestinalis	1	FALSE	species	5	FALSE
CAG3774	s__Streptococcus_sanguinis	TRUE	s__Streptococcus_sanguinis	1	FALSE	species	5	FALSE
CAG3778	s__Parabacteroides_merdae	TRUE	s__Parabacteroides_merdae	1	FALSE	species	5	FALSE
CAG3781	s__Bifidobacterium_adolescentis	TRUE	s__Bifidobacterium_adolescentis	1	FALSE	species	5	FALSE
CAG3784	g__Clostridium	TRUE	g__Clostridium	1	FALSE	genus	5	FALSE
CAG3793	s__Faecalibacterium_prausnitzii	TRUE	s__Faecalibacterium_prausnitzii	1	FALSE	species	5	FALSE
CAG3796	s__Clostridium_citroniae	TRUE	s__Clostridium_citroniae	1	FALSE	species	5	FALSE
CAG3798	s__Clostridium_citroniae	TRUE	s__Clostridium_citroniae	1	FALSE	species	5	FALSE
CAG3799	s__Clostridiaceae_bacterium_JC118	TRUE	s__Clostridiaceae_bacterium_JC118	1	FALSE	species	5	FALSE
CAG3800	s__Clostridium_symbiosum	TRUE	s__Clostridium_symbiosum	1	FALSE	species	5	FALSE
CAG3801	s__Alistipes_shahii	TRUE	s__Alistipes_shahii	1	FALSE	species	5	FALSE
CAG3802	s__Lachnospiraceae_bacterium_3_1_46FAA	TRUE	s__Lachnospiraceae_bacterium_3_1_46FAA	1	FALSE	species	5	FALSE
CAG3807	s__Lachnospiraceae_bacterium_8_1_57FAA	TRUE	s__Lachnospiraceae_bacterium_8_1_57FAA	1	FALSE	species	5	FALSE
CAG3809	s__Coprococcus_catus	TRUE	s__Coprococcus_catus	1	FALSE	species	5	FALSE
CAG3811	s__Clostridium_hathewayi	TRUE	s__Clostridium_hathewayi	1	FALSE	species	5	FALSE
CAG3814	s__Gordonibacter_pamelaeae	TRUE	s__Gordonibacter_pamelaeae	1	FALSE	species	5	FALSE
CAG3817	s__Parabacteroides_distasonis	TRUE	s__Parabacteroides_distasonis	1	FALSE	species	5	FALSE
CAG3822	s__Clostridium_hathewayi	TRUE	s__Clostridium_hathewayi	1	FALSE	species	5	FALSE
CAG3823	s__Anaerotruncus_colihominis	TRUE	s__Anaerotruncus_colihominis	1	FALSE	species	5	FALSE
CAG3833	s__Subdoligranulum_sp_4_3_54A2FAA	TRUE	s__Subdoligranulum_sp_4_3_54A2FAA	1	FALSE	species	5	FALSE
CAG3834	s__Paraprevotella_xylaniphila	TRUE	s__Paraprevotella_xylaniphila	1	FALSE	species	5	FALSE
CAG3839	s__Bacteroides_salyersiae	TRUE	s__Bacteroides_salyersiae	1	FALSE	species	4	FALSE
CAG3841	s__Eubacterium_ramulus	TRUE	s__Eubacterium_ramulus	1	FALSE	species	4	FALSE
CAG3843	s__Clostridiaceae_bacterium_JC118	TRUE	s__Clostridiaceae_bacterium_JC118	1	FALSE	species	4	FALSE
CAG3844	s__Roseburia_intestinalis	TRUE	s__Roseburia_intestinalis	1	FALSE	species	4	FALSE
CAG3845	s__Faecalibacterium_prausnitzii	TRUE	s__Faecalibacterium_prausnitzii	1	FALSE	species	4	FALSE
CAG3847	s__Eubacterium_rectale	TRUE	s__Eubacterium_rectale	1	FALSE	species	4	FALSE
CAG3849	s__Clostridiaceae_bacterium_JC118	TRUE	s__Clostridiaceae_bacterium_JC118	1	FALSE	species	4	FALSE
CAG3850	s__Coprococcus_catus	TRUE	s__Coprococcus_catus	1	FALSE	species	4	FALSE
CAG3851	s__Bacteroides_fragilis	TRUE	s__Bacteroides_fragilis	1	FALSE	species	4	FALSE
CAG3852	s__Roseburia_inulinivorans	TRUE	s__Roseburia_inulinivorans	1	FALSE	species	4	FALSE
CAG3856	s__Ruminococcus_lactaris	TRUE	s__Ruminococcus_lactaris	1	FALSE	species	4	FALSE
CAG3858	s__Gordonibacter_pamelaeae	TRUE	s__Gordonibacter_pamelaeae	1	FALSE	species	4	FALSE
CAG3859	g__Parabacteroides	TRUE	g__Parabacteroides	1	FALSE	genus	4	FALSE
CAG3862	s__Parabacteroides_distasonis	TRUE	s__Parabacteroides_distasonis	1	FALSE	species	4	FALSE
CAG3866	s__Lachnospiraceae_bacterium_2_1_58FAA	TRUE	s__Lachnospiraceae_bacterium_2_1_58FAA	1	FALSE	species	4	FALSE
CAG3869	s__Faecalibacterium_prausnitzii	TRUE	s__Faecalibacterium_prausnitzii	1	FALSE	species	4	FALSE
CAG3874	s__Erysipelotrichaceae_bacterium_2_2_44A	TRUE	s__Erysipelotrichaceae_bacterium_2_2_44A	1	FALSE	species	4	FALSE
CAG3875	s__Alistipes_senegalensis	TRUE	s__Alistipes_senegalensis	1	FALSE	species	4	FALSE
CAG3876	s__Roseburia_intestinalis	TRUE	s__Roseburia_intestinalis	1	FALSE	species	4	FALSE
CAG3877	s__Faecalibacterium_prausnitzii	TRUE	s__Faecalibacterium_prausnitzii	1	FALSE	species	4	FALSE
CAG3881	s__Gordonibacter_pamelaeae	TRUE	s__Gordonibacter_pamelaeae	1	FALSE	species	4	FALSE
CAG3883	s__Ruminococcus_torques	TRUE	s__Ruminococcus_torques	1	FALSE	species	4	FALSE
CAG3884	s__Bacteroides_salyersiae	TRUE	s__Bacteroides_salyersiae	1	FALSE	species	4	FALSE
CAG3885	s__Faecalibacterium_prausnitzii	TRUE	s__Faecalibacterium_prausnitzii	1	FALSE	species	4	FALSE
CAG3888	s__Lachnospiraceae_bacterium_2_1_58FAA	TRUE	s__Lachnospiraceae_bacterium_2_1_58FAA	1	FALSE	species	4	FALSE
CAG3889	s__Eubacterium_rectale	TRUE	s__Eubacterium_rectale	1	FALSE	species	4	FALSE
CAG3897	s__Bacteroides_vulgatus	TRUE	s__Bacteroides_vulgatus	1	FALSE	species	4	FALSE
CAG3900	s__Roseburia_intestinalis	TRUE	s__Roseburia_intestinalis	1	FALSE	species	4	FALSE
CAG3903	s__Clostridium_hathewayi	TRUE	s__Clostridium_hathewayi	1	FALSE	species	4	FALSE
CAG3904	s__Parabacteroides_distasonis	TRUE	s__Parabacteroides_distasonis	1	FALSE	species	4	FALSE
CAG3906	s__Alistipes_putredinis	TRUE	s__Alistipes_putredinis	1	FALSE	species	4	FALSE
CAG3907	s__Streptococcus_sanguinis	TRUE	s__Streptococcus_sanguinis	1	FALSE	species	4	FALSE
CAG3909	g__Clostridium	TRUE	g__Clostridium	1	FALSE	genus	4	FALSE
CAG3910	s__Clostridiales_bacterium_1_7_47FAA	TRUE	s__Clostridiales_bacterium_1_7_47FAA	1	FALSE	species	4	FALSE
CAG3911	s__Clostridium_hathewayi	TRUE	s__Clostridium_hathewayi	1	FALSE	species	4	FALSE
CAG3914	s__Roseburia_inulinivorans	TRUE	s__Roseburia_inulinivorans	1	FALSE	species	4	FALSE
CAG3918	s__Anaerotruncus_colihominis	TRUE	s__Anaerotruncus_colihominis	1	FALSE	species	4	FALSE
CAG3921	s__Faecalibacterium_prausnitzii	TRUE	s__Faecalibacterium_prausnitzii	1	FALSE	species	4	FALSE
CAG3924	s__Eubacterium_ramulus	TRUE	s__Eubacterium_ramulus	1	FALSE	species	4	FALSE
CAG3926	s__Clostridium_asparagiforme	TRUE	s__Clostridium_asparagiforme	1	FALSE	species	4	FALSE
CAG3932	s__Bacteroides_stercoris	TRUE	s__Bacteroides_stercoris	1	FALSE	species	4	FALSE
CAG3933	s__Bifidobacterium_catenulatum	TRUE	s__Bifidobacterium_catenulatum	1	FALSE	species	4	FALSE
CAG3935	s__Bacteroides_xylanisolvens	TRUE	s__Bacteroides_xylanisolvens	1	FALSE	species	4	FALSE
CAG3936	s__Clostridium_innocuum	TRUE	s__Clostridium_innocuum	1	FALSE	species	4	FALSE
CAG3937	s__Roseburia_inulinivorans	TRUE	s__Roseburia_inulinivorans	1	FALSE	species	4	FALSE
CAG3938	s__Clostridium_hathewayi	TRUE	s__Clostridium_hathewayi	1	FALSE	species	4	FALSE
CAG3939	s__Enterobacter_cloacae	TRUE	s__Enterobacter_cloacae	1	FALSE	species	4	FALSE
CAG3943	s__Bacteroides_vulgatus	TRUE	s__Bacteroides_vulgatus	1	FALSE	species	4	FALSE
CAG3944	s__Bacteroides_finegoldii	TRUE	s__Bacteroides_finegoldii	1	FALSE	species	4	FALSE
CAG3947	s__Bacteroides_intestinalis	TRUE	s__Bacteroides_intestinalis	1	FALSE	species	4	FALSE
CAG3948	s__Lachnospiraceae_bacterium_8_1_57FAA	TRUE	s__Lachnospiraceae_bacterium_8_1_57FAA	1	FALSE	species	4	FALSE
CAG3952	s__Clostridium_symbiosum	TRUE	s__Clostridium_symbiosum	1	FALSE	species	4	FALSE
CAG3953	s__Bacteroides_eggerthii	TRUE	s__Bacteroides_eggerthii	1	FALSE	species	4	FALSE
CAG3955	s__Dorea_longicatena	TRUE	s__Dorea_longicatena	1	FALSE	species	4	FALSE
CAG3961	s__Holdemania_filiformis	TRUE	s__Holdemania_filiformis	1	FALSE	species	4	FALSE
CAG3966	s__Bacteroides_dorei	TRUE	s__Bacteroides_dorei	1	FALSE	species	4	FALSE
CAG3973	s__Ruminococcus_torques	TRUE	s__Ruminococcus_torques	1	FALSE	species	4	FALSE
CAG3978	s__Anaerostipes_hadrus	TRUE	s__Anaerostipes_hadrus	1	FALSE	species	4	FALSE
CAG3982	s__Roseburia_intestinalis	TRUE	s__Roseburia_intestinalis	1	FALSE	species	4	FALSE
CAG3983	s__Clostridium_citroniae	TRUE	s__Clostridium_citroniae	1	FALSE	species	4	FALSE
CAG3986	s__Eubacterium_rectale	TRUE	s__Eubacterium_rectale	1	FALSE	species	4	FALSE
CAG3988	s__Bacteroides_massiliensis	TRUE	s__Bacteroides_massiliensis	1	FALSE	species	4	FALSE
CAG3989	s__Ruminococcus_gnavus	TRUE	s__Ruminococcus_gnavus	1	FALSE	species	4	FALSE
CAG3991	s__Clostridium_citroniae	TRUE	s__Clostridium_citroniae	1	FALSE	species	4	FALSE
CAG3994	s__Ruminococcus_torques	TRUE	s__Ruminococcus_torques	1	FALSE	species	4	FALSE
CAG3997	s__Streptococcus_sanguinis	TRUE	s__Streptococcus_sanguinis	1	FALSE	species	4	FALSE
CAG3999	s__Paraprevotella_clara	TRUE	s__Paraprevotella_clara	1	FALSE	species	4	FALSE
CAG4000	s__Faecalibacterium_prausnitzii	TRUE	s__Faecalibacterium_prausnitzii	1	FALSE	species	4	FALSE
CAG4004	s__Bacteroides_eggerthii	TRUE	s__Bacteroides_eggerthii	1	FALSE	species	4	FALSE
CAG4008	s__Gordonibacter_pamelaeae	TRUE	s__Gordonibacter_pamelaeae	1	FALSE	species	4	FALSE
CAG4013	s__Eubacterium_biforme	TRUE	s__Eubacterium_biforme	1	FALSE	species	4	FALSE
CAG4014	s__Bacteroides_salyersiae	TRUE	s__Bacteroides_salyersiae	1	FALSE	species	4	FALSE
CAG4017	s__Clostridium_sp_L2_50	TRUE	s__Clostridium_sp_L2_50	1	FALSE	species	4	FALSE
CAG4018	s__Bacteroides_ovatus	TRUE	s__Bacteroides_ovatus	1	FALSE	species	4	FALSE
CAG4022	s__Faecalibacterium_prausnitzii	TRUE	s__Faecalibacterium_prausnitzii	1	FALSE	species	4	FALSE
CAG4023	s__Streptococcus_mitis_oralis_pneumoniae	TRUE	s__Streptococcus_mitis_oralis_pneumoniae	1	FALSE	species	4	FALSE
CAG4024	s__Bacteroides_thetaiotaomicron	TRUE	s__Bacteroides_thetaiotaomicron	1	FALSE	species	4	FALSE
CAG4031	s__Bacteroides_eggerthii	TRUE	s__Bacteroides_eggerthii	1	FALSE	species	4	FALSE
CAG4033	s__Bacteroides_salyersiae	TRUE	s__Bacteroides_salyersiae	1	FALSE	species	4	FALSE
CAG4037	s__Lachnospiraceae_bacterium_5_1_63FAA	TRUE	s__Lachnospiraceae_bacterium_5_1_63FAA	1	FALSE	species	4	FALSE
CAG4038	s__Gordonibacter_pamelaeae	TRUE	s__Gordonibacter_pamelaeae	1	FALSE	species	4	FALSE
CAG4039	s__Bacteroides_xylanisolvens	TRUE	s__Bacteroides_xylanisolvens	1	FALSE	species	4	FALSE
CAG4041	s__Bacteroides_ovatus	TRUE	s__Bacteroides_ovatus	1	FALSE	species	4	FALSE
CAG4042	s__Clostridium_citroniae	TRUE	s__Clostridium_citroniae	1	FALSE	species	4	FALSE
CAG4049	s__Roseburia_intestinalis	TRUE	s__Roseburia_intestinalis	1	FALSE	species	4	FALSE
CAG4050	s__Faecalibacterium_prausnitzii	TRUE	s__Faecalibacterium_prausnitzii	1	FALSE	species	4	FALSE
CAG4055	s__Holdemania_filiformis	TRUE	s__Holdemania_filiformis	1	FALSE	species	4	FALSE
CAG4056	s__Clostridium_hathewayi	TRUE	s__Clostridium_hathewayi	1	FALSE	species	4	FALSE
CAG4057	s__Lachnospiraceae_bacterium_7_1_58FAA	TRUE	s__Lachnospiraceae_bacterium_7_1_58FAA	1	FALSE	species	4	FALSE
CAG4059	s__Ruminococcus_lactaris	TRUE	s__Ruminococcus_lactaris	1	FALSE	species	4	FALSE
CAG4060	s__Streptococcus_australis	TRUE	s__Streptococcus_australis	1	FALSE	species	4	FALSE
CAG4062	s__Bacteroides_dorei	TRUE	s__Bacteroides_dorei	1	FALSE	species	4	FALSE
CAG4064	s__Bacteroides_fragilis	TRUE	s__Bacteroides_fragilis	1	FALSE	species	4	FALSE
CAG4065	s__Bacteroides_vulgatus	TRUE	s__Bacteroides_vulgatus	1	FALSE	species	4	FALSE
CAG4066	s__Bacteroides_fragilis	TRUE	s__Bacteroides_fragilis	1	FALSE	species	4	FALSE
CAG4068	s__Bacteroides_fragilis	TRUE	s__Bacteroides_fragilis	1	FALSE	species	4	FALSE
CAG4071	g__Clostridium	TRUE	g__Clostridium	1	FALSE	genus	4	FALSE
CAG4072	s__Lachnospiraceae_bacterium_8_1_57FAA	TRUE	s__Lachnospiraceae_bacterium_8_1_57FAA	1	FALSE	species	4	FALSE
CAG4073	s__Clostridium_symbiosum	TRUE	s__Clostridium_symbiosum	1	FALSE	species	4	FALSE
CAG4074	s__Bacteroides_finegoldii	TRUE	s__Bacteroides_finegoldii	1	FALSE	species	4	FALSE
CAG4075	s__Lachnospiraceae_bacterium_8_1_57FAA	TRUE	s__Lachnospiraceae_bacterium_8_1_57FAA	1	FALSE	species	4	FALSE
CAG4076	s__Clostridium_innocuum	TRUE	s__Clostridium_innocuum	1	FALSE	species	4	FALSE
CAG4077	s__Eubacterium_rectale	TRUE	s__Eubacterium_rectale	1	FALSE	species	4	FALSE
CAG4078	s__Bacteroides_ovatus	TRUE	s__Bacteroides_ovatus	1	FALSE	species	4	FALSE
CAG4080	g__Bacteroides	TRUE	g__Bacteroides	1	FALSE	genus	4	FALSE
CAG4081	g__Clostridium	TRUE	g__Clostridium	1	FALSE	genus	4	FALSE
CAG4087	s__Bacteroides_finegoldii	TRUE	s__Bacteroides_finegoldii	1	FALSE	species	4	FALSE
CAG4090	s__Paraprevotella_clara	TRUE	s__Paraprevotella_clara	1	FALSE	species	4	FALSE
CAG4092	s__Eubacterium_ventriosum	TRUE	s__Eubacterium_ventriosum	1	FALSE	species	4	FALSE
CAG4093	s__Eubacterium_biforme	TRUE	s__Eubacterium_biforme	1	FALSE	species	4	FALSE
CAG4095	s__Clostridium_hathewayi	TRUE	s__Clostridium_hathewayi	1	FALSE	species	4	FALSE
CAG4096	s__Faecalibacterium_prausnitzii	TRUE	s__Faecalibacterium_prausnitzii	1	FALSE	species	4	FALSE
CAG4099	s__Anaerotruncus_colihominis	TRUE	s__Anaerotruncus_colihominis	1	FALSE	species	4	FALSE
CAG4105	s__Coprococcus_eutactus	TRUE	s__Coprococcus_eutactus	1	FALSE	species	4	FALSE
CAG4106	g__Bacteroides	TRUE	g__Bacteroides	1	FALSE	genus	4	FALSE
CAG4108	s__Clostridium_clostridioforme	TRUE	s__Clostridium_clostridioforme	1	FALSE	species	4	FALSE
CAG4112	s__Roseburia_inulinivorans	TRUE	s__Roseburia_inulinivorans	1	FALSE	species	4	FALSE
CAG4113	g__Clostridium	TRUE	g__Clostridium	1	FALSE	genus	4	FALSE
CAG4114	s__Clostridium_asparagiforme	TRUE	s__Clostridium_asparagiforme	1	FALSE	species	4	FALSE
CAG4121	s__Bacteroides_ovatus	TRUE	s__Bacteroides_ovatus	1	FALSE	species	4	FALSE
CAG4122	s__Lachnospiraceae_bacterium_1_1_57FAA	TRUE	s__Lachnospiraceae_bacterium_1_1_57FAA	1	FALSE	species	4	FALSE
CAG4127	g__Bacteroides	TRUE	g__Bacteroides	1	FALSE	genus	4	FALSE
CAG4128	s__Eubacterium_rectale	TRUE	s__Eubacterium_rectale	1	FALSE	species	4	FALSE
CAG4130	s__Clostridium_asparagiforme	TRUE	s__Clostridium_asparagiforme	1	FALSE	species	4	FALSE
CAG4131	s__Bacteroides_salyersiae	TRUE	s__Bacteroides_salyersiae	1	FALSE	species	4	FALSE
CAG4138	s__Gordonibacter_pamelaeae	TRUE	s__Gordonibacter_pamelaeae	1	FALSE	species	4	FALSE
CAG4139	s__Alistipes_onderdonkii	TRUE	s__Alistipes_onderdonkii	1	FALSE	species	4	FALSE
CAG4140	s__Ruminococcus_obeum	TRUE	s__Ruminococcus_obeum	1	FALSE	species	4	FALSE
CAG4143	s__Clostridium_citroniae	TRUE	s__Clostridium_citroniae	1	FALSE	species	4	FALSE
CAG4145	s__Anaerostipes_hadrus	TRUE	s__Anaerostipes_hadrus	1	FALSE	species	4	FALSE
CAG4147	s__Eubacterium_rectale	TRUE	s__Eubacterium_rectale	1	FALSE	species	4	FALSE
CAG4148	s__Lachnospiraceae_bacterium_7_1_58FAA	TRUE	s__Lachnospiraceae_bacterium_7_1_58FAA	1	FALSE	species	4	FALSE
CAG4149	s__Bifidobacterium_longum	TRUE	s__Bifidobacterium_longum	1	FALSE	species	4	FALSE
CAG4153	s__Clostridium_bartlettii	TRUE	s__Clostridium_bartlettii	1	FALSE	species	4	FALSE
CAG4156	s__Dorea_longicatena	TRUE	s__Dorea_longicatena	1	FALSE	species	4	FALSE
CAG4158	s__Coprococcus_comes	TRUE	s__Coprococcus_comes	1	FALSE	species	4	FALSE
CAG4159	s__Bacteroides_finegoldii	TRUE	s__Bacteroides_finegoldii	1	FALSE	species	4	FALSE
CAG4160	s__Parabacteroides_merdae	TRUE	s__Parabacteroides_merdae	1	FALSE	species	4	FALSE
CAG4163	s__Bacteroides_fragilis	TRUE	s__Bacteroides_fragilis	1	FALSE	species	4	FALSE
CAG4170	s__Bacteroides_coprocola	TRUE	s__Bacteroides_coprocola	1	FALSE	species	4	FALSE
CAG4171	s__Gordonibacter_pamelaeae	TRUE	s__Gordonibacter_pamelaeae	1	FALSE	species	4	FALSE
CAG4172	g__Bacteroides	TRUE	g__Bacteroides	1	FALSE	genus	4	FALSE
CAG4173	g__Bacteroides	TRUE	g__Bacteroides	1	FALSE	genus	4	FALSE
CAG4175	s__Clostridium_innocuum	TRUE	s__Clostridium_innocuum	1	FALSE	species	4	FALSE
CAG4179	s__Clostridium_innocuum	TRUE	s__Clostridium_innocuum	1	FALSE	species	4	FALSE
CAG4180	s__Gordonibacter_pamelaeae	TRUE	s__Gordonibacter_pamelaeae	1	FALSE	species	4	FALSE
CAG4182	g__Bacteroides	TRUE	g__Bacteroides	1	FALSE	genus	4	FALSE
CAG4187	s__Ruminococcus_sp_5_1_39BFAA	TRUE	s__Ruminococcus_sp_5_1_39BFAA	1	FALSE	species	4	FALSE
CAG4188	s__Clostridium_citroniae	TRUE	s__Clostridium_citroniae	1	FALSE	species	4	FALSE
CAG4189	s__Clostridium_hathewayi	TRUE	s__Clostridium_hathewayi	1	FALSE	species	4	FALSE
CAG4193	s__Flavonifractor_plautii	TRUE	s__Flavonifractor_plautii	1	FALSE	species	4	FALSE
CAG4195	s__Gordonibacter_pamelaeae	TRUE	s__Gordonibacter_pamelaeae	1	FALSE	species	4	FALSE
CAG4196	s__Streptococcus_sanguinis	TRUE	s__Streptococcus_sanguinis	1	FALSE	species	4	FALSE
CAG4198	s__Bacteroides_xylanisolvens	TRUE	s__Bacteroides_xylanisolvens	1	FALSE	species	4	FALSE
CAG4200	s__Lachnospiraceae_bacterium_2_1_58FAA	TRUE	s__Lachnospiraceae_bacterium_2_1_58FAA	1	FALSE	species	4	FALSE
CAG4201	s__Ruminococcus_obeum	TRUE	s__Ruminococcus_obeum	1	FALSE	species	4	FALSE
CAG4205	s__Bifidobacterium_adolescentis	TRUE	s__Bifidobacterium_adolescentis	1	FALSE	species	4	FALSE
CAG4206	s__Bacteroides_vulgatus	TRUE	s__Bacteroides_vulgatus	1	FALSE	species	4	FALSE
CAG4207	s__Bacteroides_finegoldii	TRUE	s__Bacteroides_finegoldii	1	FALSE	species	4	FALSE
CAG4209	s__Bacteroides_vulgatus	TRUE	s__Bacteroides_vulgatus	1	FALSE	species	4	FALSE
CAG4212	s__Subdoligranulum_sp_4_3_54A2FAA	TRUE	s__Subdoligranulum_sp_4_3_54A2FAA	1	FALSE	species	4	FALSE
CAG4220	s__Clostridium_innocuum	TRUE	s__Clostridium_innocuum	1	FALSE	species	4	FALSE
CAG4224	s__Gordonibacter_pamelaeae	TRUE	s__Gordonibacter_pamelaeae	1	FALSE	species	4	FALSE
CAG4225	s__Clostridium_sp_ATCC_BAA_442	TRUE	s__Clostridium_sp_ATCC_BAA_442	1	FALSE	species	4	FALSE
CAG4226	s__Clostridium_bartlettii	TRUE	s__Clostridium_bartlettii	1	FALSE	species	4	FALSE
CAG4229	s__Eubacterium_siraeum	TRUE	s__Eubacterium_siraeum	1	FALSE	species	4	FALSE
CAG4230	s__Coprococcus_comes	TRUE	s__Coprococcus_comes	1	FALSE	species	4	FALSE
CAG4231	s__Ruminococcus_obeum	TRUE	s__Ruminococcus_obeum	1	FALSE	species	4	FALSE
CAG4233	s__Gordonibacter_pamelaeae	TRUE	s__Gordonibacter_pamelaeae	1	FALSE	species	4	FALSE
CAG4235	s__Eubacterium_rectale	TRUE	s__Eubacterium_rectale	1	FALSE	species	4	FALSE
CAG4236	s__Odoribacter_splanchnicus	TRUE	s__Odoribacter_splanchnicus	1	FALSE	species	4	FALSE
CAG4241	s__Erysipelotrichaceae_bacterium_6_1_45	TRUE	s__Erysipelotrichaceae_bacterium_6_1_45	1	FALSE	species	4	FALSE
CAG4245	s__Bacteroides_dorei	TRUE	s__Bacteroides_dorei	1	FALSE	species	4	FALSE
CAG4254	g__Clostridium	TRUE	g__Clostridium	1	FALSE	genus	4	FALSE
CAG4255	s__Ruminococcus_obeum	TRUE	s__Ruminococcus_obeum	1	FALSE	species	4	FALSE
CAG4265	s__Bacteroides_ovatus	TRUE	s__Bacteroides_ovatus	1	FALSE	species	4	FALSE
CAG4270	s__Roseburia_intestinalis	TRUE	s__Roseburia_intestinalis	1	FALSE	species	4	FALSE
CAG4271	s__Roseburia_inulinivorans	TRUE	s__Roseburia_inulinivorans	1	FALSE	species	4	FALSE
CAG4282	s__Ruminococcus_obeum	TRUE	s__Ruminococcus_obeum	1	FALSE	species	4	FALSE
CAG4284	s__Clostridium_hathewayi	TRUE	s__Clostridium_hathewayi	1	FALSE	species	4	FALSE
CAG4289	s__Ruminococcus_callidus	TRUE	s__Ruminococcus_callidus	1	FALSE	species	4	FALSE
CAG4290	s__Parabacteroides_merdae	TRUE	s__Parabacteroides_merdae	1	FALSE	species	4	FALSE
CAG4293	s__Lachnospiraceae_bacterium_5_1_63FAA	TRUE	s__Lachnospiraceae_bacterium_5_1_63FAA	1	FALSE	species	4	FALSE
CAG4296	s__Clostridium_bartlettii	TRUE	s__Clostridium_bartlettii	1	FALSE	species	4	FALSE
CAG4300	s__Streptococcus_sanguinis	TRUE	s__Streptococcus_sanguinis	1	FALSE	species	4	FALSE
CAG4302	s__Bacteroides_ovatus	TRUE	s__Bacteroides_ovatus	1	FALSE	species	4	FALSE
CAG4307	s__Bacteroides_intestinalis	TRUE	s__Bacteroides_intestinalis	1	FALSE	species	4	FALSE
CAG4308	s__Gordonibacter_pamelaeae	TRUE	s__Gordonibacter_pamelaeae	1	FALSE	species	4	FALSE
CAG4319	s__Gordonibacter_pamelaeae	TRUE	s__Gordonibacter_pamelaeae	1	FALSE	species	4	FALSE
CAG4321	s__Faecalibacterium_prausnitzii	TRUE	s__Faecalibacterium_prausnitzii	1	FALSE	species	4	FALSE
CAG4324	s__Ruminococcus_lactaris	TRUE	s__Ruminococcus_lactaris	1	FALSE	species	4	FALSE
CAG4326	s__Dorea_formicigenerans	TRUE	s__Dorea_formicigenerans	1	FALSE	species	4	FALSE
CAG4327	s__Bacteroides_cellulosilyticus	TRUE	s__Bacteroides_cellulosilyticus	1	FALSE	species	4	FALSE
CAG4330	s__Streptococcus_sanguinis	TRUE	s__Streptococcus_sanguinis	1	FALSE	species	4	FALSE
CAG4331	g__Bacteroides	TRUE	g__Bacteroides	1	FALSE	genus	4	FALSE
CAG4334	s__Eubacterium_ramulus	TRUE	s__Eubacterium_ramulus	1	FALSE	species	4	FALSE
CAG4335	s__Streptococcus_sanguinis	TRUE	s__Streptococcus_sanguinis	1	FALSE	species	4	FALSE
CAG4340	s__Clostridium_bolteae	TRUE	s__Clostridium_bolteae	1	FALSE	species	4	FALSE
CAG4342	s__Bacteroides_fragilis	TRUE	s__Bacteroides_fragilis	1	FALSE	species	4	FALSE
CAG4343	s__Holdemania_filiformis	TRUE	s__Holdemania_filiformis	1	FALSE	species	4	FALSE
CAG4348	s__Clostridiales_bacterium_1_7_47FAA	TRUE	s__Clostridiales_bacterium_1_7_47FAA	1	FALSE	species	4	FALSE
CAG4352	s__Streptococcus_mitis_oralis_pneumoniae	TRUE	s__Streptococcus_mitis_oralis_pneumoniae	1	FALSE	species	4	FALSE
CAG4355	s__Clostridium_ramosum	TRUE	s__Clostridium_ramosum	1	FALSE	species	4	FALSE
CAG4357	g__Clostridium	TRUE	g__Clostridium	1	FALSE	genus	4	FALSE
CAG4358	s__Eubacterium_rectale	TRUE	s__Eubacterium_rectale	1	FALSE	species	4	FALSE
CAG4360	s__Coprococcus_catus	TRUE	s__Coprococcus_catus	1	FALSE	species	4	FALSE
CAG4361	g__Clostridium	TRUE	g__Clostridium	1	FALSE	genus	4	FALSE
CAG4362	s__Faecalibacterium_prausnitzii	TRUE	s__Faecalibacterium_prausnitzii	1	FALSE	species	4	FALSE
CAG4366	s__Eubacterium_hallii	TRUE	s__Eubacterium_hallii	1	FALSE	species	4	FALSE
CAG4372	s__Bacteroides_salyersiae	TRUE	s__Bacteroides_salyersiae	1	FALSE	species	4	FALSE
CAG4373	g__Alistipes	TRUE	g__Alistipes	1	FALSE	genus	4	FALSE
CAG4379	s__Streptococcus_mitis_oralis_pneumoniae	TRUE	s__Streptococcus_mitis_oralis_pneumoniae	1	FALSE	species	4	FALSE
CAG4380	s__Clostridium_asparagiforme	TRUE	s__Clostridium_asparagiforme	1	FALSE	species	4	FALSE
CAG4382	s__Bifidobacterium_pseudocatenulatum	TRUE	s__Bifidobacterium_pseudocatenulatum	1	FALSE	species	4	FALSE
CAG4386	s__Roseburia_intestinalis	TRUE	s__Roseburia_intestinalis	1	FALSE	species	4	FALSE
CAG4387	s__Parabacteroides_distasonis	TRUE	s__Parabacteroides_distasonis	1	FALSE	species	4	FALSE
CAG4394	s__Ruminococcus_obeum	TRUE	s__Ruminococcus_obeum	1	FALSE	species	4	FALSE
CAG4399	s__Ruminococcus_sp_5_1_39BFAA	TRUE	s__Ruminococcus_sp_5_1_39BFAA	1	FALSE	species	3	FALSE
CAG4401	s__Streptococcus_mitis_oralis_pneumoniae	TRUE	s__Streptococcus_mitis_oralis_pneumoniae	1	FALSE	species	3	FALSE
CAG4406	s__Ruminococcus_gnavus	TRUE	s__Ruminococcus_gnavus	1	FALSE	species	3	FALSE
CAG4407	s__Clostridium_clostridioforme	TRUE	s__Clostridium_clostridioforme	1	FALSE	species	3	FALSE
CAG4410	s__Ruminococcus_lactaris	TRUE	s__Ruminococcus_lactaris	1	FALSE	species	3	FALSE
CAG4411	s__Eubacterium_rectale	TRUE	s__Eubacterium_rectale	1	FALSE	species	3	FALSE
CAG4412	s__Bacteroides_dorei	TRUE	s__Bacteroides_dorei	1	FALSE	species	3	FALSE
CAG4414	s__Veillonella_parvula	TRUE	s__Veillonella_parvula	1	FALSE	species	3	FALSE
CAG4421	s__Eubacterium_rectale	TRUE	s__Eubacterium_rectale	1	FALSE	species	3	FALSE
CAG4422	s__Clostridium_clostridioforme	TRUE	s__Clostridium_clostridioforme	1	FALSE	species	3	FALSE
CAG4425	s__Clostridium_citroniae	TRUE	s__Clostridium_citroniae	1	FALSE	species	3	FALSE
CAG4430	s__Clostridium_citroniae	TRUE	s__Clostridium_citroniae	1	FALSE	species	3	FALSE
CAG4433	g__Bacteroides	TRUE	g__Bacteroides	1	FALSE	genus	3	FALSE
CAG4434	s__Clostridium_citroniae	TRUE	s__Clostridium_citroniae	1	FALSE	species	3	FALSE
CAG4436	s__Roseburia_intestinalis	TRUE	s__Roseburia_intestinalis	1	FALSE	species	3	FALSE
CAG4439	s__Clostridium_symbiosum	TRUE	s__Clostridium_symbiosum	1	FALSE	species	3	FALSE
CAG4441	s__Bacteroides_salyersiae	TRUE	s__Bacteroides_salyersiae	1	FALSE	species	3	FALSE
CAG4442	s__Bacteroides_fragilis	TRUE	s__Bacteroides_fragilis	1	FALSE	species	3	FALSE
CAG4445	s__Ruminococcus_sp_5_1_39BFAA	TRUE	s__Ruminococcus_sp_5_1_39BFAA	1	FALSE	species	3	FALSE
CAG4447	s__Clostridiales_bacterium_1_7_47FAA	TRUE	s__Clostridiales_bacterium_1_7_47FAA	1	FALSE	species	3	FALSE
CAG4449	s__Clostridium_symbiosum	TRUE	s__Clostridium_symbiosum	1	FALSE	species	3	FALSE
CAG4450	s__Streptococcus_salivarius	TRUE	s__Streptococcus_salivarius	1	FALSE	species	3	FALSE
CAG4455	s__Alistipes_putredinis	TRUE	s__Alistipes_putredinis	1	FALSE	species	3	FALSE
CAG4456	s__Coprococcus_comes	TRUE	s__Coprococcus_comes	1	FALSE	species	3	FALSE
CAG4458	s__Ruminococcus_lactaris	TRUE	s__Ruminococcus_lactaris	1	FALSE	species	3	FALSE
CAG4461	s__Faecalibacterium_prausnitzii	TRUE	s__Faecalibacterium_prausnitzii	1	FALSE	species	3	FALSE
CAG4464	s__Lachnospiraceae_bacterium_7_1_58FAA	TRUE	s__Lachnospiraceae_bacterium_7_1_58FAA	1	FALSE	species	3	FALSE
CAG4468	g__Bacteroides	TRUE	g__Bacteroides	1	FALSE	genus	3	FALSE
CAG4472	s__Bacteroides_xylanisolvens	TRUE	s__Bacteroides_xylanisolvens	1	FALSE	species	3	FALSE
CAG4474	s__Bacteroides_salyersiae	TRUE	s__Bacteroides_salyersiae	1	FALSE	species	3	FALSE
CAG4475	s__Ruminococcus_obeum	TRUE	s__Ruminococcus_obeum	1	FALSE	species	3	FALSE
CAG4478	s__Roseburia_inulinivorans	TRUE	s__Roseburia_inulinivorans	1	FALSE	species	3	FALSE
CAG4479	s__Clostridium_citroniae	TRUE	s__Clostridium_citroniae	1	FALSE	species	3	FALSE
CAG4480	s__Clostridium_citroniae	TRUE	s__Clostridium_citroniae	1	FALSE	species	3	FALSE
CAG4484	g__Bacteroides	TRUE	g__Bacteroides	1	FALSE	genus	3	FALSE
CAG4486	s__Clostridium_sp_L2_50	TRUE	s__Clostridium_sp_L2_50	1	FALSE	species	3	FALSE
CAG4487	s__Bacteroides_xylanisolvens	TRUE	s__Bacteroides_xylanisolvens	1	FALSE	species	3	FALSE
CAG4489	s__Bacteroides_plebeius	TRUE	s__Bacteroides_plebeius	1	FALSE	species	3	FALSE
CAG4490	s__Clostridiaceae_bacterium_JC118	TRUE	s__Clostridiaceae_bacterium_JC118	1	FALSE	species	3	FALSE
CAG4493	s__Bacteroides_eggerthii	TRUE	s__Bacteroides_eggerthii	1	FALSE	species	3	FALSE
CAG4495	s__Bacteroides_ovatus	TRUE	s__Bacteroides_ovatus	1	FALSE	species	3	FALSE
CAG4496	s__Ruminococcus_sp_5_1_39BFAA	TRUE	s__Ruminococcus_sp_5_1_39BFAA	1	FALSE	species	3	FALSE
CAG4497	s__Faecalibacterium_prausnitzii	TRUE	s__Faecalibacterium_prausnitzii	1	FALSE	species	3	FALSE
CAG4498	s__Anaerostipes_hadrus	TRUE	s__Anaerostipes_hadrus	1	FALSE	species	3	FALSE
CAG4500	s__Bacteroides_fragilis	TRUE	s__Bacteroides_fragilis	1	FALSE	species	3	FALSE
CAG4501	s__Parabacteroides_distasonis	TRUE	s__Parabacteroides_distasonis	1	FALSE	species	3	FALSE
CAG4503	s__Bacteroides_xylanisolvens	TRUE	s__Bacteroides_xylanisolvens	1	FALSE	species	3	FALSE
CAG4505	s__Bacteroides_ovatus	TRUE	s__Bacteroides_ovatus	1	FALSE	species	3	FALSE
CAG4506	s__Faecalibacterium_prausnitzii	TRUE	s__Faecalibacterium_prausnitzii	1	FALSE	species	3	FALSE
CAG4510	s__Bacteroides_ovatus	TRUE	s__Bacteroides_ovatus	1	FALSE	species	3	FALSE
CAG4513	s__Gordonibacter_pamelaeae	TRUE	s__Gordonibacter_pamelaeae	1	FALSE	species	3	FALSE
CAG4517	s__Clostridium_innocuum	TRUE	s__Clostridium_innocuum	1	FALSE	species	3	FALSE
CAG4520	s__Clostridium_hathewayi	TRUE	s__Clostridium_hathewayi	1	FALSE	species	3	FALSE
CAG4522	s__Parabacteroides_distasonis	TRUE	s__Parabacteroides_distasonis	1	FALSE	species	3	FALSE
CAG4523	s__Dorea_formicigenerans	TRUE	s__Dorea_formicigenerans	1	FALSE	species	3	FALSE
CAG4525	s__Coprobacter_fastidiosus	TRUE	s__Coprobacter_fastidiosus	1	FALSE	species	3	FALSE
CAG4527	s__Dorea_formicigenerans	TRUE	s__Dorea_formicigenerans	1	FALSE	species	3	FALSE
CAG4531	s__Paraprevotella_clara	TRUE	s__Paraprevotella_clara	1	FALSE	species	3	FALSE
CAG4532	s__Streptococcus_thermophilus	TRUE	s__Streptococcus_thermophilus	1	FALSE	species	3	FALSE
CAG4539	s__Ruminococcus_obeum	TRUE	s__Ruminococcus_obeum	1	FALSE	species	3	FALSE
CAG4540	s__Alistipes_putredinis	TRUE	s__Alistipes_putredinis	1	FALSE	species	3	FALSE
CAG4544	s__Roseburia_inulinivorans	TRUE	s__Roseburia_inulinivorans	1	FALSE	species	3	FALSE
CAG4549	s__Alistipes_shahii	TRUE	s__Alistipes_shahii	1	FALSE	species	3	FALSE
CAG4551	s__Roseburia_inulinivorans	TRUE	s__Roseburia_inulinivorans	1	FALSE	species	3	FALSE
CAG4552	s__Bacteroides_fragilis	TRUE	s__Bacteroides_fragilis	1	FALSE	species	3	FALSE
CAG4556	s__Bacteroides_salyersiae	TRUE	s__Bacteroides_salyersiae	1	FALSE	species	3	FALSE
CAG4558	s__Bacteroides_cellulosilyticus	TRUE	s__Bacteroides_cellulosilyticus	1	FALSE	species	3	FALSE
CAG4560	s__Clostridium_citroniae	TRUE	s__Clostridium_citroniae	1	FALSE	species	3	FALSE
CAG4563	s__Clostridium_clostridioforme	TRUE	s__Clostridium_clostridioforme	1	FALSE	species	3	FALSE
CAG4570	s__Lactobacillus_ruminis	TRUE	s__Lactobacillus_ruminis	1	FALSE	species	3	FALSE
CAG4571	s__Gordonibacter_pamelaeae	TRUE	s__Gordonibacter_pamelaeae	1	FALSE	species	3	FALSE
CAG4573	g__Bacteroides	TRUE	g__Bacteroides	1	FALSE	genus	3	FALSE
CAG4578	s__Parabacteroides_goldsteinii	TRUE	s__Parabacteroides_goldsteinii	1	FALSE	species	3	FALSE
CAG4579	s__Bacteroides_massiliensis	TRUE	s__Bacteroides_massiliensis	1	FALSE	species	3	FALSE
CAG4589	s__Coprococcus_comes	TRUE	s__Coprococcus_comes	1	FALSE	species	3	FALSE
CAG4590	s__Bacteroides_salyersiae	TRUE	s__Bacteroides_salyersiae	1	FALSE	species	3	FALSE
CAG4592	s__Bacteroides_uniformis	TRUE	s__Bacteroides_uniformis	1	FALSE	species	3	FALSE
CAG4593	s__Ruminococcus_callidus	TRUE	s__Ruminococcus_callidus	1	FALSE	species	3	FALSE
CAG4596	g__Clostridium	TRUE	g__Clostridium	1	FALSE	genus	3	FALSE
CAG4598	s__Gordonibacter_pamelaeae	TRUE	s__Gordonibacter_pamelaeae	1	FALSE	species	3	FALSE
CAG4599	s__Faecalibacterium_prausnitzii	TRUE	s__Faecalibacterium_prausnitzii	1	FALSE	species	3	FALSE
CAG4600	s__Bacteroides_xylanisolvens	TRUE	s__Bacteroides_xylanisolvens	1	FALSE	species	3	FALSE
CAG4606	s__Clostridium_citroniae	TRUE	s__Clostridium_citroniae	1	FALSE	species	3	FALSE
CAG4611	s__Paraprevotella_xylaniphila	TRUE	s__Paraprevotella_xylaniphila	1	FALSE	species	3	FALSE
CAG4612	g__Bacteroides	TRUE	g__Bacteroides	1	FALSE	genus	3	FALSE
CAG4619	s__Bacteroides_salyersiae	TRUE	s__Bacteroides_salyersiae	1	FALSE	species	3	FALSE
CAG4625	s__Ruminococcus_torques	TRUE	s__Ruminococcus_torques	1	FALSE	species	3	FALSE
CAG4626	s__Bifidobacterium_longum	TRUE	s__Bifidobacterium_longum	1	FALSE	species	3	FALSE
CAG4635	s__Clostridium_citroniae	TRUE	s__Clostridium_citroniae	1	FALSE	species	3	FALSE
CAG4636	s__Bacteroides_massiliensis	TRUE	s__Bacteroides_massiliensis	1	FALSE	species	3	FALSE
CAG4637	s__Bacteroides_massiliensis	TRUE	s__Bacteroides_massiliensis	1	FALSE	species	3	FALSE
CAG4640	s__Bacteroides_cellulosilyticus	TRUE	s__Bacteroides_cellulosilyticus	1	FALSE	species	3	FALSE
CAG4642	s__Faecalibacterium_prausnitzii	TRUE	s__Faecalibacterium_prausnitzii	1	FALSE	species	3	FALSE
CAG4648	s__Coprococcus_eutactus	TRUE	s__Coprococcus_eutactus	1	FALSE	species	3	FALSE
CAG4652	s__Roseburia_inulinivorans	TRUE	s__Roseburia_inulinivorans	1	FALSE	species	3	FALSE
CAG4660	s__Alistipes_shahii	TRUE	s__Alistipes_shahii	1	FALSE	species	3	FALSE
CAG4662	s__Streptococcus_thermophilus	TRUE	s__Streptococcus_thermophilus	1	FALSE	species	3	FALSE
CAG4663	s__Gordonibacter_pamelaeae	TRUE	s__Gordonibacter_pamelaeae	1	FALSE	species	3	FALSE
CAG4666	s__Lachnospiraceae_bacterium_5_1_63FAA	TRUE	s__Lachnospiraceae_bacterium_5_1_63FAA	1	FALSE	species	3	FALSE
CAG4667	s__Clostridium_citroniae	TRUE	s__Clostridium_citroniae	1	FALSE	species	3	FALSE
CAG4669	g__Bifidobacterium	TRUE	g__Bifidobacterium	1	FALSE	genus	3	FALSE
CAG4671	s__Clostridium_citroniae	TRUE	s__Clostridium_citroniae	1	FALSE	species	3	FALSE
CAG4672	s__Parabacteroides_distasonis	TRUE	s__Parabacteroides_distasonis	1	FALSE	species	3	FALSE
CAG4673	s__Clostridium_bolteae	TRUE	s__Clostridium_bolteae	1	FALSE	species	3	FALSE
CAG4674	s__Ruminococcus_lactaris	TRUE	s__Ruminococcus_lactaris	1	FALSE	species	3	FALSE
CAG4682	s__Ruminococcus_obeum	TRUE	s__Ruminococcus_obeum	1	FALSE	species	3	FALSE
CAG4683	s__Veillonella_parvula	TRUE	s__Veillonella_parvula	1	FALSE	species	3	FALSE
CAG4686	s__Holdemania_filiformis	TRUE	s__Holdemania_filiformis	1	FALSE	species	3	FALSE
CAG4689	s__Bifidobacterium_longum	TRUE	s__Bifidobacterium_longum	1	FALSE	species	3	FALSE
CAG4690	s__Gordonibacter_pamelaeae	TRUE	s__Gordonibacter_pamelaeae	1	FALSE	species	3	FALSE
CAG4691	s__Clostridium_citroniae	TRUE	s__Clostridium_citroniae	1	FALSE	species	3	FALSE
CAG4693	s__Faecalibacterium_prausnitzii	TRUE	s__Faecalibacterium_prausnitzii	1	FALSE	species	3	FALSE
CAG4698	s__Faecalibacterium_prausnitzii	TRUE	s__Faecalibacterium_prausnitzii	1	FALSE	species	3	FALSE
CAG4704	s__Clostridiales_bacterium_1_7_47FAA	TRUE	s__Clostridiales_bacterium_1_7_47FAA	1	FALSE	species	3	FALSE
CAG4705	s__Bacteroides_fragilis	TRUE	s__Bacteroides_fragilis	1	FALSE	species	3	FALSE
CAG4706	s__Eubacterium_ventriosum	TRUE	s__Eubacterium_ventriosum	1	FALSE	species	3	FALSE
CAG4708	s__Paraprevotella_xylaniphila	TRUE	s__Paraprevotella_xylaniphila	1	FALSE	species	3	FALSE
CAG4709	s__Streptococcus_australis	TRUE	s__Streptococcus_australis	1	FALSE	species	3	FALSE
CAG4710	s__Eubacterium_rectale	TRUE	s__Eubacterium_rectale	1	FALSE	species	3	FALSE
CAG4711	s__Bacteroides_xylanisolvens	TRUE	s__Bacteroides_xylanisolvens	1	FALSE	species	3	FALSE
CAG4714	s__Bacteroides_intestinalis	TRUE	s__Bacteroides_intestinalis	1	FALSE	species	3	FALSE
CAG4716	s__Ruminococcus_obeum	TRUE	s__Ruminococcus_obeum	1	FALSE	species	3	FALSE
CAG4717	s__Roseburia_intestinalis	TRUE	s__Roseburia_intestinalis	1	FALSE	species	3	FALSE
CAG4719	s__Dorea_formicigenerans	TRUE	s__Dorea_formicigenerans	1	FALSE	species	3	FALSE
CAG4721	s__Clostridium_hathewayi	TRUE	s__Clostridium_hathewayi	1	FALSE	species	3	FALSE
CAG4731	g__Bacteroides	TRUE	g__Bacteroides	1	FALSE	genus	3	FALSE
CAG4735	s__Bacteroides_xylanisolvens	TRUE	s__Bacteroides_xylanisolvens	1	FALSE	species	3	FALSE
CAG4738	s__Ruminococcus_callidus	TRUE	s__Ruminococcus_callidus	1	FALSE	species	3	FALSE
CAG4739	s__Bacteroides_ovatus	TRUE	s__Bacteroides_ovatus	1	FALSE	species	3	FALSE
CAG4741	s__Eubacterium_rectale	TRUE	s__Eubacterium_rectale	1	FALSE	species	3	FALSE
CAG4751	s__Bacteroides_coprophilus	TRUE	s__Bacteroides_coprophilus	1	FALSE	species	3	FALSE
CAG4756	s__Gordonibacter_pamelaeae	TRUE	s__Gordonibacter_pamelaeae	1	FALSE	species	3	FALSE
CAG4757	s__Lachnospiraceae_bacterium_5_1_63FAA	TRUE	s__Lachnospiraceae_bacterium_5_1_63FAA	1	FALSE	species	3	FALSE
CAG4763	s__Faecalibacterium_prausnitzii	TRUE	s__Faecalibacterium_prausnitzii	1	FALSE	species	3	FALSE
CAG4764	s__Clostridiaceae_bacterium_JC118	TRUE	s__Clostridiaceae_bacterium_JC118	1	FALSE	species	3	FALSE
CAG4768	s__Holdemania_filiformis	TRUE	s__Holdemania_filiformis	1	FALSE	species	3	FALSE
CAG4770	s__Bacteroides_fragilis	TRUE	s__Bacteroides_fragilis	1	FALSE	species	3	FALSE
CAG4771	s__Bacteroides_ovatus	TRUE	s__Bacteroides_ovatus	1	FALSE	species	3	FALSE
CAG4772	g__Clostridium	TRUE	g__Clostridium	1	FALSE	genus	3	FALSE
CAG4773	s__Ruminococcus_callidus	TRUE	s__Ruminococcus_callidus	1	FALSE	species	3	FALSE
CAG4775	s__Clostridium_citroniae	TRUE	s__Clostridium_citroniae	1	FALSE	species	3	FALSE
CAG4777	s__Faecalibacterium_prausnitzii	TRUE	s__Faecalibacterium_prausnitzii	1	FALSE	species	3	FALSE
CAG4779	s__Flavonifractor_plautii	TRUE	s__Flavonifractor_plautii	1	FALSE	species	3	FALSE
CAG4781	s__Bacteroides_fragilis	TRUE	s__Bacteroides_fragilis	1	FALSE	species	3	FALSE
CAG4782	s__Clostridium_symbiosum	TRUE	s__Clostridium_symbiosum	1	FALSE	species	3	FALSE
CAG4785	s__Coprococcus_comes	TRUE	s__Coprococcus_comes	1	FALSE	species	3	FALSE
CAG4787	s__Clostridium_citroniae	TRUE	s__Clostridium_citroniae	1	FALSE	species	3	FALSE
CAG4788	s__Bacteroides_dorei	TRUE	s__Bacteroides_dorei	1	FALSE	species	3	FALSE
CAG4789	s__Clostridium_asparagiforme	TRUE	s__Clostridium_asparagiforme	1	FALSE	species	3	FALSE
CAG4790	s__Lachnospiraceae_bacterium_1_1_57FAA	TRUE	s__Lachnospiraceae_bacterium_1_1_57FAA	1	FALSE	species	3	FALSE
CAG4793	s__Bacteroides_vulgatus	TRUE	s__Bacteroides_vulgatus	1	FALSE	species	3	FALSE
CAG4796	s__Coprococcus_comes	TRUE	s__Coprococcus_comes	1	FALSE	species	3	FALSE
CAG4798	s__Ruminococcus_callidus	TRUE	s__Ruminococcus_callidus	1	FALSE	species	3	FALSE
CAG4800	s__Roseburia_inulinivorans	TRUE	s__Roseburia_inulinivorans	1	FALSE	species	3	FALSE
CAG4807	s__Klebsiella_pneumoniae	TRUE	s__Klebsiella_pneumoniae	1	FALSE	species	3	FALSE
CAG4811	s__Eubacterium_rectale	TRUE	s__Eubacterium_rectale	1	FALSE	species	3	FALSE
CAG4813	s__Bacteroides_massiliensis	TRUE	s__Bacteroides_massiliensis	1	FALSE	species	3	FALSE
CAG4815	s__Bacteroides_ovatus	TRUE	s__Bacteroides_ovatus	1	FALSE	species	3	FALSE
CAG4816	s__Clostridium_leptum	TRUE	s__Clostridium_leptum	1	FALSE	species	3	FALSE
CAG4817	s__Faecalibacterium_prausnitzii	TRUE	s__Faecalibacterium_prausnitzii	1	FALSE	species	3	FALSE
CAG4818	s__Gordonibacter_pamelaeae	TRUE	s__Gordonibacter_pamelaeae	1	FALSE	species	3	FALSE
CAG4819	s__Eubacterium_biforme	TRUE	s__Eubacterium_biforme	1	FALSE	species	3	FALSE
CAG4821	s__Lachnospiraceae_bacterium_1_4_56FAA	TRUE	s__Lachnospiraceae_bacterium_1_4_56FAA	1	FALSE	species	3	FALSE
CAG4824	s__Clostridiales_bacterium_1_7_47FAA	TRUE	s__Clostridiales_bacterium_1_7_47FAA	1	FALSE	species	3	FALSE
CAG4826	s__Clostridium_citroniae	TRUE	s__Clostridium_citroniae	1	FALSE	species	3	FALSE
CAG4831	s__Faecalibacterium_prausnitzii	TRUE	s__Faecalibacterium_prausnitzii	1	FALSE	species	3	FALSE
CAG4832	s__Coprococcus_eutactus	TRUE	s__Coprococcus_eutactus	1	FALSE	species	3	FALSE
CAG4837	s__Dorea_formicigenerans	TRUE	s__Dorea_formicigenerans	1	FALSE	species	3	FALSE
CAG4838	s__Eubacterium_rectale	TRUE	s__Eubacterium_rectale	1	FALSE	species	3	FALSE
CAG4840	s__Eubacterium_hallii	TRUE	s__Eubacterium_hallii	1	FALSE	species	3	FALSE
CAG4843	s__Faecalibacterium_prausnitzii	TRUE	s__Faecalibacterium_prausnitzii	1	FALSE	species	3	FALSE
CAG4844	s__Bacteroides_salyersiae	TRUE	s__Bacteroides_salyersiae	1	FALSE	species	3	FALSE
CAG4845	s__Clostridium_citroniae	TRUE	s__Clostridium_citroniae	1	FALSE	species	3	FALSE
CAG4847	s__Bacteroides_coprophilus	TRUE	s__Bacteroides_coprophilus	1	FALSE	species	3	FALSE
CAG4848	s__Clostridium_sp_ATCC_BAA_442	TRUE	s__Clostridium_sp_ATCC_BAA_442	1	FALSE	species	3	FALSE
CAG4852	s__Bacteroides_xylanisolvens	TRUE	s__Bacteroides_xylanisolvens	1	FALSE	species	3	FALSE
CAG4853	s__Lactobacillus_ruminis	TRUE	s__Lactobacillus_ruminis	1	FALSE	species	3	FALSE
CAG4855	s__Bacteroides_xylanisolvens	TRUE	s__Bacteroides_xylanisolvens	1	FALSE	species	3	FALSE
CAG4860	s__Ruminococcus_lactaris	TRUE	s__Ruminococcus_lactaris	1	FALSE	species	3	FALSE
CAG4861	s__Bacteroides_salyersiae	TRUE	s__Bacteroides_salyersiae	1	FALSE	species	3	FALSE
CAG4863	s__Holdemania_filiformis	TRUE	s__Holdemania_filiformis	1	FALSE	species	3	FALSE
CAG4870	s__Bacteroides_dorei	TRUE	s__Bacteroides_dorei	1	FALSE	species	3	FALSE
CAG4873	s__Faecalibacterium_prausnitzii	TRUE	s__Faecalibacterium_prausnitzii	1	FALSE	species	3	FALSE
CAG4875	s__Bacteroides_dorei	TRUE	s__Bacteroides_dorei	1	FALSE	species	3	FALSE
CAG4876	s__Lactobacillus_ruminis	TRUE	s__Lactobacillus_ruminis	1	FALSE	species	3	FALSE
CAG4880	s__Coprococcus_comes	TRUE	s__Coprococcus_comes	1	FALSE	species	3	FALSE
CAG4883	s__Bacteroides_coprocola	TRUE	s__Bacteroides_coprocola	1	FALSE	species	3	FALSE
CAG4884	s__Streptococcus_mitis_oralis_pneumoniae	TRUE	s__Streptococcus_mitis_oralis_pneumoniae	1	FALSE	species	3	FALSE
CAG4888	s__Bacteroides_ovatus	TRUE	s__Bacteroides_ovatus	1	FALSE	species	3	FALSE
CAG4890	s__Dorea_formicigenerans	TRUE	s__Dorea_formicigenerans	1	FALSE	species	3	FALSE
CAG4893	s__Ruminococcus_obeum	TRUE	s__Ruminococcus_obeum	1	FALSE	species	3	FALSE
CAG4896	s__Bacteroides_xylanisolvens	TRUE	s__Bacteroides_xylanisolvens	1	FALSE	species	3	FALSE
CAG4902	s__Ruminococcus_gnavus	TRUE	s__Ruminococcus_gnavus	1	FALSE	species	3	FALSE
CAG4904	s__Lachnospiraceae_bacterium_3_1_57FAA_CT1	TRUE	s__Lachnospiraceae_bacterium_3_1_57FAA_CT1	1	FALSE	species	3	FALSE
CAG4906	s__Oxalobacter_formigenes	TRUE	s__Oxalobacter_formigenes	1	FALSE	species	3	FALSE
CAG4908	s__Paraprevotella_clara	TRUE	s__Paraprevotella_clara	1	FALSE	species	3	FALSE
CAG4909	s__Bacteroides_xylanisolvens	TRUE	s__Bacteroides_xylanisolvens	1	FALSE	species	3	FALSE
CAG4910	s__Eubacterium_hallii	TRUE	s__Eubacterium_hallii	1	FALSE	species	3	FALSE
CAG4911	s__Gordonibacter_pamelaeae	TRUE	s__Gordonibacter_pamelaeae	1	FALSE	species	3	FALSE
CAG4916	s__Bacteroides_ovatus	TRUE	s__Bacteroides_ovatus	1	FALSE	species	3	FALSE
CAG4919	s__Gordonibacter_pamelaeae	TRUE	s__Gordonibacter_pamelaeae	1	FALSE	species	3	FALSE
CAG4920	s__Faecalibacterium_prausnitzii	TRUE	s__Faecalibacterium_prausnitzii	1	FALSE	species	3	FALSE
CAG4921	s__Clostridium_hathewayi	TRUE	s__Clostridium_hathewayi	1	FALSE	species	3	FALSE
CAG4927	s__Faecalibacterium_prausnitzii	TRUE	s__Faecalibacterium_prausnitzii	1	FALSE	species	3	FALSE
CAG4933	s__Ruminococcus_torques	TRUE	s__Ruminococcus_torques	1	FALSE	species	3	FALSE
CAG4934	s__Gordonibacter_pamelaeae	TRUE	s__Gordonibacter_pamelaeae	1	FALSE	species	3	FALSE
CAG4935	s__Holdemania_filiformis	TRUE	s__Holdemania_filiformis	1	FALSE	species	3	FALSE
CAG4942	s__Bacteroides_ovatus	TRUE	s__Bacteroides_ovatus	1	FALSE	species	3	FALSE
CAG4950	s__Bacteroides_dorei	TRUE	s__Bacteroides_dorei	1	FALSE	species	3	FALSE
CAG4955	s__Bacteroides_salyersiae	TRUE	s__Bacteroides_salyersiae	1	FALSE	species	3	FALSE
CAG4957	s__Flavonifractor_plautii	TRUE	s__Flavonifractor_plautii	1	FALSE	species	3	FALSE
CAG4961	s__Gordonibacter_pamelaeae	TRUE	s__Gordonibacter_pamelaeae	1	FALSE	species	3	FALSE
CAG4963	s__Bacteroides_stercoris	TRUE	s__Bacteroides_stercoris	1	FALSE	species	3	FALSE
CAG4964	s__Clostridium_hathewayi	TRUE	s__Clostridium_hathewayi	1	FALSE	species	3	FALSE
CAG4967	s__Clostridium_bolteae	TRUE	s__Clostridium_bolteae	1	FALSE	species	3	FALSE
CAG4969	s__Clostridium_clostridioforme	TRUE	s__Clostridium_clostridioforme	1	FALSE	species	3	FALSE
CAG4970	s__Roseburia_inulinivorans	TRUE	s__Roseburia_inulinivorans	1	FALSE	species	3	FALSE
CAG4973	s__Prevotella_disiens	TRUE	s__Prevotella_disiens	1	FALSE	species	3	FALSE
CAG4974	s__Bacteroides_plebeius	TRUE	s__Bacteroides_plebeius	1	FALSE	species	3	FALSE
CAG4976	s__Faecalibacterium_prausnitzii	TRUE	s__Faecalibacterium_prausnitzii	1	FALSE	species	3	FALSE
CAG4981	s__Clostridium_clostridioforme	TRUE	s__Clostridium_clostridioforme	1	FALSE	species	3	FALSE
CAG4982	s__Veillonella_parvula	TRUE	s__Veillonella_parvula	1	FALSE	species	3	FALSE
CAG4983	s__Faecalibacterium_prausnitzii	TRUE	s__Faecalibacterium_prausnitzii	1	FALSE	species	3	FALSE
CAG4989	s__Lachnospiraceae_bacterium_7_1_58FAA	TRUE	s__Lachnospiraceae_bacterium_7_1_58FAA	1	FALSE	species	3	FALSE
CAG4990	g__Clostridium	TRUE	g__Clostridium	1	FALSE	genus	3	FALSE
CAG4995	s__Clostridium_clostridioforme	TRUE	s__Clostridium_clostridioforme	1	FALSE	species	3	FALSE
CAG4996	s__Ruminococcus_sp_5_1_39BFAA	TRUE	s__Ruminococcus_sp_5_1_39BFAA	1	FALSE	species	3	FALSE
CAG5003	s__Bacteroides_finegoldii	TRUE	s__Bacteroides_finegoldii	1	FALSE	species	3	FALSE
CAG5005	s__Alistipes_finegoldii	TRUE	s__Alistipes_finegoldii	1	FALSE	species	3	FALSE
CAG5006	s__Clostridium_innocuum	TRUE	s__Clostridium_innocuum	1	FALSE	species	3	FALSE
CAG5013	s__Faecalibacterium_prausnitzii	TRUE	s__Faecalibacterium_prausnitzii	1	FALSE	species	3	FALSE
CAG5014	s__Coprococcus_eutactus	TRUE	s__Coprococcus_eutactus	1	FALSE	species	3	FALSE
CAG5018	s__Clostridium_symbiosum	TRUE	s__Clostridium_symbiosum	1	FALSE	species	3	FALSE
CAG5020	s__Clostridium_innocuum	TRUE	s__Clostridium_innocuum	1	FALSE	species	3	FALSE
CAG5022	s__Holdemania_filiformis	TRUE	s__Holdemania_filiformis	1	FALSE	species	3	FALSE
CAG5023	s__Bacteroides_stercoris	TRUE	s__Bacteroides_stercoris	1	FALSE	species	3	FALSE
CAG5024	s__Clostridium_bolteae	TRUE	s__Clostridium_bolteae	1	FALSE	species	3	FALSE
CAG5027	g__Alistipes	TRUE	g__Alistipes	1	FALSE	genus	3	FALSE
CAG5029	s__Gordonibacter_pamelaeae	TRUE	s__Gordonibacter_pamelaeae	1	FALSE	species	3	FALSE
CAG5030	s__Gordonibacter_pamelaeae	TRUE	s__Gordonibacter_pamelaeae	1	FALSE	species	3	FALSE
CAG5031	s__Veillonella_dispar	TRUE	s__Veillonella_dispar	1	FALSE	species	3	FALSE
CAG5034	s__Roseburia_intestinalis	TRUE	s__Roseburia_intestinalis	1	FALSE	species	3	FALSE
CAG5042	s__Roseburia_hominis	TRUE	s__Roseburia_hominis	1	FALSE	species	3	FALSE
CAG5043	s__Clostridium_hathewayi	TRUE	s__Clostridium_hathewayi	1	FALSE	species	3	FALSE
CAG5044	s__Bacteroides_fragilis	TRUE	s__Bacteroides_fragilis	1	FALSE	species	3	FALSE
CAG5045	s__Ruminococcus_sp_5_1_39BFAA	TRUE	s__Ruminococcus_sp_5_1_39BFAA	1	FALSE	species	3	FALSE
CAG5050	s__Bacteroides_vulgatus	TRUE	s__Bacteroides_vulgatus	1	FALSE	species	3	FALSE
CAG5053	s__Ruminococcus_sp_5_1_39BFAA	TRUE	s__Ruminococcus_sp_5_1_39BFAA	1	FALSE	species	3	FALSE
CAG5058	s__Bacteroides_ovatus	TRUE	s__Bacteroides_ovatus	1	FALSE	species	3	FALSE
CAG5062	s__Clostridium_innocuum	TRUE	s__Clostridium_innocuum	1	FALSE	species	3	FALSE
CAG5063	s__Eubacterium_ramulus	TRUE	s__Eubacterium_ramulus	1	FALSE	species	3	FALSE
CAG5064	s__Dorea_formicigenerans	TRUE	s__Dorea_formicigenerans	1	FALSE	species	3	FALSE
CAG5068	s__Clostridium_symbiosum	TRUE	s__Clostridium_symbiosum	1	FALSE	species	3	FALSE
CAG5069	s__Bifidobacterium_pseudocatenulatum	TRUE	s__Bifidobacterium_pseudocatenulatum	1	FALSE	species	3	FALSE
CAG5070	s__Bilophila_wadsworthia	TRUE	s__Bilophila_wadsworthia	1	FALSE	species	3	FALSE
CAG5071	s__Bacteroides_salyersiae	TRUE	s__Bacteroides_salyersiae	1	FALSE	species	3	FALSE
CAG5072	s__Clostridium_bolteae	TRUE	s__Clostridium_bolteae	1	FALSE	species	3	FALSE
CAG5079	s__Parasutterella_excrementihominis	TRUE	s__Parasutterella_excrementihominis	1	FALSE	species	3	FALSE
CAG5081	s__Faecalibacterium_prausnitzii	TRUE	s__Faecalibacterium_prausnitzii	1	FALSE	species	3	FALSE
CAG5086	s__Faecalibacterium_prausnitzii	TRUE	s__Faecalibacterium_prausnitzii	1	FALSE	species	3	FALSE
CAG5092	s__Clostridium_symbiosum	TRUE	s__Clostridium_symbiosum	1	FALSE	species	3	FALSE
CAG5094	s__Clostridium_hathewayi	TRUE	s__Clostridium_hathewayi	1	FALSE	species	3	FALSE
CAG5100	s__Bacteroides_salyersiae	TRUE	s__Bacteroides_salyersiae	1	FALSE	species	3	FALSE
CAG5101	s__Faecalibacterium_prausnitzii	TRUE	s__Faecalibacterium_prausnitzii	1	FALSE	species	3	FALSE
CAG5102	s__Adlercreutzia_equolifaciens	TRUE	s__Adlercreutzia_equolifaciens	1	FALSE	species	3	FALSE
CAG5104	s__Dorea_formicigenerans	TRUE	s__Dorea_formicigenerans	1	FALSE	species	3	FALSE
CAG5107	s__Faecalibacterium_prausnitzii	TRUE	s__Faecalibacterium_prausnitzii	1	FALSE	species	3	FALSE
CAG5108	s__Clostridium_symbiosum	TRUE	s__Clostridium_symbiosum	1	FALSE	species	3	FALSE
CAG5110	s__Eubacterium_ramulus	TRUE	s__Eubacterium_ramulus	1	FALSE	species	3	FALSE
CAG5115	s__Anaerotruncus_colihominis	TRUE	s__Anaerotruncus_colihominis	1	FALSE	species	3	FALSE
CAG5116	s__Bacteroides_caccae	TRUE	s__Bacteroides_caccae	1	FALSE	species	3	FALSE
CAG5117	s__Holdemania_filiformis	TRUE	s__Holdemania_filiformis	1	FALSE	species	3	FALSE
CAG5121	s__Holdemania_filiformis	TRUE	s__Holdemania_filiformis	1	FALSE	species	3	FALSE
CAG5122	s__Bacteroides_vulgatus	TRUE	s__Bacteroides_vulgatus	1	FALSE	species	3	FALSE
CAG5125	s__Bacteroides_ovatus	TRUE	s__Bacteroides_ovatus	1	FALSE	species	3	FALSE
CAG5126	s__Prevotella_disiens	TRUE	s__Prevotella_disiens	1	FALSE	species	3	FALSE
CAG5127	s__Lachnospiraceae_bacterium_3_1_46FAA	TRUE	s__Lachnospiraceae_bacterium_3_1_46FAA	1	FALSE	species	3	FALSE
CAG5129	s__Roseburia_intestinalis	TRUE	s__Roseburia_intestinalis	1	FALSE	species	3	FALSE
CAG5132	s__Erysipelotrichaceae_bacterium_2_2_44A	TRUE	s__Erysipelotrichaceae_bacterium_2_2_44A	1	FALSE	species	3	FALSE
CAG5133	s__Clostridium_citroniae	TRUE	s__Clostridium_citroniae	1	FALSE	species	3	FALSE
CAG5134	s__Eubacterium_biforme	TRUE	s__Eubacterium_biforme	1	FALSE	species	3	FALSE
CAG5135	s__Bacteroides_dorei	TRUE	s__Bacteroides_dorei	1	FALSE	species	3	FALSE
CAG5136	s__Roseburia_intestinalis	TRUE	s__Roseburia_intestinalis	1	FALSE	species	3	FALSE
CAG5144	s__Lactobacillus_ruminis	TRUE	s__Lactobacillus_ruminis	1	FALSE	species	3	FALSE
CAG5145	s__Faecalibacterium_prausnitzii	TRUE	s__Faecalibacterium_prausnitzii	1	FALSE	species	3	FALSE
CAG5146	s__Lachnospiraceae_bacterium_7_1_58FAA	TRUE	s__Lachnospiraceae_bacterium_7_1_58FAA	1	FALSE	species	3	FALSE
CAG5148	s__Clostridium_symbiosum	TRUE	s__Clostridium_symbiosum	1	FALSE	species	3	FALSE
CAG5151	s__Roseburia_intestinalis	TRUE	s__Roseburia_intestinalis	1	FALSE	species	3	FALSE
CAG5153	s__Gordonibacter_pamelaeae	TRUE	s__Gordonibacter_pamelaeae	1	FALSE	species	3	FALSE
CAG5161	s__Coprococcus_eutactus	TRUE	s__Coprococcus_eutactus	1	FALSE	species	3	FALSE
CAG5167	s__Bacteroides_fragilis	TRUE	s__Bacteroides_fragilis	1	FALSE	species	3	FALSE
CAG5169	s__Bacteroides_thetaiotaomicron	TRUE	s__Bacteroides_thetaiotaomicron	1	FALSE	species	3	FALSE
CAG5170	s__Dorea_formicigenerans	TRUE	s__Dorea_formicigenerans	1	FALSE	species	3	FALSE
CAG5172	s__Streptococcus_mitis_oralis_pneumoniae	TRUE	s__Streptococcus_mitis_oralis_pneumoniae	1	FALSE	species	3	FALSE
CAG5173	s__Parabacteroides_distasonis	TRUE	s__Parabacteroides_distasonis	1	FALSE	species	3	FALSE
CAG5177	s__Anaerotruncus_colihominis	TRUE	s__Anaerotruncus_colihominis	1	FALSE	species	3	FALSE
CAG5180	s__Lachnospiraceae_bacterium_1_1_57FAA	TRUE	s__Lachnospiraceae_bacterium_1_1_57FAA	1	FALSE	species	3	FALSE
CAG5182	s__Odoribacter_splanchnicus	TRUE	s__Odoribacter_splanchnicus	1	FALSE	species	3	FALSE
CAG5187	s__Prevotella_copri	TRUE	s__Prevotella_copri	1	FALSE	species	3	FALSE
CAG5188	s__Clostridium_citroniae	TRUE	s__Clostridium_citroniae	1	FALSE	species	3	FALSE
CAG5189	s__Clostridium_symbiosum	TRUE	s__Clostridium_symbiosum	1	FALSE	species	3	FALSE
CAG5191	s__Clostridium_hathewayi	TRUE	s__Clostridium_hathewayi	1	FALSE	species	3	FALSE
CAG5192	s__Veillonella_dispar	TRUE	s__Veillonella_dispar	1	FALSE	species	3	FALSE
CAG5193	s__Clostridium_sp_ATCC_BAA_442	TRUE	s__Clostridium_sp_ATCC_BAA_442	1	FALSE	species	3	FALSE
CAG5194	s__Lachnospiraceae_bacterium_1_1_57FAA	TRUE	s__Lachnospiraceae_bacterium_1_1_57FAA	1	FALSE	species	3	FALSE
CAG5198	s__Ruminococcus_torques	TRUE	s__Ruminococcus_torques	1	FALSE	species	3	FALSE
CAG5199	s__Paraprevotella_clara	TRUE	s__Paraprevotella_clara	1	FALSE	species	3	FALSE
CAG5202	s__Bacteroides_fragilis	TRUE	s__Bacteroides_fragilis	1	FALSE	species	3	FALSE
CAG5208	s__Faecalibacterium_prausnitzii	TRUE	s__Faecalibacterium_prausnitzii	1	FALSE	species	3	FALSE
CAG5210	s__Bacteroides_salyersiae	TRUE	s__Bacteroides_salyersiae	1	FALSE	species	3	FALSE
CAG5216	s__Bacteroides_eggerthii	TRUE	s__Bacteroides_eggerthii	1	FALSE	species	3	FALSE
CAG5220	s__Bacteroides_ovatus	TRUE	s__Bacteroides_ovatus	1	FALSE	species	3	FALSE
CAG5221	s__Alistipes_sp_AP11	TRUE	s__Alistipes_sp_AP11	1	FALSE	species	3	FALSE
CAG5223	s__Holdemania_filiformis	TRUE	s__Holdemania_filiformis	1	FALSE	species	3	FALSE
CAG5225	s__Bacteroides_faecis	TRUE	s__Bacteroides_faecis	1	FALSE	species	3	FALSE
CAG5226	s__Bacteroides_plebeius	TRUE	s__Bacteroides_plebeius	1	FALSE	species	3	FALSE
CAG5227	s__Ruminococcus_obeum	TRUE	s__Ruminococcus_obeum	1	FALSE	species	3	FALSE
CAG5228	s__Ruminococcus_gnavus	TRUE	s__Ruminococcus_gnavus	1	FALSE	species	3	FALSE
CAG5229	s__Gordonibacter_pamelaeae	TRUE	s__Gordonibacter_pamelaeae	1	FALSE	species	3	FALSE
CAG5232	s__Clostridium_hathewayi	TRUE	s__Clostridium_hathewayi	1	FALSE	species	3	FALSE
CAG5233	s__Lachnospiraceae_bacterium_7_1_58FAA	TRUE	s__Lachnospiraceae_bacterium_7_1_58FAA	1	FALSE	species	3	FALSE
CAG5236	s__Faecalibacterium_prausnitzii	TRUE	s__Faecalibacterium_prausnitzii	1	FALSE	species	3	FALSE
CAG5238	s__Flavonifractor_plautii	TRUE	s__Flavonifractor_plautii	1	FALSE	species	3	FALSE
CAG5241	s__Clostridium_symbiosum	TRUE	s__Clostridium_symbiosum	1	FALSE	species	3	FALSE
CAG5242	s__Clostridium_hathewayi	TRUE	s__Clostridium_hathewayi	1	FALSE	species	3	FALSE
CAG5249	s__Escherichia_coli	TRUE	s__Escherichia_coli	1	FALSE	species	3	FALSE
CAG5251	g__Bacteroides	TRUE	g__Bacteroides	1	FALSE	genus	3	FALSE
CAG5259	s__Lachnospiraceae_bacterium_7_1_58FAA	TRUE	s__Lachnospiraceae_bacterium_7_1_58FAA	1	FALSE	species	3	FALSE
CAG5268	s__Clostridium_citroniae	TRUE	s__Clostridium_citroniae	1	FALSE	species	3	FALSE
CAG5269	s__Gordonibacter_pamelaeae	TRUE	s__Gordonibacter_pamelaeae	1	FALSE	species	3	FALSE
CAG5270	s__Faecalibacterium_prausnitzii	TRUE	s__Faecalibacterium_prausnitzii	1	FALSE	species	3	FALSE
CAG5272	s__Odoribacter_splanchnicus	TRUE	s__Odoribacter_splanchnicus	1	FALSE	species	3	FALSE
CAG5278	s__Clostridium_leptum	TRUE	s__Clostridium_leptum	1	FALSE	species	3	FALSE
CAG5279	s__Bacteroides_eggerthii	TRUE	s__Bacteroides_eggerthii	1	FALSE	species	3	FALSE
CAG5281	s__Ruminococcus_bromii	TRUE	s__Ruminococcus_bromii	1	FALSE	species	3	FALSE
CAG5282	s__Lachnospiraceae_bacterium_5_1_63FAA	TRUE	s__Lachnospiraceae_bacterium_5_1_63FAA	1	FALSE	species	3	FALSE
CAG5283	s__Bifidobacterium_catenulatum	TRUE	s__Bifidobacterium_catenulatum	1	FALSE	species	3	FALSE
CAG5284	s__Clostridium_hathewayi	TRUE	s__Clostridium_hathewayi	1	FALSE	species	3	FALSE
CAG5287	s__Flavonifractor_plautii	TRUE	s__Flavonifractor_plautii	1	FALSE	species	3	FALSE
CAG5288	s__Dialister_invisus	TRUE	s__Dialister_invisus	1	FALSE	species	3	FALSE
CAG5290	s__Parabacteroides_distasonis	TRUE	s__Parabacteroides_distasonis	1	FALSE	species	3	FALSE
CAG5291	s__Ruminococcus_torques	TRUE	s__Ruminococcus_torques	1	FALSE	species	3	FALSE
CAG5297	s__Streptococcus_mitis_oralis_pneumoniae	TRUE	s__Streptococcus_mitis_oralis_pneumoniae	1	FALSE	species	3	FALSE
CAG5298	s__Lachnospiraceae_bacterium_7_1_58FAA	TRUE	s__Lachnospiraceae_bacterium_7_1_58FAA	1	FALSE	species	3	FALSE
CAG5302	s__Streptococcus_mitis_oralis_pneumoniae	TRUE	s__Streptococcus_mitis_oralis_pneumoniae	1	FALSE	species	3	FALSE
CAG5303	s__Lachnospiraceae_bacterium_7_1_58FAA	TRUE	s__Lachnospiraceae_bacterium_7_1_58FAA	1	FALSE	species	3	FALSE
CAG5310	s__Lachnospiraceae_bacterium_5_1_63FAA	TRUE	s__Lachnospiraceae_bacterium_5_1_63FAA	1	FALSE	species	3	FALSE
CAG5311	s__Eubacterium_rectale	TRUE	s__Eubacterium_rectale	1	FALSE	species	3	FALSE
CAG5312	s__Bacteroides_fragilis	TRUE	s__Bacteroides_fragilis	1	FALSE	species	3	FALSE
CAG5313	s__Bacteroides_nordii	TRUE	s__Bacteroides_nordii	1	FALSE	species	3	FALSE
CAG5314	s__Coprococcus_comes	TRUE	s__Coprococcus_comes	1	FALSE	species	3	FALSE
CAG5318	s__Streptococcus_thermophilus	TRUE	s__Streptococcus_thermophilus	1	FALSE	species	2	FALSE
CAG5323	s__Faecalibacterium_prausnitzii	TRUE	s__Faecalibacterium_prausnitzii	1	FALSE	species	2	FALSE
CAG5324	s__Faecalibacterium_prausnitzii	TRUE	s__Faecalibacterium_prausnitzii	1	FALSE	species	2	FALSE
CAG5326	s__Parabacteroides_goldsteinii	TRUE	s__Parabacteroides_goldsteinii	1	FALSE	species	2	FALSE
CAG5330	s__Bacteroides_salyersiae	TRUE	s__Bacteroides_salyersiae	1	FALSE	species	2	FALSE
CAG5334	s__Clostridium_citroniae	TRUE	s__Clostridium_citroniae	1	FALSE	species	2	FALSE
CAG5339	s__Clostridium_clostridioforme	TRUE	s__Clostridium_clostridioforme	1	FALSE	species	2	FALSE
CAG5341	s__Escherichia_coli	TRUE	s__Escherichia_coli	1	FALSE	species	2	FALSE
CAG5350	s__Bacteroides_finegoldii	TRUE	s__Bacteroides_finegoldii	1	FALSE	species	2	FALSE
CAG5356	s__Bacteroides_ovatus	TRUE	s__Bacteroides_ovatus	1	FALSE	species	2	FALSE
CAG5362	s__Ruminococcus_lactaris	TRUE	s__Ruminococcus_lactaris	1	FALSE	species	2	FALSE
CAG5365	s__Clostridium_clostridioforme	TRUE	s__Clostridium_clostridioforme	1	FALSE	species	2	FALSE
CAG5366	s__Bacteroides_faecis	TRUE	s__Bacteroides_faecis	1	FALSE	species	2	FALSE
CAG5370	s__Coprobacter_fastidiosus	TRUE	s__Coprobacter_fastidiosus	1	FALSE	species	2	FALSE
CAG5372	s__Eubacterium_hallii	TRUE	s__Eubacterium_hallii	1	FALSE	species	2	FALSE
CAG5379	s__Faecalibacterium_prausnitzii	TRUE	s__Faecalibacterium_prausnitzii	1	FALSE	species	2	FALSE
CAG5381	s__Ruminococcus_gnavus	TRUE	s__Ruminococcus_gnavus	1	FALSE	species	2	FALSE
CAG5383	s__Clostridium_sp_ATCC_BAA_442	TRUE	s__Clostridium_sp_ATCC_BAA_442	1	FALSE	species	2	FALSE
CAG5386	s__Bacteroides_massiliensis	TRUE	s__Bacteroides_massiliensis	1	FALSE	species	2	FALSE
CAG5390	s__Clostridium_leptum	TRUE	s__Clostridium_leptum	1	FALSE	species	2	FALSE
CAG5392	s__Bacteroides_ovatus	TRUE	s__Bacteroides_ovatus	1	FALSE	species	2	FALSE
CAG5393	s__Gordonibacter_pamelaeae	TRUE	s__Gordonibacter_pamelaeae	1	FALSE	species	2	FALSE
CAG5394	s__Bacteroides_uniformis	TRUE	s__Bacteroides_uniformis	1	FALSE	species	2	FALSE
CAG5399	s__Lachnospiraceae_bacterium_1_1_57FAA	TRUE	s__Lachnospiraceae_bacterium_1_1_57FAA	1	FALSE	species	2	FALSE
[truncated: 5,091 more rows]
