# Supplementary material for: Antibiotics create a shift from mutualism to competition in human gut communities with a longer-lasting impact on fungi than bacteria
Source: Microbiome. 2020 Sep 12;8:133. doi: 10.1186/s40168-020-00899-6 (PMC7488854; doi:10.1186/s40168-020-00899-6)
Supplement: Supplementary file 9 — Additional file 8. Statistical results for differences in MGS relative abundance between time points. [file 40168_2020_899_MOESM8_ESM.xls]

## Sheet: Baseline_VS_DT
	counts in group 0	counts in group 1	NTimePool42	pvalues	adjPvalues
MGS113:s__Bifidobacterium_adolescentis	604.901	41.3503	-3.74932	4.34978e-06	0.000926503
MGS75:s__Bacteroidales_bacterium_ph8	652.151	583.891	-3.04925	7.05823e-05	0.00751701
MGS155:s__Faecalibacterium_prausnitzii	734.367	229.009	-2.88712	0.000319549	0.0136128
MGS108:s__Ruminococcus_lactaris	322.706	95.2874	-2.66158	0.000305325	0.0136128
MGS7:s__Clostridium_bolteae	17.1304	598.418	2.26615	0.000224557	0.0136128
MGS204:s__Eubacterium_hallii	331.274	172.103	-2.84659	0.000539779	0.0186725
MGS153	505.479	311.9	-2.03718	0.000618184	0.0186725
MGS139	381.838	508.666	-2.01012	0.000701316	0.0186725
MGS58:s__Roseburia_inulinivorans	652.419	389.498	-2.80966	0.000837944	0.0198313
MGS83	266.599	92.8723	-2.47818	0.000965633	0.020568
MGS95	913.322	685.268	-2.94687	0.00125102	0.0242242
MGS109:s__Dialister_invisus	3018.24	28.6113	-3.57067	0.0016205	0.0265513
MGS22	899.129	1065.73	-2.68061	0.00150564	0.0265513
MGS76:s__Akkermansia_muciniphila	388.11	318.273	-2.97416	0.00221285	0.0332158
MGS117:s__Bifidobacterium_longum	455.38	183.155	-2.71675	0.00233914	0.0332158
MGS54	4123.08	3895.96	-2.569	0.00276405	0.0346319
MGS166	215.538	25.8643	-2.15064	0.00265591	0.0346319
MGS97:s__Eubacterium_rectale	4273.11	3934.29	-2.82278	0.00293298	0.034707
MGS128	1466.95	696.961	-2.06767	0.00366737	0.0408915
MGS39:s__Odoribacter_splanchnicus	1005.13	902.309	-1.9519	0.00383958	0.0408915
MGS91:s__Ruminococcus_sp_5_1_39BFAA	524.849	643.725	-2.8157	0.00418675	0.0419221
MGS158	758.936	213.993	-2.74131	0.00432998	0.0419221
MGS170	229.616	175.736	-2.03714	0.00470008	0.0435268
MGS151	691.055	553.268	-2.78226	0.00543313	0.0445099
MGS121:s__Coprococcus_comes	263.171	367.392	-2.00359	0.00519648	0.0445099
MGS180	139.091	216.582	-1.46964	0.00535804	0.0445099
MGS127	608.849	79.2752	-2.29756	0.00720699	0.0568552
MGS81	562.171	110.622	-2.29138	0.00822819	0.0584202
MGS198:s__Faecalibacterium_prausnitzii	1080.02	387.085	-2.03166	0.00794852	0.0584202
MGS136	134.444	24.2039	-1.73508	0.00806947	0.0584202
MGS52	798.122	383.701	-2.67879	0.00870036	0.0597799
MGS23:s__Parabacteroides_goldsteinii	508.803	383.697	-1.38222	0.0102311	0.0681005
MGS186	115.998	1.02006e-08	-1.52085	0.0106817	0.0689453
MGS21	9480.14	2702.79	-3.30406	0.014032	0.0879066
MGS120	184.449	255.942	-1.32451	0.0147536	0.0897859
MGS57	583.486	967.851	-2.1736	0.0176146	0.102065
MGS131	328.642	131.007	-2.01661	0.0191403	0.102065
MGS82	326.177	397.215	-1.96235	0.0184552	0.102065
MGS12	195.501	1174.64	-1.83655	0.0188266	0.102065
MGS93	361.66	244.026	-1.5672	0.0196205	0.102065
MGS111	667.575	1555.78	0.70631	0.0196463	0.102065
MGS105:s__Dorea_longicatena	217.822	278.493	-1.2369	0.0207379	0.105171
MGS192:s__Alistipes_senegalensis	244.383	72.0102	-1.71192	0.021583	0.106911
MGS100:s__Alistipes_putredinis	3684.4	6853.48	-2.03576	0.0239678	0.111146
MGS98	1052.38	2448.62	-1.80845	0.0252165	0.111146
MGS89	258.092	14.8113	-1.57324	0.0252399	0.111146
MGS90	333.702	659.768	-1.51083	0.0251267	0.111146
MGS210:s__Parabacteroides_goldsteinii	306.661	59.6977	-1.05096	0.0240892	0.111146
MGS183:s__Lachnospiraceae_bacterium_2_1_58FAA	5.61618e-09	41.9756	0.989143	0.0255689	0.111146
MGS135	488.543	214.937	-1.62115	0.0299008	0.127378
MGS38	767.905	220.95	-2.13857	0.0330051	0.132821
MGS143:s__Clostridium_sp_L2_50	361.668	28.0481	-1.7274	0.0330493	0.132821
MGS175	289.658	88.8368	-1.31606	0.0327928	0.132821
MGS182	809.961	1641.26	-1.66223	0.0350986	0.138445
MGS62:s__Barnesiella_intestinihominis	1057.04	2319.92	-1.58108	0.0394404	0.152742
MGS86	1479.48	74.506	-1.88526	0.0413188	0.155608
MGS165	221.89	897.228	-1.44814	0.0416415	0.155608
MGS154	686.976	383.358	-2.12435	0.0482937	0.174348
MGS149	1335.95	52.7497	-1.76422	0.047986	0.174348
MGS16	455.31	2423.91	-1.68549	0.049613	0.176126
MGS26:s__Bacteroides_vulgatus	8213.16	19457.5	-2.28798	0.0509469	0.177896
MGS37	1128.34	377.631	-1.74822	0.0576699	0.181309
MGS203	263.549	188.054	-1.7403	0.0531631	0.181309
MGS146	864.317	1768.39	-1.66454	0.056021	0.181309
MGS31:s__Bilophila_wadsworthia	390.83	288.04	-1.42644	0.0575565	0.181309
MGS92:s__Sutterella_wadsworthensis	383.886	216.489	-1.40951	0.0578825	0.181309
MGS208	240.332	330.777	-1.21874	0.0561281	0.181309
MGS80:s__Alistipes_indistinctus	171.896	213.56	-1.17328	0.05446	0.181309
MGS35:s__Parabacteroides_merdae	1277.37	631.02	-1.82822	0.060638	0.187187
MGS84:s__Lachnospiraceae_bacterium_3_1_46FAA	25.5137	1012.76	1.85459	0.0677387	0.196956
MGS181	631.257	16.9768	-1.37795	0.0652395	0.196956
MGS30:s__Bacteroides_faecis	188.948	3.78297	-1.14441	0.0656667	0.196956
MGS99	221.641	19.0922	-1.07764	0.0681908	0.196956
MGS8:s__Clostridium_hathewayi	2.2989	112.815	0.96101	0.068426	0.196956
MGS167	224.407	34.5731	-1.25287	0.0726536	0.206336
MGS144:s__Ruminococcus_gnavus	76.283	178.506	0.874752	0.0744557	0.208672
MGS197	217.852	9.75956e-09	-1.13205	0.0768185	0.210943
MGS159:s__Methanobrevibacter_smithii	232.504	275.766	-0.554529	0.0772466	0.210943
MGS171:s__Eggerthella_lenta	4.32775	47.3612	0.579693	0.0792375	0.21364
MGS177	13.6059	1.02121e-08	-0.495612	0.0803554	0.213946
MGS5:g__Clostridium	5.59776e-09	234.159	1.03577	0.0824236	0.216744
MGS94:s__Ruminococcus_torques	111.12	1111.28	1.5307	0.0931693	0.23218
MGS49:s__Paraprevotella_clara	384.133	2927.49	1.09297	0.0935444	0.23218
MGS148	364.607	1.14132e-08	-1.02103	0.0937441	0.23218
MGS185	198.618	1074.75	-0.907681	0.0923255	0.23218
MGS145	45.3928	125.221	-0.656783	0.090011	0.23218
MGS124:s__Eubacterium_ventriosum	296.135	443.51	-1.02522	0.0951473	0.23277
MGS184	69.8642	10.7708	-0.803665	0.0961679	0.23277
MGS133	191.89	101.401	-1.26734	0.100041	0.23541
MGS50:s__Roseburia_hominis	495.013	819.442	-1.1128	0.100574	0.23541
MGS162	243.149	431.213	-1.04871	0.100496	0.23541
MGS206	6.53304e-09	67.7096	0.72377	0.105149	0.243444
MGS3	360.344	50.2788	-1.12098	0.107246	0.243773
MGS24	1282.12	489.799	-0.832923	0.107581	0.243773
MGS173	486.488	668.595	-1.12532	0.110918	0.248689
MGS102:s__Alistipes_sp_AP11	301.807	235.215	-1.00836	0.11687	0.259305
MGS67:s__Alistipes_finegoldii	919.359	1755.67	-0.879243	0.141204	0.310067
MGS40:s__Subdoligranulum_sp_4_3_54A2FAA	17.6583	453.675	1.39361	0.143404	0.311684
MGS66:s__Bacteroides_clarus	88.6988	94.6658	-0.818892	0.146785	0.31581
MGS79:s__Anaerotruncus_colihominis	4.50163	77.6611	0.713762	0.167781	0.357373
MGS74	389.056	337.553	-1.31728	0.182446	0.384387
MGS196:s__Haemophilus_parainfluenzae	37.2541	47.4066	-0.745115	0.190079	0.384387
MGS207	105.516	1.0343e-08	-0.641422	0.189919	0.384387
MGS78:s__Catenibacterium_mitsuokai	105.225	9.78213e-09	-0.641046	0.18992	0.384387
MGS189	29.8695	1.08302e-08	-0.471249	0.190895	0.384387
MGS141	20.721	1.20902e-08	-0.422954	0.191406	0.384387
MGS53	22.3332	571.338	0.344436	0.193096	0.384387
MGS60:s__Bacteroides_coprophilus	642.473	994.618	-0.734875	0.19776	0.390026
MGS132	101.49	60.3869	-0.906998	0.201758	0.394262
MGS114	176.361	367.729	-1.05674	0.207698	0.399001
MGS160	418.342	95.0106	-0.83556	0.20793	0.399001
MGS14	12.5366	3.62534	-0.337419	0.220241	0.418851
MGS164	6.54638e-09	33.1965	0.362062	0.238809	0.450145
MGS45:s__Bacteroides_finegoldii	76.0846	1655.77	0.78773	0.247171	0.460582
MGS55:s__Bacteroides_massiliensis	540.478	699.017	-0.783695	0.248671	0.460582
MGS2	117.028	8.60369	-0.500113	0.251456	0.461725
MGS106:s__Desulfovibrio_piger	201.733	147.845	-0.505429	0.253978	0.46237
MGS119	3306.15	389.861	-0.220061	0.265798	0.479787
MGS211	76.5052	34.7218	-0.440526	0.268875	0.479922
MGS190	4.38205	19.5339	-0.17344	0.270379	0.479922
MGS115	185.162	39.5829	-0.156972	0.273013	0.480594
MGS118	221.084	18.1581	-0.539526	0.275653	0.481263
MGS161	19.4903	61.2599	0.114526	0.285451	0.494318
MGS194:s__Lachnospiraceae_bacterium_7_1_58FAA	69.733	253.833	0.679473	0.289033	0.496484
MGS152:s__Ruminococcaceae_bacterium_D16	34.3167	11.5373	-0.268313	0.295653	0.503792
MGS176	599.855	178.062	-0.971715	0.298202	0.504103
MGS28:s__Bacteroides_caccae	879.98	5713.65	-0.855445	0.308886	0.516861
MGS200	126.674	232.787	-0.852464	0.310602	0.516861
MGS72:s__Sutterella_wadsworthensis	85.5634	257.86	-0.682547	0.315762	0.521375
MGS73	153.244	97.2417	-0.755052	0.32935	0.539627
MGS33:s__Roseburia_intestinalis	523.467	2507.05	0.769898	0.334769	0.543283
MGS163	1389.59	5086.91	0.223062	0.336682	0.543283
MGS142	269.727	777.797	-0.742362	0.339588	0.543851
MGS71:s__Oscillibacter_sp_KLE_1745	35.5605	125.47	0.518398	0.344348	0.54736
MGS157	273.637	363.74	-0.888912	0.348278	0.549505
MGS9:s__Lachnospiraceae_bacterium_3_1_57FAA_CT1	6.89756	262.356	0.58844	0.365773	0.568683
MGS179:s__Parabacteroides_johnsonii	117.285	327.063	-0.539388	0.365141	0.568683
MGS59:s__Bacteroides_stercoris	1254.75	4606.73	-0.555162	0.375895	0.580186
MGS70	306.03	495.584	-0.786914	0.391251	0.599543
MGS209	104.516	312.252	-0.320332	0.405262	0.616577
MGS29	22.9759	149.868	0.414541	0.430859	0.650872
MGS178	20.1112	14.0404	-0.232814	0.452305	0.678457
MGS112	141.112	1249	0.151652	0.470105	0.700227
MGS87:s__Streptococcus_thermophilus	234.837	163.759	-0.392694	0.47367	0.700637
MGS41:s__Bacteroides_dorei	1598.36	3553.32	-0.627165	0.486378	0.714472
MGS34	6.20775e-09	118.697	0.13749	0.524643	0.765403
MGS116	77.9246	118.688	-0.464627	0.532187	0.767145
MGS205:s__Ruminococcus_callidus	6.93122e-09	2.48657	0.0858004	0.53304	0.767145
MGS32:s__Klebsiella_pneumoniae	60.5129	173.693	0.324295	0.542011	0.774821
MGS125:s__Bacteroides_xylanisolvens	842.087	3815.63	0.461084	0.555996	0.789514
MGS69:s__Eubacterium_siraeum	1661.94	1099.08	-0.487769	0.572474	0.807529
MGS85	530.13	4261.21	0.544802	0.58225	0.815916
MGS122:s__Clostridium_sp_ATCC_BAA_442	18.2112	121.368	0.23836	0.592343	0.824634
MGS27:s__Parabacteroides_distasonis	733.209	2555.83	-0.553412	0.623901	0.841493
MGS123	24.8161	20.7834	-0.235011	0.624206	0.841493
MGS96:s__Lachnospiraceae_bacterium_1_1_57FAA	25.7211	174.943	0.227373	0.621507	0.841493
MGS36	27.2645	187.497	0.103611	0.620979	0.841493
MGS212	1135.95	937.516	-0.0197654	0.615022	0.841493
MGS44:s__Bacteroides_eggerthii	3896.45	2609.42	-0.470252	0.657575	0.854196
MGS56	6.97325	95.0511	0.24486	0.657691	0.854196
MGS199:s__Bifidobacterium_catenulatum	18.691	23.9363	-0.169979	0.657155	0.854196
MGS172	57.7316	138.536	-0.141215	0.647386	0.854196
MGS104	24.3217	16.5624	0.119051	0.646774	0.854196
MGS101	148.544	106.409	0.116636	0.646626	0.854196
MGS129	25.6688	58.3714	-0.170594	0.671497	0.866842
MGS4	69.6384	209.868	-0.21736	0.678715	0.870881
MGS188:s__Bacteroides_cellulosilyticus	233.164	3836.67	0.353716	0.687568	0.872196
MGS25:s__Bacteroides_nordii	54.4456	318.837	0.189246	0.687929	0.872196
MGS107	15.2596	191.864	0.151859	0.697738	0.878216
MGS195:s__Enterobacter_cloacae	5.20135	6.38843	-0.10168	0.700923	0.878216
MGS156	97.7033	291.104	-0.199546	0.70878	0.882867
MGS65:s__Bacteroides_fragilis	1243.84	1611.99	-0.260831	0.726125	0.899213
MGS42	88.122	319.195	-0.253866	0.746542	0.919152
MGS187	29.8866	346.387	0.215119	0.756706	0.926312
MGS110	3622.88	11528.9	-0.213342	0.768136	0.928179
MGS88	60.1533	177.4	-0.209035	0.768221	0.928179
MGS63:s__Coprococcus_eutactus	101.877	208.568	-0.129598	0.771303	0.928179
MGS137:s__Bacteroides_ovatus	925.56	4857.94	-0.319812	0.787002	0.94175
MGS18	38.9321	611.425	0.188918	0.799512	0.951375
MGS43:s__Bacteroides_uniformis	5364.72	15000.3	-0.231012	0.820922	0.951728
MGS191	997.971	5391.55	0.143106	0.81964	0.951728
MGS61	19.7937	70.7628	-0.12338	0.826384	0.951728
MGS47	31.9384	194.396	-0.117769	0.813442	0.951728
MGS168	16.1274	44.9636	0.101728	0.818594	0.951728
MGS201	8.2837	19.1113	0.0902161	0.826618	0.951728
MGS140	52.2509	311.653	-0.096986	0.844536	0.967129
MGS64	240.321	697.615	0.171374	0.866268	0.979371
MGS15	34.0516	229.424	-0.114984	0.869019	0.979371
MGS150	78.3851	150.679	0.113732	0.86321	0.979371
MGS19	105.802	513.148	-0.0650414	0.889118	0.99153
MGS213:s__Lactobacillus_ruminis	1.51344	12.5872	0.040548	0.885285	0.99153
MGS20:s__Bacteroides_thetaiotaomicron	563.152	2614.43	-0.0728753	0.944719	1
MGS51	2447.91	8523.51	0.0683057	0.929574	1
MGS48:s__Bacteroides_cellulosilyticus	206.136	2181.88	0.0582275	0.938838	1
MGS46:s__Coprobacter_fastidiosus	202.903	1042.2	0.0417232	0.949063	1
MGS103	437.819	2881.21	-0.0236603	0.980753	1
MGS134	3.02725	21.8117	0.0234339	0.949311	1
MGS169	189.236	665.124	-0.0168338	0.980626	1
MGS13	40.5372	1604.57	0.00944206	0.988445	1
MGS17	160.471	555.391	-0.00233513	0.991996	1
MGS6	6.14985e-09	350.668	2.57226e-08	0.999999	1
MGS202	6.43611e-09	24.0964	1.42511e-08	1	1
MGS193	7.03016e-09	14.3644	1.20254e-08	1	1
MGS130	7.00381e-09	9.09759e-09	-2.1467e-10	1	1
MGS126	5.25803e-09	1.07544e-08	1.88656e-10	1	1
MGS68	6.74687e-09	8.96446e-09	-1.63247e-10	1	1
MGS11	5.86743e-09	1.10292e-08	1.53304e-10	1	1
MGS1	7.28322e-09	9.75189e-09	-1.48642e-10	1	1
MGS138	7.45181e-09	1.02684e-08	-1.36782e-10	1	1
MGS147	7.45829e-09	1.01743e-08	-1.19096e-10	1	1
MGS10	6.8917e-09	9.74041e-09	-9.61219e-11	1	1
MGS174	6.50617e-09	1.068e-08	3.99119e-11	1	1
MGS77	6.82829e-09	1.09674e-08	1.14699e-11	1	1

## Sheet: Baseline_VS_EPT
	counts in group 0	counts in group 1	NTimePool43	pvalues	adjPvalues
MGS158	758.936	30.2688	-2.71352	0.000973367	0.207327
MGS109:s__Dialister_invisus	3018.24	2056.98	-2.42899	0.0237736	0.419881
MGS81	562.171	25.949	-2.12995	0.00637705	0.419881
MGS54	4123.08	5073.16	-1.84425	0.0127636	0.419881
MGS113:s__Bifidobacterium_adolescentis	604.901	1184.73	-1.78192	0.0338369	0.419881
MGS52	798.122	1095.72	-1.77369	0.0500662	0.419881
MGS76:s__Akkermansia_muciniphila	388.11	727.521	-1.76079	0.0212688	0.419881
MGS204:s__Eubacterium_hallii	331.274	230.215	-1.74271	0.00604277	0.419881
MGS154	686.976	500.891	-1.64572	0.0199076	0.419881
MGS74	389.056	98.9647	-1.60906	0.033353	0.419881
MGS91:s__Ruminococcus_sp_5_1_39BFAA	524.849	953.159	-1.38673	0.0549665	0.419881
MGS128	1466.95	2729.55	-1.38085	0.0322702	0.419881
MGS151	691.055	1283.11	-1.36334	0.0537502	0.419881
MGS22	899.129	1194.17	-1.34033	0.0448312	0.419881
MGS175	289.658	90.7716	-1.29814	0.0385382	0.419881
MGS49:s__Paraprevotella_clara	384.133	2728.59	1.29693	0.0201298	0.419881
MGS43:s__Bacteroides_uniformis	5364.72	20685.4	1.28651	0.0443005	0.419881
MGS157	273.637	170.597	-1.26409	0.0550598	0.419881
MGS132	101.49	29.2967	-1.16218	0.0249502	0.419881
MGS55:s__Bacteroides_massiliensis	540.478	1932.81	1.15156	0.0468845	0.419881
MGS179:s__Parabacteroides_johnsonii	117.285	64.1225	-0.98916	0.0591381	0.419881
MGS156	97.7033	73.1953	-0.957454	0.0575076	0.419881
MGS108:s__Ruminococcus_lactaris	322.706	496.902	-0.936663	0.0590993	0.419881
MGS93	361.66	880.295	-0.923754	0.0364195	0.419881
MGS206	6.53304e-09	52.7476	0.874644	0.0392201	0.419881
MGS131	328.642	233.107	-0.824064	0.0273766	0.419881
MGS192:s__Alistipes_senegalensis	244.383	193.964	-0.810336	0.0477013	0.419881
MGS7:s__Clostridium_bolteae	17.1304	55.1303	0.69175	0.0237567	0.419881
MGS29	22.9759	308.026	0.619976	0.0588977	0.419881
MGS5:g__Clostridium	5.59776e-09	27.1031	0.593587	0.0588542	0.419881
MGS176	599.855	83.1111	-1.29723	0.0654269	0.422301
MGS39:s__Odoribacter_splanchnicus	1005.13	1432.96	-1.0899	0.0639753	0.422301
MGS73	153.244	46.7803	-1.04532	0.0617138	0.422301
MGS83	266.599	684.203	-1.1706	0.0681679	0.427052
MGS100:s__Alistipes_putredinis	3684.4	7447.24	-1.38867	0.0954361	0.48411
MGS149	1335.95	1898.17	-1.28982	0.115642	0.48411
MGS16	455.31	1620.94	-1.25678	0.176128	0.48411
MGS166	215.538	98.124	-1.2003	0.122701	0.48411
MGS58:s__Roseburia_inulinivorans	652.419	1689.92	-1.12684	0.153604	0.48411
MGS188:s__Bacteroides_cellulosilyticus	233.164	3435.84	1.1127	0.150754	0.48411
MGS23:s__Parabacteroides_goldsteinii	508.803	539.857	-1.09681	0.0900691	0.48411
MGS70	306.03	525.88	-1.08352	0.127166	0.48411
MGS203	263.549	209.604	-1.07727	0.159362	0.48411
MGS167	224.407	851.45	-1.05633	0.134251	0.48411
MGS186	115.998	52.6336	-1.04956	0.0819276	0.48411
MGS142	269.727	100.982	-1.00386	0.098024	0.48411
MGS143:s__Clostridium_sp_L2_50	361.668	184.351	-0.999081	0.12282	0.48411
MGS200	126.674	27.3876	-0.940722	0.15317	0.48411
MGS84:s__Lachnospiraceae_bacterium_3_1_46FAA	25.5137	155.755	0.84984	0.127493	0.48411
MGS139	381.838	695.385	-0.844221	0.139632	0.48411
MGS99	221.641	56.8951	-0.804214	0.184121	0.48411
MGS6	6.14985e-09	761.771	0.790558	0.183754	0.48411
MGS210:s__Parabacteroides_goldsteinii	306.661	225.313	-0.75983	0.172515	0.48411
MGS9:s__Lachnospiraceae_bacterium_3_1_57FAA_CT1	6.89756	157.928	0.728639	0.112434	0.48411
MGS162	243.149	336.022	-0.721362	0.159724	0.48411
MGS201	8.2837	153.858	0.716509	0.172392	0.48411
MGS101	148.544	511.664	0.689994	0.172199	0.48411
MGS181	631.257	338.309	-0.686986	0.155484	0.48411
MGS144:s__Ruminococcus_gnavus	76.283	128.404	0.656038	0.148649	0.48411
MGS34	6.20775e-09	264.158	0.653056	0.183334	0.48411
MGS95	913.322	1299.67	-0.646208	0.153038	0.48411
MGS205:s__Ruminococcus_callidus	6.93122e-09	63.6445	0.640421	0.174556	0.48411
MGS207	105.516	9.66085e-09	-0.626505	0.181976	0.48411
MGS60:s__Bacteroides_coprophilus	642.473	563.636	-0.626416	0.180689	0.48411
MGS106:s__Desulfovibrio_piger	201.733	359.782	0.562047	0.185277	0.48411
MGS202	6.43611e-09	121.67	0.553385	0.182364	0.48411
MGS88	60.1533	1.45702e-08	-0.552033	0.18229	0.48411
MGS64	240.321	643.736	0.55058	0.1089	0.48411
MGS148	364.607	339.568	-0.509789	0.108422	0.48411
MGS211	76.5052	286.831	0.50051	0.139264	0.48411
MGS71:s__Oscillibacter_sp_KLE_1745	35.5605	1.10504e-08	-0.482997	0.182719	0.48411
MGS125:s__Bacteroides_xylanisolvens	842.087	1107.68	0.479699	0.181754	0.48411
MGS15	34.0516	85.9918	-0.47734	0.182763	0.48411
MGS183:s__Lachnospiraceae_bacterium_2_1_58FAA	5.61618e-09	38.3002	0.460091	0.184245	0.48411
MGS123	24.8161	35.1024	-0.436298	0.183132	0.48411
MGS61	19.7937	75.1532	-0.407263	0.183462	0.48411
MGS111	667.575	784.196	0.36483	0.112038	0.48411
MGS32:s__Klebsiella_pneumoniae	60.5129	8.37982	-0.356389	0.102028	0.48411
MGS56	6.97325	5.43849	-0.27862	0.186371	0.48411
MGS159:s__Methanobrevibacter_smithii	232.504	298.034	-0.256935	0.134788	0.48411
MGS171:s__Eggerthella_lenta	4.32775	21.7097	0.213506	0.142344	0.48411
MGS172	57.7316	99.5913	0.127971	0.182885	0.48411
MGS164	6.54638e-09	14.5129	0.281904	0.189443	0.486162
MGS197	217.852	169.521	-0.58493	0.194076	0.486331
MGS134	3.02725	15.9654	-0.186958	0.192956	0.486331
MGS180	139.091	209.165	-0.461878	0.197212	0.488442
MGS169	189.236	479.523	0.862018	0.200155	0.490035
MGS103	437.819	1118.58	0.634778	0.205121	0.496485
MGS150	78.3851	14.3115	-0.721694	0.208938	0.499193
MGS14	12.5366	178.505	0.406665	0.210927	0.499193
MGS173	486.488	1181.36	0.38259	0.21769	0.509539
MGS185	198.618	249.966	-0.32033	0.228415	0.519289
MGS78:s__Catenibacterium_mitsuokai	105.225	47.6699	-0.204244	0.22917	0.519289
MGS119	3306.15	3178.82	-0.0985449	0.227326	0.519289
MGS97:s__Eubacterium_rectale	4273.11	4865.24	-0.822188	0.234557	0.524241
MGS198:s__Faecalibacterium_prausnitzii	1080.02	1460.88	-0.786403	0.236278	0.524241
MGS63:s__Coprococcus_eutactus	101.877	370.526	-0.746849	0.254321	0.547624
MGS37	1128.34	1824.38	-0.744625	0.257101	0.547624
MGS66:s__Bacteroides_clarus	88.6988	55.7971	-0.461245	0.250309	0.547624
MGS77	6.82829e-09	9.19617	0.233718	0.255758	0.547624
MGS190	4.38205	214.64	0.66513	0.266341	0.556182
MGS53	22.3332	105.703	0.108471	0.264981	0.556182
MGS85	530.13	272.681	-0.748159	0.282868	0.584961
MGS153	505.479	1062.15	-0.594157	0.288391	0.585274
MGS189	29.8695	32.511	-0.0802015	0.288515	0.585274
MGS86	1479.48	1073.22	-1.06137	0.30353	0.589671
MGS19	105.802	249.307	-0.436351	0.3026	0.589671
MGS115	185.162	148.356	-0.133428	0.302577	0.589671
MGS161	19.4903	42.9718	0.0768584	0.302386	0.589671
MGS129	25.6688	55.2893	0.0751889	0.304525	0.589671
MGS87:s__Streptococcus_thermophilus	234.837	90.1732	-0.742319	0.331108	0.597678
MGS155:s__Faecalibacterium_prausnitzii	734.367	1851.49	-0.717019	0.316101	0.597678
MGS117:s__Bifidobacterium_longum	455.38	675.052	-0.707341	0.319237	0.597678
MGS75:s__Bacteroidales_bacterium_ph8	652.151	1537.72	-0.705185	0.330114	0.597678
MGS35:s__Parabacteroides_merdae	1277.37	1682.08	-0.633907	0.330409	0.597678
MGS41:s__Bacteroides_dorei	1598.36	3325.3	0.609447	0.329408	0.597678
MGS196:s__Haemophilus_parainfluenzae	37.2541	155.223	0.486155	0.326241	0.597678
MGS146	864.317	1242.63	-0.364394	0.327551	0.597678
MGS160	418.342	632.902	-0.707032	0.336798	0.60284
MGS48:s__Bacteroides_cellulosilyticus	206.136	893.331	0.656144	0.346731	0.610361
MGS90	333.702	749.714	-0.4282	0.346115	0.610361
MGS193	7.03016e-09	38.2469	0.38798	0.358243	0.621392
MGS182	809.961	1454.51	-0.333078	0.358832	0.621392
MGS114	176.361	268.405	-0.740108	0.38002	0.647679
MGS3	360.344	684.262	0.0467226	0.380093	0.647679
MGS102:s__Alistipes_sp_AP11	301.807	372.184	0.511426	0.390951	0.655069
MGS136	134.444	312.51	-0.449654	0.387629	0.655069
MGS199:s__Bifidobacterium_catenulatum	18.691	75.5585	0.236462	0.399156	0.655069
MGS2	117.028	364.108	0.0556984	0.398632	0.655069
MGS163	1389.59	3647.61	0.0364051	0.399808	0.655069
MGS79:s__Anaerotruncus_colihominis	4.50163	24.5206	0.262607	0.415184	0.67507
MGS47	31.9384	314.276	0.162597	0.423845	0.683931
MGS191	997.971	2936.09	-0.215625	0.4421	0.708024
MGS65:s__Bacteroides_fragilis	1243.84	834.346	-0.514496	0.453341	0.714239
MGS121:s__Coprococcus_comes	263.171	442.269	-0.299125	0.452578	0.714239
MGS152:s__Ruminococcaceae_bacterium_D16	34.3167	28.8503	-0.0818424	0.45604	0.714239
MGS145	45.3928	112.322	-0.287602	0.470681	0.726485
MGS25:s__Bacteroides_nordii	54.4456	91.2086	0.25911	0.470279	0.726485
MGS27:s__Parabacteroides_distasonis	733.209	1308.16	-0.640794	0.476362	0.729965
MGS212	1135.95	1789.81	-0.0332623	0.490383	0.746083
MGS21	9480.14	20499.1	-0.843335	0.502098	0.753146
MGS36	27.2645	25.561	-0.2284	0.501441	0.753146
MGS13	40.5372	2529.79	0.331275	0.506722	0.754767
MGS89	258.092	382.929	-0.481248	0.511342	0.75636
MGS124:s__Eubacterium_ventriosum	296.135	586.887	-0.305985	0.52019	0.762312
MGS59:s__Bacteroides_stercoris	1254.75	3253.53	-0.243872	0.522524	0.762312
MGS26:s__Bacteroides_vulgatus	8213.16	13115.5	-0.585669	0.528117	0.763268
MGS135	488.543	628.756	-0.414928	0.551726	0.763268
MGS12	195.501	392.97	-0.389846	0.537582	0.763268
MGS105:s__Dorea_longicatena	217.822	731.933	-0.333291	0.551847	0.763268
MGS187	29.8866	174.179	0.298305	0.54257	0.763268
MGS170	229.616	459.832	-0.282445	0.550386	0.763268
MGS4	69.6384	90.6006	-0.268255	0.55155	0.763268
MGS118	221.084	299.865	-0.0717986	0.542299	0.763268
MGS50:s__Roseburia_hominis	495.013	679.534	-0.29588	0.558892	0.768025
MGS208	240.332	491.324	-0.325489	0.563423	0.769289
MGS98	1052.38	1337.76	-0.535388	0.567931	0.770504
MGS165	221.89	996.431	0.193513	0.575925	0.776406
MGS120	184.449	438.869	-0.215415	0.600506	0.80294
MGS112	141.112	944.092	0.10266	0.603147	0.80294
MGS67:s__Alistipes_finegoldii	919.359	2040.46	0.133012	0.617412	0.816825
MGS18	38.9321	987.237	0.325864	0.656624	0.838663
MGS133	191.89	370.852	-0.273807	0.641717	0.838663
MGS30:s__Bacteroides_faecis	188.948	350.981	-0.178552	0.654016	0.838663
MGS96:s__Lachnospiraceae_bacterium_1_1_57FAA	25.7211	60.0197	0.144968	0.657543	0.838663
MGS17	160.471	261.274	-0.0541973	0.654713	0.838663
MGS178	20.1112	30.8224	0.0162599	0.651766	0.838663
MGS82	326.177	689.999	0.182112	0.662929	0.840499
MGS104	24.3217	29.6014	0.141316	0.680375	0.857514
MGS40:s__Subdoligranulum_sp_4_3_54A2FAA	17.6583	98.9945	0.224757	0.688402	0.862527
MGS107	15.2596	68.7403	-0.105677	0.71256	0.887575
MGS116	77.9246	299.912	-0.286635	0.735878	0.892867
MGS51	2447.91	6959.64	0.201922	0.732554	0.892867
MGS177	13.6059	40.7829	-0.135319	0.731682	0.892867
MGS195:s__Enterobacter_cloacae	5.20135	21.5583	0.105236	0.737768	0.892867
MGS8:s__Clostridium_hathewayi	2.2989	3.82611	0.0619508	0.732131	0.892867
MGS31:s__Bilophila_wadsworthia	390.83	481.365	-0.267764	0.775558	0.899695
MGS137:s__Bacteroides_ovatus	925.56	2714.3	-0.245092	0.760183	0.899695
MGS28:s__Bacteroides_caccae	879.98	2058.58	0.235289	0.76109	0.899695
MGS72:s__Sutterella_wadsworthensis	85.5634	347.326	0.184606	0.75907	0.899695
MGS94:s__Ruminococcus_torques	111.12	288.622	0.170586	0.777201	0.899695
MGS184	69.8642	35.2119	-0.137323	0.766062	0.899695
MGS110	3622.88	1528.52	-0.09258	0.776963	0.899695
MGS213:s__Lactobacillus_ruminis	1.51344	11.1092	0.0605423	0.768107	0.899695
MGS46:s__Coprobacter_fastidiosus	202.903	422.01	0.146613	0.782858	0.901344
MGS45:s__Bacteroides_finegoldii	76.0846	289.469	-0.0708071	0.796052	0.911608
MGS80:s__Alistipes_indistinctus	171.896	521.79	-0.150244	0.808663	0.921098
MGS57	583.486	1034.82	0.0838018	0.8347	0.945697
MGS140	52.2509	730.444	0.103041	0.850112	0.958062
MGS69:s__Eubacterium_siraeum	1661.94	1651.3	0.11541	0.866209	0.971066
MGS127	608.849	1263.42	-0.149151	0.889689	0.992167
MGS38	767.905	2018.23	-0.122928	0.9069	0.995721
MGS141	20.721	68.8261	0.0634391	0.898388	0.995721
MGS168	16.1274	24.0816	0.0454327	0.902269	0.995721
MGS42	88.122	536.484	0.0688271	0.943289	1
MGS33:s__Roseburia_intestinalis	523.467	1176.48	0.0629048	0.932094	1
MGS24	1282.12	4447.25	-0.0585769	0.940557	1
MGS92:s__Sutterella_wadsworthensis	383.886	472.651	-0.0430558	0.955821	1
MGS62:s__Barnesiella_intestinihominis	1057.04	3157.76	-0.0323931	0.971415	1
MGS20:s__Bacteroides_thetaiotaomicron	563.152	682.624	0.0298902	0.971201	1
MGS122:s__Clostridium_sp_ATCC_BAA_442	18.2112	69.2667	-0.0216426	0.966584	1
MGS209	104.516	205.13	0.0211546	0.942348	1
MGS44:s__Bacteroides_eggerthii	3896.45	4444.27	-0.00513362	0.994066	1
MGS194:s__Lachnospiraceae_bacterium_7_1_58FAA	69.733	76.6439	0.00365126	0.991749	1
MGS1	7.28322e-09	9.7133e-09	-1.86261e-10	1	1
MGS174	6.50617e-09	9.58081e-09	-1.41183e-10	1	1
MGS138	7.45181e-09	1.03899e-08	-1.3467e-10	1	1
MGS68	6.74687e-09	1.27933e-08	1.13909e-10	1	1
MGS11	5.86743e-09	1.12156e-08	1.02235e-10	1	1
MGS126	5.25803e-09	9.85535e-09	9.6037e-11	1	1
MGS147	7.45829e-09	1.32898e-08	3.61268e-11	1	1
MGS10	6.8917e-09	1.2082e-08	2.95272e-11	1	1
MGS130	7.00381e-09	1.1205e-08	-2.1208e-11	1	1

## Sheet: Baseline_VS_LPT
	counts in group 0	counts in group 1	NTimePool44	pvalues	adjPvalues
MGS81	562.171	17.715	-2.00818	0.0845071	0.762972
MGS158	758.936	16.3517	-1.84406	0.0759787	0.762972
MGS111	667.575	1491.82	1.731	0.122356	0.762972
MGS166	215.538	32.7257	-1.72775	0.113854	0.762972
MGS188:s__Bacteroides_cellulosilyticus	233.164	1541.55	1.6422	0.134413	0.762972
MGS190	4.38205	136.986	1.59007	0.0716441	0.762972
MGS58:s__Roseburia_inulinivorans	652.419	195.924	-1.4656	0.0724703	0.762972
MGS83	266.599	141.913	-1.39535	0.061433	0.762972
MGS49:s__Paraprevotella_clara	384.133	1447.67	1.38623	0.0891284	0.762972
MGS22	899.129	494.163	-1.35765	0.0443504	0.762972
MGS48:s__Bacteroides_cellulosilyticus	206.136	714.679	1.30956	0.181326	0.762972
MGS74	389.056	10.0099	-1.2998	0.118143	0.762972
MGS54	4123.08	4477.48	-1.26194	0.227463	0.762972
MGS85	530.13	6.18671e-09	-1.13144	0.236193	0.762972
MGS204:s__Eubacterium_hallii	331.274	152.418	-1.12811	0.199233	0.762972
MGS97:s__Eubacterium_rectale	4273.11	3624.09	-1.11282	0.21895	0.762972
MGS162	243.149	185	-1.10156	0.109739	0.762972
MGS6	6.14985e-09	380.931	1.09809	0.11546	0.762972
MGS34	6.20775e-09	370.844	1.09315	0.115466	0.762972
MGS149	1335.95	1020.55	-1.09212	0.175448	0.762972
MGS69:s__Eubacterium_siraeum	1661.94	46.7323	-1.08975	0.190367	0.762972
MGS70	306.03	17.3164	-1.08281	0.170745	0.762972
MGS26:s__Bacteroides_vulgatus	8213.16	6008.83	-1.06279	0.325168	0.762972
MGS23:s__Parabacteroides_goldsteinii	508.803	579.536	-1.05121	0.265406	0.762972
MGS155:s__Faecalibacterium_prausnitzii	734.367	421.974	-1.04552	0.135093	0.762972
MGS19	105.802	1.25712	-1.03726	0.137774	0.762972
MGS169	189.236	222.266	1.02202	0.206741	0.762972
MGS100:s__Alistipes_putredinis	3684.4	3635.29	-1.0015	0.315734	0.762972
MGS143:s__Clostridium_sp_L2_50	361.668	134.24	-1.00087	0.269508	0.762972
MGS38	767.905	2350.22	0.99009	0.2044	0.762972
MGS37	1128.34	1023.2	-0.962432	0.137522	0.762972
MGS116	77.9246	12.3005	-0.957874	0.293958	0.762972
MGS176	599.855	7.48946e-09	-0.951476	0.257107	0.762972
MGS65:s__Bacteroides_fragilis	1243.84	1527.48	0.947821	0.174245	0.762972
MGS109:s__Dialister_invisus	3018.24	1245.46	-0.947578	0.280699	0.762972
MGS90	333.702	87.1195	-0.942458	0.132523	0.762972
MGS39:s__Odoribacter_splanchnicus	1005.13	739.646	-0.903741	0.202837	0.762972
MGS63:s__Coprococcus_eutactus	101.877	13.5331	-0.903557	0.100584	0.762972
MGS142	269.727	176.879	-0.897152	0.301749	0.762972
MGS157	273.637	7.48629e-09	-0.896929	0.222843	0.762972
MGS136	134.444	56.1485	-0.891854	0.066511	0.762972
MGS66:s__Bacteroides_clarus	88.6988	5.01591e-09	-0.891697	0.193299	0.762972
MGS132	101.49	7.56308e-09	-0.889311	0.137464	0.762972
MGS185	198.618	6.32572e-09	-0.878105	0.254884	0.762972
MGS125:s__Bacteroides_xylanisolvens	842.087	1041.11	0.870079	0.0346132	0.762972
MGS103	437.819	639.254	0.865647	0.105927	0.762972
MGS197	217.852	116.907	-0.838262	0.112244	0.762972
MGS183:s__Lachnospiraceae_bacterium_2_1_58FAA	5.61618e-09	46.9813	0.835244	0.10997	0.762972
MGS173	486.488	866.004	0.831885	0.157471	0.762972
MGS153	505.479	363.486	-0.823387	0.125965	0.762972
MGS203	263.549	150.751	-0.805065	0.295833	0.762972
MGS99	221.641	67.9641	-0.803527	0.325708	0.762972
MGS154	686.976	481.226	-0.78059	0.342947	0.762972
MGS108:s__Ruminococcus_lactaris	322.706	407.448	-0.767839	0.332913	0.762972
MGS177	13.6059	165.665	0.766481	0.1792	0.762972
MGS199:s__Bifidobacterium_catenulatum	18.691	79.5356	0.760909	0.0720656	0.762972
MGS73	153.244	4.99716e-09	-0.759359	0.246294	0.762972
MGS139	381.838	460.193	-0.725278	0.243287	0.762972
MGS150	78.3851	5.69297e-09	-0.712017	0.147326	0.762972
MGS87:s__Streptococcus_thermophilus	234.837	75.5949	-0.684555	0.138028	0.762972
MGS121:s__Coprococcus_comes	263.171	415.46	0.683225	0.177386	0.762972
MGS175	289.658	120.579	-0.670206	0.341243	0.762972
MGS179:s__Parabacteroides_johnsonii	117.285	11.1733	-0.661922	0.227181	0.762972
MGS202	6.43611e-09	32.845	0.650479	0.116534	0.762972
MGS57	583.486	802.092	0.643239	0.0482936	0.762972
MGS156	97.7033	61.047	-0.634696	0.159201	0.762972
MGS18	38.9321	114.006	0.605107	0.201013	0.762972
MGS165	221.89	357.784	0.593669	0.254726	0.762972
MGS30:s__Bacteroides_faecis	188.948	43.4371	-0.58283	0.340791	0.762972
MGS29	22.9759	71.6104	0.572575	0.092156	0.762972
MGS32:s__Klebsiella_pneumoniae	60.5129	9.6884	-0.572064	0.305911	0.762972
MGS82	326.177	362.137	0.55601	0.0888534	0.762972
MGS211	76.5052	69.0645	0.537332	0.208241	0.762972
MGS191	997.971	62.9548	-0.513976	0.224265	0.762972
MGS146	864.317	407.206	-0.469824	0.134592	0.762972
MGS180	139.091	92.9375	-0.465143	0.277617	0.762972
MGS213:s__Lactobacillus_ruminis	1.51344	14.096	0.433544	0.120865	0.762972
MGS95	913.322	617.317	-0.427743	0.274212	0.762972
MGS14	12.5366	36.7229	0.412015	0.134858	0.762972
MGS148	364.607	259.545	-0.410175	0.343397	0.762972
MGS206	6.53304e-09	14.1881	0.399891	0.300345	0.762972
MGS205:s__Ruminococcus_callidus	6.93122e-09	4.00093	0.339739	0.0999345	0.762972
MGS119	3306.15	385.872	-0.309206	0.313528	0.762972
MGS208	240.332	278.353	0.299293	0.275708	0.762972
MGS193	7.03016e-09	5.63212	0.275248	0.30912	0.762972
MGS5:g__Clostridium	5.59776e-09	4.40344	0.267252	0.24425	0.762972
MGS96:s__Lachnospiraceae_bacterium_1_1_57FAA	25.7211	15.331	-0.238072	0.179634	0.762972
MGS9:s__Lachnospiraceae_bacterium_3_1_57FAA_CT1	6.89756	7.09404	0.23614	0.271488	0.762972
MGS60:s__Bacteroides_coprophilus	642.473	437.28	-0.219232	0.191845	0.762972
MGS212	1135.95	258.113	-0.213103	0.31788	0.762972
MGS64	240.321	220.506	0.2087	0.174464	0.762972
MGS172	57.7316	18.1172	-0.201622	0.144548	0.762972
MGS107	15.2596	35.4072	0.179563	0.233693	0.762972
MGS104	24.3217	6.76302	-0.173786	0.31088	0.762972
MGS115	185.162	85.2743	-0.110827	0.339068	0.762972
MGS2	117.028	60.2674	-0.0953911	0.343875	0.762972
MGS46:s__Coprobacter_fastidiosus	202.903	274.771	0.576671	0.34783	0.763791
MGS35:s__Parabacteroides_merdae	1277.37	979.255	-0.874442	0.36585	0.77248
MGS72:s__Sutterella_wadsworthensis	85.5634	324.312	0.496831	0.36369	0.77248
MGS79:s__Anaerotruncus_colihominis	4.50163	0.859292	-0.201184	0.358585	0.77248
MGS168	16.1274	28.3394	0.077563	0.366293	0.77248
MGS8:s__Clostridium_hathewayi	2.2989	5.79948e-09	-0.152072	0.383314	0.785056
MGS152:s__Ruminococcaceae_bacterium_D16	34.3167	13.167	-0.119596	0.379633	0.785056
MGS47	31.9384	81.0235	0.119456	0.37968	0.785056
MGS101	148.544	297.341	0.56019	0.396178	0.796094
MGS112	141.112	278.042	0.0883443	0.395559	0.796094
MGS113:s__Bifidobacterium_adolescentis	604.901	929.166	-0.775992	0.411974	0.797731
MGS207	105.516	36.6833	-0.12599	0.407232	0.797731
MGS141	20.721	56.8197	0.118712	0.409204	0.797731
MGS53	22.3332	33.1459	0.0553959	0.406254	0.797731
MGS159:s__Methanobrevibacter_smithii	232.504	243.109	-0.145312	0.417521	0.80119
MGS21	9480.14	8474.8	-1.20366	0.496888	0.815257
MGS31:s__Bilophila_wadsworthia	390.83	67.6724	-0.859997	0.441817	0.815257
MGS140	52.2509	124.508	0.709341	0.487637	0.815257
MGS50:s__Roseburia_hominis	495.013	225.534	-0.604717	0.475718	0.815257
MGS59:s__Bacteroides_stercoris	1254.75	1928.53	-0.557044	0.451275	0.815257
MGS3	360.344	297.088	-0.473488	0.445125	0.815257
MGS106:s__Desulfovibrio_piger	201.733	133.988	0.449054	0.498693	0.815257
MGS91:s__Ruminococcus_sp_5_1_39BFAA	524.849	532.008	-0.442371	0.484326	0.815257
MGS105:s__Dorea_longicatena	217.822	207.798	-0.397279	0.501402	0.815257
MGS129	25.6688	6.61655e-09	-0.352715	0.432603	0.815257
MGS178	20.1112	7.80587e-09	-0.327612	0.432883	0.815257
MGS88	60.1533	6.58609e-09	-0.302656	0.486641	0.815257
MGS15	34.0516	5.57358e-09	-0.261705	0.48724	0.815257
MGS123	24.8161	4.71643e-09	-0.239203	0.487706	0.815257
MGS17	160.471	270.776	0.223609	0.461016	0.815257
MGS61	19.7937	7.18469e-09	-0.223285	0.488123	0.815257
MGS56	6.97325	5.83239e-09	-0.152756	0.491765	0.815257
MGS134	3.02725	5.8696e-09	-0.102501	0.499842	0.815257
MGS36	27.2645	19.5278	-0.0465302	0.437649	0.815257
MGS4	69.6384	94.0412	0.0431709	0.452935	0.815257
MGS117:s__Bifidobacterium_longum	455.38	208.23	-0.58142	0.508463	0.820474
MGS7:s__Clostridium_bolteae	17.1304	16.0636	-0.094257	0.515746	0.825969
MGS78:s__Catenibacterium_mitsuokai	105.225	47.54	-0.0576245	0.528289	0.839743
MGS184	69.8642	58.366	0.237717	0.538502	0.849636
MGS127	608.849	696.137	0.902179	0.547257	0.850845
MGS28:s__Bacteroides_caccae	879.98	1323.54	0.813475	0.547058	0.850845
MGS161	19.4903	23.7691	0.0278762	0.557754	0.860881
MGS118	221.084	126.685	-0.0407249	0.562438	0.861865
MGS44:s__Bacteroides_eggerthii	3896.45	976.172	0.3999	0.586568	0.892421
MGS86	1479.48	614.154	-0.674205	0.605836	0.893286
MGS151	691.055	880.64	-0.475958	0.605252	0.893286
MGS55:s__Bacteroides_massiliensis	540.478	638.508	0.429664	0.607262	0.893286
MGS192:s__Alistipes_senegalensis	244.383	200.918	-0.302481	0.6123	0.893286
MGS182	809.961	819.549	-0.182787	0.602127	0.893286
MGS163	1389.59	1669.36	0.0240008	0.611154	0.893286
MGS145	45.3928	68.6068	0.219433	0.617675	0.894999
MGS84:s__Lachnospiraceae_bacterium_3_1_46FAA	25.5137	16.5373	-0.0996701	0.623545	0.897399
MGS40:s__Subdoligranulum_sp_4_3_54A2FAA	17.6583	37.9543	0.293309	0.631657	0.902973
MGS13	40.5372	835.158	0.23062	0.64384	0.909459
MGS124:s__Eubacterium_ventriosum	296.135	335.061	0.229933	0.644734	0.909459
MGS98	1052.38	536.844	-0.381986	0.673516	0.929097
MGS160	418.342	562.061	-0.378191	0.676104	0.929097
MGS94:s__Ruminococcus_torques	111.12	348.306	0.35095	0.664308	0.929097
MGS93	361.66	435.698	-0.155311	0.672277	0.929097
MGS12	195.501	216.825	-0.334972	0.694351	0.948056
MGS43:s__Bacteroides_uniformis	5364.72	8061.01	0.388294	0.718794	0.955218
MGS33:s__Roseburia_intestinalis	523.467	369.001	-0.35745	0.735067	0.955218
MGS102:s__Alistipes_sp_AP11	301.807	125.996	0.284779	0.712785	0.955218
MGS76:s__Akkermansia_muciniphila	388.11	602.456	-0.281225	0.728682	0.955218
MGS210:s__Parabacteroides_goldsteinii	306.661	600.834	-0.247475	0.735473	0.955218
MGS110	3622.88	3401.21	0.144746	0.706557	0.955218
MGS201	8.2837	11.4222	-0.140917	0.725313	0.955218
MGS131	328.642	330.839	-0.118742	0.721642	0.955218
MGS41:s__Bacteroides_dorei	1598.36	800.452	0.303356	0.748783	0.956147
MGS200	126.674	63.9659	-0.297581	0.748144	0.956147
MGS187	29.8866	64.0381	0.202973	0.749655	0.956147
MGS137:s__Bacteroides_ovatus	925.56	1339.01	-0.326211	0.754826	0.957012
MGS52	798.122	841.368	-0.234836	0.760272	0.958212
MGS128	1466.95	1447.08	-0.342938	0.77648	0.958985
MGS181	631.257	536.487	0.334758	0.799764	0.958985
MGS16	455.31	590.145	-0.265011	0.800126	0.958985
MGS27:s__Parabacteroides_distasonis	733.209	695.138	0.24686	0.790296	0.958985
MGS92:s__Sutterella_wadsworthensis	383.886	129.142	-0.225213	0.820723	0.958985
MGS62:s__Barnesiella_intestinihominis	1057.04	1714.09	0.209167	0.813108	0.958985
MGS20:s__Bacteroides_thetaiotaomicron	563.152	315.08	-0.189203	0.818715	0.958985
MGS51	2447.91	2285.82	0.154949	0.769404	0.958985
MGS25:s__Bacteroides_nordii	54.4456	58.2196	0.129944	0.775157	0.958985
MGS196:s__Haemophilus_parainfluenzae	37.2541	35.1556	0.122411	0.796848	0.958985
MGS144:s__Ruminococcus_gnavus	76.283	62.1762	0.104698	0.823917	0.958985
MGS194:s__Lachnospiraceae_bacterium_7_1_58FAA	69.733	52.0936	0.0447107	0.784436	0.958985
MGS71:s__Oscillibacter_sp_KLE_1745	35.5605	33.1443	-0.00985263	0.807671	0.958985
MGS171:s__Eggerthella_lenta	4.32775	1.10619	0.00930157	0.817456	0.958985
MGS42	88.122	72.7978	-0.147095	0.835801	0.9623
MGS189	29.8695	32.121	0.00853602	0.833212	0.9623
MGS89	258.092	502.268	0.189445	0.849193	0.972463
MGS167	224.407	965.636	0.11824	0.921534	1
MGS24	1282.12	1190.38	0.107657	0.90186	1
MGS75:s__Bacteroidales_bacterium_ph8	652.151	1186.38	0.0964638	0.889475	1
MGS114	176.361	180.405	0.093672	0.90699	1
MGS170	229.616	387.675	0.0588119	0.932795	1
MGS198:s__Faecalibacterium_prausnitzii	1080.02	1339.25	-0.0572746	0.948557	1
MGS133	191.89	100.849	-0.0495883	0.921638	1
MGS186	115.998	121.483	0.0480628	0.943158	1
MGS80:s__Alistipes_indistinctus	171.896	343.982	-0.0457784	0.958451	1
MGS67:s__Alistipes_finegoldii	919.359	1108.83	-0.0433465	0.930323	1
MGS45:s__Bacteroides_finegoldii	76.0846	148.096	-0.042694	0.931968	1
MGS120	184.449	366.368	0.0384121	0.944637	1
MGS195:s__Enterobacter_cloacae	5.20135	4.37462	-0.0368346	0.914766	1
MGS209	104.516	97.0254	-0.03586	0.903614	1
MGS135	488.543	314.371	-0.0287094	0.975248	1
MGS122:s__Clostridium_sp_ATCC_BAA_442	18.2112	30.3539	0.0279319	0.964585	1
MGS126	5.25803e-09	5.90076e-09	1.81925e-10	1	1
MGS130	7.00381e-09	5.71526e-09	-1.7771e-10	1	1
MGS11	5.86743e-09	6.4802e-09	1.76522e-10	1	1
MGS174	6.50617e-09	6.92235e-09	1.69561e-10	1	1
MGS1	7.28322e-09	5.41798e-09	-1.20994e-10	1	1
MGS147	7.45829e-09	6.30152e-09	-1.0847e-10	1	1
MGS10	6.8917e-09	7.04121e-09	1.08257e-10	1	1
MGS164	6.54638e-09	6.8375e-09	9.53246e-11	1	1
MGS68	6.74687e-09	5.97076e-09	6.12765e-11	1	1
MGS138	7.45181e-09	6.27076e-09	-5.88268e-11	1	1
MGS77	6.82829e-09	6.12899e-09	5.68139e-11	1	1

## Sheet: DT_VS_EPT
	+samples in group 0	+samples in group 1	counts in group 0	counts in group 1	NTimePool43	pvalues	adjPvalues
MGS82	19	20	397.215	689.999	2.10978	0.000160504	0.0338376
MGS155:s__Faecalibacterium_prausnitzii	19	20	229.009	1851.49	2.08609	0.000429017	0.0338376
MGS75:s__Bacteroidales_bacterium_ph8	19	20	583.891	1537.72	2.07482	0.000635448	0.0338376
MGS108:s__Ruminococcus_lactaris	19	20	95.2874	496.902	1.83235	0.000517436	0.0338376
MGS58:s__Roseburia_inulinivorans	19	20	389.498	1689.92	1.6996	0.00143678	0.0510058
MGS7:s__Clostridium_bolteae	19	20	598.418	55.1303	-1.41754	0.00132343	0.0510058
MGS57	19	20	967.851	1034.82	2.05116	0.00228094	0.0694056
MGS117:s__Bifidobacterium_longum	19	20	183.155	675.052	1.84349	0.00424356	0.10973
MGS170	19	20	175.736	459.832	1.73678	0.00463647	0.10973
MGS95	19	20	685.268	1299.67	1.95823	0.0070442	0.150042
MGS173	19	20	668.595	1181.36	1.67059	0.0083235	0.161173
MGS153	19	20	311.9	1062.15	1.29343	0.00936735	0.16627
MGS38	19	20	220.95	2018.23	2.06456	0.0105856	0.173442
MGS127	19	20	79.2752	1263.42	2.02616	0.0172067	0.230501
MGS97:s__Eubacterium_rectale	19	20	3934.29	4865.24	1.73587	0.0167012	0.230501
MGS198:s__Faecalibacterium_prausnitzii	19	20	387.085	1460.88	1.36491	0.0173831	0.230501
MGS180	19	20	216.582	209.165	0.917981	0.0183968	0.230501
MGS55:s__Bacteroides_massiliensis	19	20	699.017	1932.81	1.63098	0.0196316	0.232307
MGS165	19	20	897.228	996.431	1.50329	0.0223439	0.250487
MGS12	19	20	1174.64	392.97	1.4235	0.0270493	0.2505
MGS121:s__Coprococcus_comes	19	20	367.392	442.269	1.40822	0.0269656	0.2505
MGS196:s__Haemophilus_parainfluenzae	19	20	47.4066	155.223	1.19631	0.0236418	0.2505
MGS128	19	20	696.961	2729.55	0.824352	0.026269	0.2505
MGS21	19	20	2702.79	20499.1	1.84275	0.033706	0.265903
MGS113:s__Bifidobacterium_adolescentis	19	20	41.3503	1184.73	1.44208	0.0333311	0.265903
MGS37	19	20	377.631	1824.38	1.07843	0.0301027	0.265903
MGS86	19	20	74.506	1073.22	0.881767	0.0324183	0.265903
MGS22	19	20	1065.73	1194.17	1.19548	0.0364548	0.272759
MGS8:s__Clostridium_hathewayi	19	20	112.815	3.82611	-0.860728	0.0371362	0.272759
MGS40:s__Subdoligranulum_sp_4_3_54A2FAA	19	20	453.675	98.9945	-1.47143	0.0530112	0.322195
MGS102:s__Alistipes_sp_AP11	19	20	235.215	372.184	1.19391	0.049372	0.322195
MGS83	19	20	92.8723	684.203	1.1546	0.0574807	0.322195
MGS89	19	20	14.8113	382.929	1.12978	0.0464172	0.322195
MGS30:s__Bacteroides_faecis	19	20	3.78297	350.981	0.933769	0.0568566	0.322195
MGS71:s__Oscillibacter_sp_KLE_1745	19	20	125.47	1.10504e-08	-0.930444	0.0567356	0.322195
MGS201	19	20	19.1113	153.858	0.910838	0.0555155	0.322195
MGS139	19	20	508.666	695.385	0.842621	0.0526408	0.322195
MGS192:s__Alistipes_senegalensis	19	20	72.0102	193.964	0.815941	0.0511715	0.322195
MGS43:s__Bacteroides_uniformis	19	20	15000.3	20685.4	1.4761	0.0710539	0.335051
MGS94:s__Ruminococcus_torques	19	20	1111.28	288.622	-1.32403	0.0877486	0.335051
MGS151	19	20	553.268	1283.11	1.27379	0.0766476	0.335051
MGS76:s__Akkermansia_muciniphila	19	20	318.273	727.521	1.26013	0.0992678	0.335051
MGS35:s__Parabacteroides_merdae	19	20	631.02	1682.08	1.24464	0.0665467	0.335051
MGS85	19	20	4261.21	272.681	-1.23864	0.102894	0.335051
MGS62:s__Barnesiella_intestinihominis	19	20	2319.92	3157.76	1.20268	0.0808928	0.335051
MGS182	19	20	1641.26	1454.51	1.08519	0.0999695	0.335051
MGS136	19	20	24.2039	312.51	1.04649	0.087264	0.335051
MGS3	19	20	50.2788	684.262	0.997678	0.0712353	0.335051
MGS133	19	20	101.401	370.852	0.971674	0.103767	0.335051
MGS204:s__Eubacterium_hallii	19	20	172.103	230.215	0.967383	0.0641247	0.335051
MGS67:s__Alistipes_finegoldii	19	20	1755.67	2040.46	0.936882	0.0749663	0.335051
MGS150	19	20	150.679	14.3115	-0.853915	0.0781137	0.335051
MGS166	19	20	25.8643	98.124	0.818492	0.103819	0.335051
MGS156	19	20	291.104	73.1953	-0.816449	0.0875645	0.335051
MGS211	19	20	34.7218	286.831	0.783245	0.0749998	0.335051
MGS54	19	20	3895.96	5073.16	0.742517	0.102676	0.335051
MGS124:s__Eubacterium_ventriosum	19	20	443.51	586.887	0.725114	0.095572	0.335051
MGS190	19	20	19.5339	214.64	0.710579	0.101345	0.335051
MGS205:s__Ruminococcus_callidus	19	20	2.48657	63.6445	0.706415	0.071581	0.335051
MGS105:s__Dorea_longicatena	19	20	278.493	731.933	0.688295	0.0740828	0.335051
MGS14	19	20	3.62534	178.505	0.588046	0.0981305	0.335051
MGS78:s__Catenibacterium_mitsuokai	19	20	9.78213e-09	47.6699	0.475187	0.100428	0.335051
MGS189	19	20	1.08302e-08	32.511	0.428101	0.0972444	0.335051
MGS179:s__Parabacteroides_johnsonii	19	20	327.063	64.1225	-0.410847	0.0616634	0.335051
MGS111	19	20	1555.78	784.196	-0.35896	0.0934086	0.335051
MGS160	19	20	95.0106	632.902	0.255141	0.0843302	0.335051
MGS53	19	20	571.338	105.703	-0.25675	0.106335	0.338051
MGS135	19	20	214.937	628.756	0.817925	0.111559	0.349045
MGS106:s__Desulfovibrio_piger	19	20	147.845	359.782	0.633348	0.113071	0.349045
MGS26:s__Bacteroides_vulgatus	19	20	19457.5	13115.5	1.36792	0.115667	0.351957
MGS2	19	20	8.60369	364.108	0.612923	0.122559	0.367676
MGS84:s__Lachnospiraceae_bacterium_3_1_46FAA	19	20	1012.76	155.755	-1.11998	0.134865	0.373001
MGS146	19	20	1768.39	1242.63	1.07091	0.136898	0.373001
MGS120	19	20	255.942	438.869	0.834059	0.135705	0.373001
MGS90	19	20	659.768	749.714	0.804096	0.126085	0.373001
MGS194:s__Lachnospiraceae_bacterium_7_1_58FAA	19	20	253.833	76.6439	-0.720724	0.138343	0.373001
MGS45:s__Bacteroides_finegoldii	19	20	1655.77	289.469	-0.671739	0.134489	0.373001
MGS32:s__Klebsiella_pneumoniae	19	20	173.693	8.37982	-0.50545	0.136063	0.373001
MGS184	19	20	10.7708	35.2119	0.46151	0.130067	0.373001
MGS80:s__Alistipes_indistinctus	19	20	213.56	521.79	0.717732	0.140339	0.373652
MGS109:s__Dialister_invisus	19	20	28.6113	2056.98	1.02349	0.146344	0.380138
MGS197	19	20	9.75956e-09	169.521	0.546228	0.146212	0.380138
MGS31:s__Bilophila_wadsworthia	19	20	288.04	481.365	0.811642	0.149281	0.383094
MGS65:s__Bacteroides_fragilis	19	20	1611.99	834.346	-0.309562	0.157949	0.400514
MGS141	19	20	1.20902e-08	68.8261	0.554046	0.161875	0.402589
MGS183:s__Lachnospiraceae_bacterium_2_1_58FAA	19	20	41.9756	38.3002	-0.480809	0.162548	0.402589
MGS118	19	20	18.1581	299.865	0.512679	0.166623	0.407939
MGS91:s__Ruminococcus_sp_5_1_39BFAA	19	20	643.725	953.159	1.091	0.175413	0.410737
MGS92:s__Sutterella_wadsworthensis	19	20	216.489	472.651	0.768698	0.177973	0.410737
MGS39:s__Odoribacter_splanchnicus	19	20	902.309	1432.96	0.767434	0.174169	0.410737
MGS33:s__Roseburia_intestinalis	19	20	2507.05	1176.48	-0.699902	0.178378	0.410737
MGS148	19	20	1.14132e-08	339.568	0.513308	0.179119	0.410737
MGS186	19	20	1.02006e-08	52.6336	0.490991	0.179336	0.410737
MGS19	19	20	513.148	249.307	-0.430584	0.184664	0.418007
MGS152:s__Ruminococcaceae_bacterium_D16	19	20	11.5373	28.8503	0.202997	0.186435	0.418007
MGS98	19	20	2448.62	1337.76	0.716168	0.192403	0.418182
MGS72:s__Sutterella_wadsworthensis	19	20	257.86	347.326	0.548947	0.191378	0.418182
MGS119	19	20	389.861	3178.82	0.141201	0.191407	0.418182
MGS50:s__Roseburia_hominis	19	20	819.442	679.534	0.641151	0.207382	0.443858
MGS101	19	20	106.409	511.664	0.623103	0.208384	0.443858
MGS131	19	20	131.007	233.107	0.749332	0.215103	0.448604
MGS149	19	20	52.7497	1898.17	0.597039	0.216931	0.448604
MGS171:s__Eggerthella_lenta	19	20	47.3612	21.7097	-0.26484	0.2163	0.448604
MGS208	19	20	330.777	491.324	0.513475	0.235661	0.472457
MGS167	19	20	34.5731	851.45	0.39343	0.236572	0.472457
MGS202	19	20	24.0964	121.67	0.372432	0.231426	0.472457
MGS77	19	20	1.09674e-08	9.19617	0.20887	0.237338	0.472457
MGS41:s__Bacteroides_dorei	19	20	3553.32	3325.3	0.887719	0.256337	0.484719
MGS87:s__Streptococcus_thermophilus	19	20	163.759	90.1732	-0.602105	0.250702	0.484719
MGS169	19	20	665.124	479.523	0.581836	0.252664	0.484719
MGS143:s__Clostridium_sp_L2_50	19	20	28.0481	184.351	0.563919	0.253649	0.484719
MGS79:s__Anaerotruncus_colihominis	19	20	77.6611	24.5206	-0.447705	0.257152	0.484719
MGS177	19	20	1.02121e-08	40.7829	0.379721	0.253963	0.484719
MGS107	19	20	191.864	68.7403	-0.28609	0.263402	0.492146
MGS63:s__Coprococcus_eutactus	19	20	208.568	370.526	-0.599296	0.269324	0.495876
MGS56	19	20	95.0511	5.43849	-0.464137	0.270629	0.495876
MGS36	19	20	187.497	25.561	-0.371237	0.272383	0.495876
MGS154	19	20	383.358	500.891	0.635327	0.285671	0.500949
MGS103	19	20	2881.21	1118.58	0.633606	0.286928	0.500949
MGS159:s__Methanobrevibacter_smithii	19	20	275.766	298.034	0.238132	0.283904	0.500949
MGS99	19	20	19.0922	56.8951	0.185048	0.281349	0.500949
MGS163	19	20	5086.91	3647.61	-0.174654	0.282475	0.500949
MGS48:s__Bacteroides_cellulosilyticus	19	20	2181.88	893.331	0.466633	0.302851	0.52445
MGS69:s__Eubacterium_siraeum	19	20	1099.08	1651.3	0.590696	0.318442	0.547001
MGS122:s__Clostridium_sp_ATCC_BAA_442	19	20	121.368	69.2667	-0.292541	0.335063	0.570947
MGS74	19	20	337.553	98.9647	-0.5616	0.350206	0.581018
MGS158	19	20	213.993	30.2688	-0.421018	0.344891	0.581018
MGS210:s__Parabacteroides_goldsteinii	19	20	59.6977	225.313	0.346163	0.351884	0.581018
MGS162	19	20	431.213	336.022	0.335634	0.347375	0.581018
MGS52	19	20	383.701	1095.72	0.621752	0.363173	0.595046
MGS6	19	20	350.668	761.771	0.417548	0.373083	0.602021
MGS145	19	20	125.221	112.322	0.376095	0.372727	0.602021
MGS188:s__Bacteroides_cellulosilyticus	19	20	3836.67	3435.84	0.667182	0.378426	0.606051
MGS5:g__Clostridium	19	20	234.159	27.1031	-0.474762	0.383107	0.608968
MGS178	19	20	14.0404	30.8224	0.190491	0.400861	0.63247
MGS93	19	20	244.026	880.295	0.407087	0.426708	0.653876
MGS23:s__Parabacteroides_goldsteinii	19	20	383.697	539.857	0.341189	0.423836	0.653876
MGS199:s__Bifidobacterium_catenulatum	19	20	23.9363	75.5585	0.319642	0.425833	0.653876
MGS88	19	20	177.4	1.45702e-08	-0.317288	0.420486	0.653876
MGS44:s__Bacteroides_eggerthii	19	20	2609.42	4444.27	0.613037	0.436335	0.663852
MGS81	19	20	110.622	25.949	-0.323521	0.444511	0.670753
MGS47	19	20	194.396	314.276	0.312697	0.447169	0.670753
MGS100:s__Alistipes_putredinis	19	20	6853.48	7447.24	0.561271	0.450718	0.671349
MGS161	19	20	61.2599	42.9718	-0.0262839	0.456398	0.675088
MGS115	19	20	39.5829	148.356	0.0533134	0.467658	0.686974
MGS116	19	20	118.688	299.912	0.366838	0.477286	0.695812
MGS59:s__Bacteroides_stercoris	19	20	4606.73	3253.53	0.313291	0.480208	0.695812
MGS24	19	20	489.799	4447.25	0.385769	0.513157	0.738531
MGS70	19	20	495.584	525.88	-0.231602	0.538109	0.764114
MGS195:s__Enterobacter_cloacae	19	20	6.38843	21.5583	0.153594	0.535526	0.764114
MGS28:s__Bacteroides_caccae	19	20	5713.65	2058.58	0.477037	0.547809	0.768263
MGS193	19	20	14.3644	38.2469	0.205757	0.548244	0.768263
MGS187	19	20	346.387	174.179	0.237161	0.565982	0.783594
MGS17	19	20	555.391	261.274	-0.127653	0.566542	0.783594
MGS34	19	20	118.697	264.158	0.23271	0.579541	0.796402
MGS13	19	20	1604.57	2529.79	0.405504	0.605877	0.816783
MGS203	19	20	188.054	209.604	0.35766	0.604566	0.816783
MGS16	19	20	2423.91	1620.94	0.338285	0.602234	0.816783
MGS209	19	20	312.252	205.13	0.161207	0.631696	0.846234
MGS46:s__Coprobacter_fastidiosus	19	20	1042.2	422.01	0.29415	0.655726	0.854251
MGS140	19	20	311.653	730.444	-0.215282	0.666584	0.854251
MGS157	19	20	363.74	170.597	-0.194059	0.669765	0.854251
MGS15	19	20	229.424	85.9918	-0.188	0.653123	0.854251
MGS176	19	20	178.062	83.1111	-0.173658	0.664088	0.854251
MGS142	19	20	777.797	100.982	-0.155697	0.651337	0.854251
MGS73	19	20	97.2417	46.7803	-0.155272	0.660542	0.854251
MGS132	19	20	60.3869	29.2967	-0.141278	0.656086	0.854251
MGS185	19	20	1074.75	249.966	-0.287955	0.680898	0.8596
MGS134	19	20	21.8117	15.9654	-0.099511	0.68203	0.8596
MGS42	19	20	319.195	536.484	0.275959	0.688564	0.86273
MGS64	19	20	697.615	643.736	0.307885	0.713546	0.863007
MGS181	19	20	16.9768	338.309	0.178824	0.699942	0.863007
MGS29	19	20	149.868	308.026	0.156064	0.708527	0.863007
MGS144:s__Ruminococcus_gnavus	19	20	178.506	128.404	-0.150501	0.699436	0.863007
MGS49:s__Paraprevotella_clara	19	20	2927.49	2728.59	0.12453	0.709756	0.863007
MGS61	19	20	70.7628	75.1532	-0.12092	0.717146	0.863007
MGS175	19	20	88.8368	90.7716	-0.090074	0.701413	0.863007
MGS129	19	20	58.3714	55.2893	0.112603	0.722166	0.864165
MGS206	19	20	67.7096	52.7476	0.145388	0.727018	0.865111
MGS191	19	20	5391.55	2936.09	-0.144097	0.736506	0.871532
MGS172	19	20	138.536	99.5913	-0.103066	0.761553	0.896192
MGS96:s__Lachnospiraceae_bacterium_1_1_57FAA	19	20	174.943	60.0197	-0.12068	0.771899	0.89844
MGS123	19	20	20.7834	35.1024	-0.0721763	0.768045	0.89844
MGS112	19	20	1249	944.092	-0.0512088	0.780622	0.903655
MGS51	19	20	8523.51	6959.64	0.16091	0.798951	0.917184
MGS164	19	20	33.1965	14.5129	-0.0808005	0.805228	0.917184
MGS104	19	20	16.5624	29.6014	0.0187975	0.802783	0.917184
MGS66:s__Bacteroides_clarus	19	20	94.6658	55.7971	0.110085	0.811106	0.918966
MGS200	19	20	232.787	27.3876	-0.111261	0.826518	0.931472
MGS27:s__Parabacteroides_distasonis	19	20	2555.83	1308.16	0.122121	0.839118	0.940696
MGS168	19	20	44.9636	24.0816	0.0310705	0.844825	0.942135
MGS20:s__Bacteroides_thetaiotaomicron	19	20	2614.43	682.624	0.110857	0.857294	0.951061
MGS212	19	20	937.516	1789.81	-0.00564759	0.863983	0.953515
MGS125:s__Bacteroides_xylanisolvens	19	20	3815.63	1107.68	0.0842574	0.876963	0.962851
MGS137:s__Bacteroides_ovatus	19	20	4857.94	2714.3	0.0977069	0.886316	0.963852
MGS4	19	20	209.868	90.6006	-0.063017	0.89145	0.963852
MGS25:s__Bacteroides_nordii	19	20	318.837	91.2086	-0.0452009	0.890031	0.963852
MGS60:s__Bacteroides_coprophilus	19	20	994.618	563.636	0.0379171	0.898236	0.966285
MGS9:s__Lachnospiraceae_bacterium_3_1_57FAA_CT1	19	20	262.356	157.928	0.05455	0.921089	0.985889
MGS114	19	20	367.729	268.405	0.0378174	0.94978	1
MGS18	19	20	611.425	987.237	0.0305675	0.944898	1
MGS213:s__Lactobacillus_ruminis	19	20	12.5872	11.1092	0.0169581	0.940837	1
MGS110	19	20	11528.9	1528.52	-0.00607795	0.991819	1
MGS68	19	20	8.96446e-09	1.27933e-08	2.62152e-10	1	1
MGS147	19	20	1.01743e-08	1.32898e-08	2.03213e-10	1	1
MGS130	19	20	9.09759e-09	1.1205e-08	1.50583e-10	1	1
MGS174	19	20	1.068e-08	9.58081e-09	-1.35959e-10	1	1
MGS10	19	20	9.74041e-09	1.2082e-08	1.21053e-10	1	1
MGS207	19	20	1.0343e-08	9.66085e-09	-8.84163e-11	1	1
MGS126	19	20	1.07544e-08	9.85535e-09	-7.75176e-11	1	1
MGS138	19	20	1.02684e-08	1.03899e-08	-3.23796e-11	1	1
MGS1	19	20	9.75189e-09	9.7133e-09	-2.90251e-11	1	1
MGS11	19	20	1.10292e-08	1.12156e-08	-2.07034e-11	1	1

## Sheet: DT_VS_LPT
	+samples in group 0	+samples in group 1	counts in group 0	counts in group 1	NTimePool44	pvalues	adjPvalues
MGS75:s__Bacteroidales_bacterium_ph8	19	11	583.891	1186.38	2.64076	0.000649017	0.0691203
MGS7:s__Clostridium_bolteae	19	11	598.418	16.0636	-2.39348	0.000450757	0.0691203
MGS127	19	11	79.2752	696.137	3.30301	0.00283009	0.126939
MGS57	19	11	967.851	802.092	2.80583	0.00297978	0.126939
MGS95	19	11	685.268	617.317	2.33862	0.00185615	0.126939
MGS121:s__Coprococcus_comes	19	11	367.392	415.46	2.62213	0.00424244	0.150607
MGS38	19	11	220.95	2350.22	3.21994	0.00647682	0.156101
MGS89	19	11	14.8113	502.268	2.44364	0.00674483	0.156101
MGS109:s__Dialister_invisus	19	11	28.6113	1245.46	2.36434	0.00732871	0.156101
MGS198:s__Faecalibacterium_prausnitzii	19	11	387.085	1339.25	1.89011	0.00612804	0.156101
MGS151	19	11	553.268	880.64	2.46465	0.0188931	0.216141
MGS82	19	11	397.215	362.137	2.19648	0.0126021	0.216141
MGS131	19	11	131.007	330.839	2.15578	0.0168436	0.216141
MGS170	19	11	175.736	387.675	2.00702	0.0164247	0.216141
MGS97:s__Eubacterium_rectale	19	11	3934.29	3624.09	2.00082	0.0184334	0.216141
MGS128	19	11	696.961	1447.08	1.9429	0.0167157	0.216141
MGS52	19	11	383.701	841.368	1.92491	0.0179738	0.216141
MGS108:s__Ruminococcus_lactaris	19	11	95.2874	407.448	1.76529	0.0195458	0.216141
MGS117:s__Bifidobacterium_longum	19	11	183.155	208.23	1.70131	0.0223244	0.216141
MGS186	19	11	1.02006e-08	121.483	1.5631	0.0164266	0.216141
MGS190	19	11	19.5339	136.986	1.53632	0.0210148	0.216141
MGS139	19	11	508.666	460.193	1.10311	0.0216402	0.216141
MGS173	19	11	668.595	866.004	2.09293	0.0251573	0.22173
MGS204:s__Eubacterium_hallii	19	11	172.103	152.418	1.57896	0.0252034	0.22173
MGS153	19	11	311.9	363.486	1.10504	0.0260246	0.22173
MGS12	19	11	1174.64	216.825	1.73996	0.0281023	0.230223
MGS113:s__Bifidobacterium_adolescentis	19	11	41.3503	929.166	2.23952	0.0300207	0.23683
MGS177	19	11	1.02121e-08	165.665	1.26309	0.0317064	0.241195
MGS93	19	11	244.026	435.698	1.46577	0.0331994	0.243844
MGS76:s__Akkermansia_muciniphila	19	11	318.273	602.456	2.12853	0.0420421	0.271362
MGS165	19	11	897.228	357.784	1.76952	0.0411987	0.271362
MGS167	19	11	34.5731	965.636	1.74463	0.0398278	0.271362
MGS133	19	11	101.401	100.849	1.45506	0.0406137	0.271362
MGS91:s__Ruminococcus_sp_5_1_39BFAA	19	11	643.725	532.008	2.33969	0.0492911	0.299971
MGS8:s__Clostridium_hathewayi	19	11	112.815	5.79948e-09	-1.05894	0.0491192	0.299971
MGS120	19	11	255.942	366.368	1.37076	0.0543188	0.302895
MGS180	19	11	216.582	92.9375	1.02603	0.0529479	0.302895
MGS63:s__Coprococcus_eutactus	19	11	208.568	13.5331	-0.978088	0.0554596	0.302895
MGS166	19	11	25.8643	32.7257	0.842387	0.0543303	0.302895
MGS150	19	11	150.679	5.69297e-09	-1.22682	0.0569789	0.303413
MGS155:s__Faecalibacterium_prausnitzii	19	11	229.009	421.974	1.38767	0.0616202	0.305932
MGS208	19	11	330.777	278.353	1.27631	0.0638945	0.305932
MGS54	19	11	3895.96	4477.48	1.2463	0.0640371	0.305932
MGS83	19	11	92.8723	141.913	1.19289	0.0646335	0.305932
MGS124:s__Eubacterium_ventriosum	19	11	443.51	335.061	1.15145	0.0603469	0.305932
MGS184	19	11	10.7708	58.366	0.953998	0.0711253	0.329341
MGS58:s__Roseburia_inulinivorans	19	11	389.498	195.924	1.20338	0.0742439	0.336467
MGS136	19	11	24.2039	56.1485	0.957422	0.0814419	0.361398
MGS149	19	11	52.7497	1020.55	1.38355	0.0909836	0.372683
MGS135	19	11	214.937	314.371	1.13451	0.0902471	0.372683
MGS192:s__Alistipes_senegalensis	19	11	72.0102	200.918	1.08131	0.087952	0.372683
MGS39:s__Odoribacter_splanchnicus	19	11	902.309	739.646	0.967745	0.0861372	0.372683
MGS24	19	11	489.799	1190.38	0.787244	0.0933154	0.375022
MGS16	19	11	2423.91	590.145	1.32658	0.0992392	0.382344
MGS114	19	11	367.729	180.405	1.29193	0.101207	0.382344
MGS14	19	11	3.62534	36.7229	0.668131	0.102317	0.382344
MGS32:s__Klebsiella_pneumoniae	19	11	173.693	9.6884	-0.603477	0.101683	0.382344
MGS85	19	11	4261.21	6.18671e-09	-1.96022	0.112025	0.38486
MGS21	19	11	2702.79	8474.8	1.62133	0.109144	0.38486
MGS84:s__Lachnospiraceae_bacterium_3_1_46FAA	19	11	1012.76	16.5373	-1.54553	0.105224	0.38486
MGS100:s__Alistipes_putredinis	19	11	6853.48	3635.29	1.20066	0.11056	0.38486
MGS69:s__Eubacterium_siraeum	19	11	1099.08	46.7323	-0.984208	0.111865	0.38486
MGS211	19	11	34.7218	69.0645	0.757896	0.118366	0.40019
MGS79:s__Anaerotruncus_colihominis	19	11	77.6611	0.859292	-0.84347	0.122887	0.40269
MGS86	19	11	74.506	614.154	0.67836	0.122413	0.40269
MGS182	19	11	1641.26	819.549	1.30638	0.125534	0.405132
MGS45:s__Bacteroides_finegoldii	19	11	1655.77	148.096	-1.12958	0.133296	0.412738
MGS160	19	11	95.0106	562.061	0.953382	0.130717	0.412738
MGS106:s__Desulfovibrio_piger	19	11	147.845	133.988	0.42214	0.133704	0.412738
MGS145	19	11	125.221	68.6068	0.73295	0.141346	0.430096
MGS210:s__Parabacteroides_goldsteinii	19	11	59.6977	600.834	1.11335	0.149439	0.448317
MGS154	19	11	383.358	481.226	1.38456	0.176436	0.469095
MGS65:s__Bacteroides_fragilis	19	11	1611.99	1527.48	1.34203	0.160297	0.469095
MGS22	19	11	1065.73	494.163	1.33826	0.161089	0.469095
MGS111	19	11	1555.78	1491.82	1.31136	0.172542	0.469095
MGS35:s__Parabacteroides_merdae	19	11	631.02	979.255	1.11441	0.201345	0.469095
MGS181	19	11	16.9768	536.487	0.92679	0.202614	0.469095
MGS191	19	11	5391.55	62.9548	-0.925272	0.193791	0.469095
MGS169	19	11	665.124	222.266	0.900728	0.177327	0.469095
MGS19	19	11	513.148	1.25712	-0.872887	0.191071	0.469095
MGS197	19	11	9.75956e-09	116.907	0.705795	0.185391	0.469095
MGS141	19	11	1.20902e-08	56.8197	0.600358	0.185915	0.469095
MGS78:s__Catenibacterium_mitsuokai	19	11	9.78213e-09	47.54	0.574472	0.186089	0.469095
MGS122:s__Clostridium_sp_ATCC_BAA_442	19	11	121.368	30.3539	-0.556701	0.198151	0.469095
MGS207	19	11	1.0343e-08	36.6833	0.537011	0.186388	0.469095
MGS189	19	11	1.08302e-08	32.121	0.517915	0.186565	0.469095
MGS175	19	11	88.8368	120.579	0.506507	0.202295	0.469095
MGS206	19	11	67.7096	14.1881	-0.477531	0.199513	0.469095
MGS171:s__Eggerthella_lenta	19	11	47.3612	1.10619	-0.452625	0.166585	0.469095
MGS179:s__Parabacteroides_johnsonii	19	11	327.063	11.1733	-0.320939	0.1945	0.469095
MGS53	19	11	571.338	33.1459	-0.31459	0.191373	0.469095
MGS193	19	11	14.3644	5.63212	0.279946	0.192663	0.469095
MGS146	19	11	1768.39	407.206	1.06262	0.224996	0.504466
MGS5:g__Clostridium	19	11	234.159	4.40344	-0.819828	0.224119	0.504466
MGS48:s__Bacteroides_cellulosilyticus	19	11	2181.88	714.679	0.791321	0.223829	0.504466
MGS199:s__Bifidobacterium_catenulatum	19	11	23.9363	79.5356	0.704175	0.228015	0.505909
MGS94:s__Ruminococcus_torques	19	11	1111.28	348.306	-1.23588	0.237142	0.515422
MGS164	19	11	33.1965	6.8375e-09	-0.389913	0.234724	0.515422
MGS33:s__Roseburia_intestinalis	19	11	2507.05	369.001	-1.47296	0.242901	0.522606
MGS6	19	11	350.668	380.931	0.659782	0.254497	0.525966
MGS148	19	11	1.14132e-08	259.545	0.617338	0.254676	0.525966
MGS156	19	11	291.104	61.047	-0.617101	0.255583	0.525966
MGS92:s__Sutterella_wadsworthensis	19	11	216.489	129.142	0.540303	0.255113	0.525966
MGS202	19	11	24.0964	32.845	0.390836	0.25681	0.525966
MGS40:s__Subdoligranulum_sp_4_3_54A2FAA	19	11	453.675	37.9543	-1.13452	0.280236	0.529815
MGS70	19	11	495.584	17.3164	-0.693323	0.264713	0.529815
MGS196:s__Haemophilus_parainfluenzae	19	11	47.4066	35.1556	0.650896	0.26529	0.529815
MGS87:s__Streptococcus_thermophilus	19	11	163.759	75.5949	-0.542493	0.280357	0.529815
MGS2	19	11	8.60369	60.2674	0.441564	0.273395	0.529815
MGS159:s__Methanobrevibacter_smithii	19	11	275.766	243.109	0.40311	0.272017	0.529815
MGS195:s__Enterobacter_cloacae	19	11	6.38843	4.37462	0.186628	0.268565	0.529815
MGS212	19	11	937.516	258.113	-0.142831	0.278904	0.529815
MGS99	19	11	19.0922	67.9641	0.136862	0.281076	0.529815
MGS118	19	11	18.1581	126.685	0.499129	0.296509	0.552995
MGS96:s__Lachnospiraceae_bacterium_1_1_57FAA	19	11	174.943	15.331	-0.468648	0.300476	0.552995
MGS161	19	11	61.2599	23.7691	-0.102289	0.301161	0.552995
MGS55:s__Bacteroides_massiliensis	19	11	699.017	638.508	0.793083	0.30668	0.558315
MGS188:s__Bacteroides_cellulosilyticus	19	11	3836.67	1541.55	0.919838	0.309481	0.55864
MGS62:s__Barnesiella_intestinihominis	19	11	2319.92	1714.09	0.950805	0.330237	0.560667
MGS37	19	11	377.631	1023.2	0.752105	0.31439	0.560667
MGS9:s__Lachnospiraceae_bacterium_3_1_57FAA_CT1	19	11	262.356	7.09404	-0.678014	0.3293	0.560667
MGS60:s__Bacteroides_coprophilus	19	11	994.618	437.28	0.609343	0.325175	0.560667
MGS101	19	11	106.409	297.341	0.601432	0.318059	0.560667
MGS71:s__Oscillibacter_sp_KLE_1745	19	11	125.47	33.1443	-0.565863	0.333381	0.560667
MGS3	19	11	50.2788	297.088	0.551738	0.334294	0.560667
MGS143:s__Clostridium_sp_L2_50	19	11	28.0481	134.24	0.47684	0.332501	0.560667
MGS115	19	11	39.5829	85.2743	0.0836968	0.321863	0.560667
MGS30:s__Bacteroides_faecis	19	11	3.78297	43.4371	0.445614	0.337803	0.562125
MGS28:s__Bacteroides_caccae	19	11	5713.65	1323.54	1.02899	0.354521	0.583431
MGS56	19	11	95.0511	5.83239e-09	-0.570892	0.356084	0.583431
MGS80:s__Alistipes_indistinctus	19	11	213.56	343.982	0.687329	0.366791	0.596386
MGS163	19	11	5086.91	1669.36	-0.213096	0.38296	0.617959
MGS116	19	11	118.688	12.3005	-0.440256	0.387505	0.619013
MGS205:s__Ruminococcus_callidus	19	11	2.48657	4.00093	0.189058	0.389426	0.619013
MGS23:s__Parabacteroides_goldsteinii	19	11	383.697	579.536	0.717722	0.401602	0.633639
MGS34	19	11	118.697	370.844	0.508746	0.41536	0.650526
MGS203	19	11	188.054	150.751	0.611407	0.486989	0.689087
MGS67:s__Alistipes_finegoldii	19	11	1755.67	1108.83	0.608394	0.457972	0.689087
MGS50:s__Roseburia_hominis	19	11	819.442	225.534	0.601769	0.473208	0.689087
MGS103	19	11	2881.21	639.254	0.562208	0.475967	0.689087
MGS98	19	11	2448.62	536.844	0.553704	0.501254	0.689087
MGS194:s__Lachnospiraceae_bacterium_7_1_58FAA	19	11	253.833	52.0936	-0.464294	0.494012	0.689087
MGS157	19	11	363.74	7.48629e-09	-0.436447	0.515995	0.689087
MGS187	19	11	346.387	64.0381	0.432687	0.516253	0.689087
MGS15	19	11	229.424	5.57358e-09	-0.402469	0.51614	0.689087
MGS144:s__Ruminococcus_gnavus	19	11	178.506	62.1762	-0.38904	0.520859	0.689087
MGS105:s__Dorea_longicatena	19	11	278.493	207.798	0.384148	0.449948	0.689087
MGS176	19	11	178.062	7.48946e-09	-0.383811	0.516236	0.689087
MGS88	19	11	177.4	6.58609e-09	-0.383537	0.516238	0.689087
MGS81	19	11	110.622	17.715	0.36337	0.453614	0.689087
MGS73	19	11	97.2417	4.99716e-09	-0.339398	0.516532	0.689087
MGS66:s__Bacteroides_clarus	19	11	94.6658	5.01591e-09	-0.335381	0.516565	0.689087
MGS61	19	11	70.7628	7.18469e-09	-0.316162	0.516739	0.689087
MGS132	19	11	60.3869	7.56308e-09	-0.304608	0.516859	0.689087
MGS129	19	11	58.3714	6.61655e-09	-0.302138	0.516887	0.689087
MGS134	19	11	21.8117	5.8696e-09	-0.231369	0.518087	0.689087
MGS123	19	11	20.7834	4.71643e-09	-0.227957	0.518175	0.689087
MGS178	19	11	14.0404	7.80587e-09	-0.200552	0.519041	0.689087
MGS185	19	11	1074.75	6.32572e-09	-0.182384	0.51984	0.689087
MGS36	19	11	187.497	19.5278	-0.158905	0.507997	0.689087
MGS152:s__Ruminococcaceae_bacterium_D16	19	11	11.5373	13.167	0.153791	0.449014	0.689087
MGS59:s__Bacteroides_stercoris	19	11	4606.73	1928.53	-0.355796	0.532021	0.695508
MGS172	19	11	138.536	18.1172	0.161733	0.532243	0.695508
MGS26:s__Bacteroides_vulgatus	19	11	19457.5	6008.83	0.627927	0.551363	0.707471
MGS102:s__Alistipes_sp_AP11	19	11	235.215	125.996	0.488712	0.551321	0.707471
MGS183:s__Lachnospiraceae_bacterium_2_1_58FAA	19	11	41.9756	46.9813	0.284966	0.551051	0.707471
MGS162	19	11	431.213	185	0.232891	0.56175	0.716484
MGS110	19	11	11528.9	3401.21	0.537082	0.582718	0.738803
MGS137:s__Bacteroides_ovatus	19	11	4857.94	1339.01	-0.489271	0.604696	0.759351
MGS90	19	11	659.768	87.1195	0.283101	0.607831	0.759351
MGS209	19	11	312.252	97.0254	0.190793	0.60962	0.759351
MGS72:s__Sutterella_wadsworthensis	19	11	257.86	324.312	0.362763	0.615768	0.762549
MGS51	19	11	8523.51	2285.82	-0.462332	0.623659	0.764188
MGS20:s__Bacteroides_thetaiotaomicron	19	11	2614.43	315.08	-0.333345	0.627854	0.764188
MGS4	19	11	209.868	94.0412	0.277988	0.626761	0.764188
MGS47	19	11	194.396	81.0235	0.261829	0.640257	0.774856
MGS46:s__Coprobacter_fastidiosus	19	11	1042.2	274.771	0.355976	0.653173	0.781606
MGS42	19	11	319.195	72.7978	-0.349774	0.650942	0.781606
MGS140	19	11	311.653	124.508	0.34049	0.669878	0.797118
MGS74	19	11	337.553	10.0099	-0.297626	0.675311	0.799119
MGS27:s__Parabacteroides_distasonis	19	11	2555.83	695.138	0.383903	0.705292	0.829985
MGS18	19	11	611.425	114.006	-0.222455	0.711801	0.833042
MGS112	19	11	1249	278.042	-0.063476	0.743714	0.865634
MGS44:s__Bacteroides_eggerthii	19	11	2609.42	976.172	0.347419	0.758593	0.870394
MGS213:s__Lactobacillus_ruminis	19	11	12.5872	14.096	0.121195	0.755287	0.870394
MGS104	19	11	16.5624	6.76302	0.0133377	0.760062	0.870394
MGS41:s__Bacteroides_dorei	19	11	3553.32	800.452	0.247248	0.789286	0.894244
MGS200	19	11	232.787	63.9659	0.21406	0.785388	0.894244
MGS43:s__Bacteroides_uniformis	19	11	15000.3	8061.01	0.237037	0.811261	0.914278
MGS13	19	11	1604.57	835.158	0.212775	0.829908	0.925499
MGS142	19	11	777.797	176.879	0.13083	0.829249	0.925499
MGS49:s__Paraprevotella_clara	19	11	2927.49	1447.67	-0.096525	0.842585	0.934742
MGS125:s__Bacteroides_xylanisolvens	19	11	3815.63	1041.11	0.134902	0.861041	0.950268
MGS31:s__Bilophila_wadsworthia	19	11	288.04	67.6724	0.099113	0.878082	0.954242
MGS107	19	11	191.864	35.4072	0.0649949	0.874476	0.954242
MGS17	19	11	555.391	270.776	0.0468605	0.875171	0.954242
MGS168	19	11	44.9636	28.3394	-0.0498194	0.92182	0.996688
MGS158	19	11	213.993	16.3517	-0.0396542	0.949071	1
MGS201	19	11	19.1113	11.4222	0.0283646	0.943371	1
MGS25:s__Bacteroides_nordii	19	11	318.837	58.2196	-0.0124122	0.985016	1
MGS29	19	11	149.868	71.6104	0.006887	0.989728	1
MGS64	19	11	697.615	220.506	0.00509824	0.996441	1
MGS119	19	11	389.861	385.872	-0.00113841	0.978425	1
MGS10	19	11	9.74041e-09	7.04121e-09	2.40303e-10	1	1
MGS68	19	11	8.96446e-09	5.97076e-09	8.82621e-11	1	1
MGS130	19	11	9.09759e-09	5.71526e-09	8.43584e-11	1	1
MGS138	19	11	1.02684e-08	6.27076e-09	5.40862e-11	1	1
MGS1	19	11	9.75189e-09	5.41798e-09	-4.54654e-11	1	1
MGS126	19	11	1.07544e-08	5.90076e-09	-2.98185e-11	1	1
MGS147	19	11	1.01743e-08	6.30152e-09	1.29244e-11	1	1
MGS174	19	11	1.068e-08	6.92235e-09	8.97171e-12	1	1
MGS11	19	11	1.10292e-08	6.4802e-09	-3.34993e-12	1	1
MGS77	19	11	1.09674e-08	6.12899e-09	5.16166e-14	1	1

## Sheet: EPT_VS_LPT
	+samples in group 0	+samples in group 1	counts in group 0	counts in group 1	NTimePool44	pvalues	adjPvalues
MGS111	20	11	784.196	1491.82	1.71547	0.0545649	0.688108
MGS65:s__Bacteroides_fragilis	20	11	834.346	1527.48	1.67675	0.0604536	0.688108
MGS69:s__Eubacterium_siraeum	20	11	1651.3	46.7323	-1.447	0.0462318	0.688108
MGS38	20	11	2018.23	2350.22	1.31676	0.247295	0.688108
MGS128	20	11	2729.55	1447.08	1.27652	0.073367	0.688108
MGS89	20	11	382.929	502.268	1.26702	0.0884404	0.688108
MGS167	20	11	851.45	965.636	1.24763	0.093593	0.688108
MGS52	20	11	1095.72	841.368	1.18247	0.152054	0.688108
MGS127	20	11	1263.42	696.137	1.1539	0.178737	0.688108
MGS43:s__Bacteroides_uniformis	20	11	20685.4	8061.01	-1.12792	0.119721	0.688108
MGS109:s__Dialister_invisus	20	11	2056.98	1245.46	1.076	0.226017	0.688108
MGS186	20	11	52.6336	121.483	1.0554	0.0948608	0.688108
MGS177	20	11	40.7829	165.665	0.971528	0.109344	0.688108
MGS91:s__Ruminococcus_sp_5_1_39BFAA	20	11	953.159	532.008	0.939479	0.172165	0.688108
MGS55:s__Bacteroides_massiliensis	20	11	1932.81	638.508	-0.92961	0.0905438	0.688108
MGS151	20	11	1283.11	880.64	0.911797	0.145545	0.688108
MGS154	20	11	500.891	481.226	0.888525	0.0683152	0.688108
MGS26:s__Bacteroides_vulgatus	20	11	13115.5	6008.83	-0.879199	0.108975	0.688108
MGS76:s__Akkermansia_muciniphila	20	11	727.521	602.456	0.878195	0.0385203	0.688108
MGS121:s__Coprococcus_comes	20	11	442.269	415.46	0.864551	0.0879086	0.688108
MGS201	20	11	153.858	11.4222	-0.819103	0.176068	0.688108
MGS131	20	11	233.107	330.839	0.816062	0.0654802	0.688108
MGS116	20	11	299.912	12.3005	-0.76004	0.120923	0.688108
MGS31:s__Bilophila_wadsworthia	20	11	481.365	67.6724	-0.750725	0.0623393	0.688108
MGS190	20	11	214.64	136.986	0.740724	0.209238	0.688108
MGS9:s__Lachnospiraceae_bacterium_3_1_57FAA_CT1	20	11	157.928	7.09404	-0.715488	0.0858717	0.688108
MGS93	20	11	880.295	435.698	0.714531	0.066667	0.688108
MGS210:s__Parabacteroides_goldsteinii	20	11	225.313	600.834	0.711598	0.208218	0.688108
MGS196:s__Haemophilus_parainfluenzae	20	11	155.223	35.1556	-0.685922	0.152486	0.688108
MGS160	20	11	632.902	562.061	0.625039	0.234533	0.688108
MGS7:s__Clostridium_bolteae	20	11	55.1303	16.0636	-0.620415	0.0605516	0.688108
MGS185	20	11	249.966	6.32572e-09	-0.597851	0.248193	0.688108
MGS149	20	11	1898.17	1020.55	0.5848	0.232744	0.688108
MGS92:s__Sutterella_wadsworthensis	20	11	472.651	129.142	-0.565334	0.248076	0.688108
MGS19	20	11	249.307	1.25712	-0.563837	0.189758	0.688108
MGS84:s__Lachnospiraceae_bacterium_3_1_46FAA	20	11	155.755	16.5373	-0.55927	0.198893	0.688108
MGS175	20	11	90.7716	120.579	0.551756	0.258366	0.688108
MGS198:s__Faecalibacterium_prausnitzii	20	11	1460.88	1339.25	0.541471	0.183645	0.688108
MGS183:s__Lachnospiraceae_bacterium_2_1_58FAA	20	11	38.3002	46.9813	0.537946	0.176244	0.688108
MGS3	20	11	684.262	297.088	-0.525912	0.261974	0.688108
MGS59:s__Bacteroides_stercoris	20	11	3253.53	1928.53	-0.523864	0.208884	0.688108
MGS207	20	11	9.66085e-09	36.6833	0.523585	0.179546	0.688108
MGS191	20	11	2936.09	62.9548	-0.520083	0.133977	0.688108
MGS71:s__Oscillibacter_sp_KLE_1745	20	11	1.10504e-08	33.1443	0.509357	0.179559	0.688108
MGS204:s__Eubacterium_hallii	20	11	230.215	152.418	0.492031	0.145292	0.688108
MGS155:s__Faecalibacterium_prausnitzii	20	11	1851.49	421.974	-0.490683	0.137452	0.688108
MGS51	20	11	6959.64	2285.82	-0.459163	0.266085	0.688108
MGS153	20	11	1062.15	363.486	-0.447344	0.188427	0.688108
MGS129	20	11	55.2893	6.61655e-09	-0.436109	0.248317	0.688108
MGS35:s__Parabacteroides_merdae	20	11	1682.08	979.255	-0.431272	0.0909141	0.688108
MGS64	20	11	643.736	220.506	-0.392457	0.258758	0.688108
MGS48:s__Bacteroides_cellulosilyticus	20	11	893.331	714.679	0.379761	0.109684	0.688108
MGS150	20	11	14.3115	5.69297e-09	-0.378111	0.206986	0.688108
MGS96:s__Lachnospiraceae_bacterium_1_1_57FAA	20	11	60.0197	15.331	-0.37403	0.228443	0.688108
MGS70	20	11	525.88	17.3164	-0.369025	0.190786	0.688108
MGS90	20	11	749.714	87.1195	-0.368085	0.142788	0.688108
MGS178	20	11	30.8224	7.80587e-09	-0.347475	0.248469	0.688108
MGS66:s__Bacteroides_clarus	20	11	55.7971	5.01591e-09	-0.338036	0.248493	0.688108
MGS57	20	11	1034.82	802.092	0.330036	0.226504	0.688108
MGS81	20	11	25.949	17.715	0.30658	0.240285	0.688108
MGS110	20	11	1528.52	3401.21	0.30594	0.226743	0.688108
MGS206	20	11	52.7476	14.1881	-0.303127	0.268136	0.688108
MGS164	20	11	14.5129	6.8375e-09	-0.303047	0.183244	0.688108
MGS188:s__Bacteroides_cellulosilyticus	20	11	3435.84	1541.55	0.30267	0.247595	0.688108
MGS37	20	11	1824.38	1023.2	-0.270046	0.230693	0.688108
MGS195:s__Enterobacter_cloacae	20	11	21.5583	4.37462	-0.254326	0.10071	0.688108
MGS77	20	11	9.19617	6.12899e-09	-0.251247	0.248849	0.688108
MGS119	20	11	3178.82	385.872	-0.20363	0.182333	0.688108
MGS18	20	11	987.237	114.006	-0.197695	0.186827	0.688108
MGS8:s__Clostridium_hathewayi	20	11	3.82611	5.79948e-09	-0.195746	0.19291	0.688108
MGS172	20	11	99.5913	18.1172	-0.183076	0.103218	0.688108
MGS212	20	11	1789.81	258.113	-0.177595	0.189873	0.688108
MGS192:s__Alistipes_senegalensis	20	11	193.964	200.918	0.171009	0.217266	0.688108
MGS2	20	11	364.108	60.2674	-0.15447	0.20943	0.688108
MGS34	20	11	264.158	370.844	0.151821	0.211564	0.688108
MGS29	20	11	308.026	71.6104	-0.142234	0.224781	0.688108
MGS211	20	11	286.831	69.0645	-0.138255	0.250491	0.688108
MGS179:s__Parabacteroides_johnsonii	20	11	64.1225	11.1733	-0.130516	0.202398	0.688108
MGS189	20	11	32.511	32.121	0.096373	0.231327	0.688108
MGS202	20	11	121.67	32.845	-0.086802	0.191274	0.688108
MGS104	20	11	29.6014	6.76302	0.0803514	0.255745	0.688108
MGS161	20	11	42.9718	23.7691	-0.0621028	0.260812	0.688108
MGS171:s__Eggerthella_lenta	20	11	21.7097	1.10619	-0.056818	0.263229	0.688108
MGS21	20	11	20499.1	8474.8	-0.546283	0.284006	0.691594
MGS85	20	11	272.681	6.18671e-09	-0.534905	0.290451	0.691594
MGS105:s__Dorea_longicatena	20	11	731.933	207.798	-0.436742	0.291471	0.691594
MGS199:s__Bifidobacterium_catenulatum	20	11	75.5585	79.5356	0.378895	0.275192	0.691594
MGS145	20	11	112.322	68.6068	0.355039	0.287458	0.691594
MGS146	20	11	1242.63	407.206	-0.279933	0.283213	0.691594
MGS67:s__Alistipes_finegoldii	20	11	2040.46	1108.83	-0.248276	0.295468	0.691594
MGS142	20	11	100.982	176.879	0.210966	0.29547	0.691594
MGS213:s__Lactobacillus_ruminis	20	11	11.1092	14.096	0.19356	0.301514	0.693691
MGS197	20	11	169.521	116.907	-0.0287822	0.302879	0.693691
MGS114	20	11	268.405	180.405	0.859763	0.31231	0.707681
MGS58:s__Roseburia_inulinivorans	20	11	1689.92	195.924	-0.676624	0.331981	0.716847
MGS27:s__Parabacteroides_distasonis	20	11	1308.16	695.138	0.607698	0.326014	0.716847
MGS107	20	11	68.7403	35.4072	0.336424	0.333183	0.716847
MGS108:s__Ruminococcus_lactaris	20	11	496.902	407.448	0.240275	0.330257	0.716847
MGS78:s__Catenibacterium_mitsuokai	20	11	47.6699	47.54	0.106575	0.322031	0.716847
MGS60:s__Bacteroides_coprophilus	20	11	563.636	437.28	0.455555	0.347424	0.736364
MGS53	20	11	105.703	33.1459	-0.0616737	0.349168	0.736364
MGS16	20	11	1620.94	590.145	0.757548	0.358009	0.747608
MGS166	20	11	98.124	32.7257	-0.403326	0.3863	0.787973
MGS120	20	11	438.869	366.368	0.32458	0.387154	0.787973
MGS148	20	11	339.568	259.545	0.0676604	0.388438	0.787973
MGS75:s__Bacteroidales_bacterium_ph8	20	11	1537.72	1186.38	0.382414	0.396899	0.790089
MGS54	20	11	5073.16	4477.48	0.35728	0.394292	0.790089
MGS113:s__Bifidobacterium_adolescentis	20	11	1184.73	929.166	0.754412	0.404053	0.792235
MGS102:s__Alistipes_sp_AP11	20	11	372.184	125.996	-0.562942	0.405416	0.792235
MGS82	20	11	689.999	362.137	0.361288	0.410256	0.794404
MGS181	20	11	338.309	536.487	0.770366	0.419741	0.802376
MGS125:s__Bacteroides_xylanisolvens	20	11	1107.68	1041.11	0.223433	0.421907	0.802376
MGS205:s__Ruminococcus_callidus	20	11	63.6445	4.00093	-0.372063	0.430089	0.802576
MGS106:s__Desulfovibrio_piger	20	11	359.782	133.988	-0.343735	0.426819	0.802576
MGS13	20	11	2529.79	835.158	-0.261214	0.433316	0.802576
MGS163	20	11	3647.61	1669.36	-0.0126892	0.451296	0.828672
MGS137:s__Bacteroides_ovatus	20	11	2714.3	1339.01	-0.357797	0.464356	0.838064
MGS156	20	11	73.1953	61.047	0.298037	0.472149	0.838064
MGS50:s__Roseburia_hominis	20	11	679.534	225.534	-0.272071	0.469532	0.838064
MGS5:g__Clostridium	20	11	27.1031	4.40344	-0.146973	0.461032	0.838064
MGS97:s__Eubacterium_rectale	20	11	4865.24	3624.09	0.288274	0.483893	0.84418
MGS79:s__Anaerotruncus_colihominis	20	11	24.5206	0.859292	-0.180585	0.487484	0.84418
MGS152:s__Ruminococcaceae_bacterium_D16	20	11	28.8503	13.167	-0.043801	0.486802	0.84418
MGS30:s__Bacteroides_faecis	20	11	350.981	43.4371	-0.413714	0.497306	0.846611
MGS20:s__Bacteroides_thetaiotaomicron	20	11	682.624	315.08	-0.391114	0.508761	0.846611
MGS41:s__Bacteroides_dorei	20	11	3325.3	800.452	-0.349107	0.50842	0.846611
MGS4	20	11	90.6006	94.0412	0.331184	0.505344	0.846611
MGS122:s__Clostridium_sp_ATCC_BAA_442	20	11	69.2667	30.3539	-0.26924	0.498532	0.846611
MGS83	20	11	684.203	141.913	-0.262585	0.517063	0.853755
MGS49:s__Paraprevotella_clara	20	11	2728.59	1447.67	-0.138694	0.52342	0.857603
MGS42	20	11	536.484	72.7978	-0.476991	0.53382	0.860214
MGS136	20	11	312.51	56.1485	-0.32805	0.531875	0.860214
MGS139	20	11	695.385	460.193	0.167918	0.537129	0.860214
MGS33:s__Roseburia_intestinalis	20	11	1176.48	369.001	-0.630828	0.558686	0.872749
MGS63:s__Coprococcus_eutactus	20	11	370.526	13.5331	-0.351238	0.555386	0.872749
MGS208	20	11	491.324	278.353	0.341247	0.559442	0.872749
MGS173	20	11	1181.36	866.004	0.247505	0.565347	0.872749
MGS36	20	11	25.561	19.5278	0.199389	0.565443	0.872749
MGS170	20	11	459.832	387.675	0.220362	0.576717	0.883745
MGS100:s__Alistipes_putredinis	20	11	7447.24	3635.29	0.31673	0.587604	0.887658
MGS62:s__Barnesiella_intestinihominis	20	11	3157.76	1714.09	-0.306832	0.586784	0.887658
MGS184	20	11	35.2119	58.366	0.290926	0.609093	0.891515
MGS124:s__Eubacterium_ventriosum	20	11	586.887	335.061	0.263528	0.611085	0.891515
MGS144:s__Ruminococcus_gnavus	20	11	128.404	62.1762	-0.255875	0.596383	0.891515
MGS158	20	11	30.2688	16.3517	0.193506	0.598721	0.891515
MGS44:s__Bacteroides_eggerthii	20	11	4444.27	976.172	-0.117785	0.606392	0.891515
MGS133	20	11	370.852	100.849	0.227451	0.617963	0.895416
MGS23:s__Parabacteroides_goldsteinii	20	11	539.857	579.536	0.303846	0.631363	0.897687
MGS72:s__Sutterella_wadsworthensis	20	11	347.326	324.312	-0.225636	0.626955	0.897687
MGS159:s__Methanobrevibacter_smithii	20	11	298.034	243.109	0.103236	0.632174	0.897687
MGS45:s__Bacteroides_finegoldii	20	11	289.469	148.096	-0.153628	0.636595	0.897979
MGS28:s__Bacteroides_caccae	20	11	2058.58	1323.54	0.410709	0.650751	0.905088
MGS98	20	11	1337.76	536.844	-0.264298	0.65753	0.905088
MGS94:s__Ruminococcus_torques	20	11	288.622	348.306	0.214182	0.653527	0.905088
MGS162	20	11	336.022	185	-0.148033	0.658632	0.905088
MGS200	20	11	27.3876	63.9659	0.240122	0.667533	0.91144
MGS140	20	11	730.444	124.508	0.37538	0.684854	0.929133
MGS209	20	11	205.13	97.0254	-0.0970052	0.70626	0.946122
MGS115	20	11	148.356	85.2743	0.0324797	0.704149	0.946122
MGS17	20	11	261.274	270.776	0.108869	0.738851	0.983595
MGS46:s__Coprobacter_fastidiosus	20	11	422.01	274.771	0.137438	0.747254	0.984545
MGS101	20	11	511.664	297.341	-0.0328791	0.748809	0.984545
MGS193	20	11	38.2469	5.63212	-0.144131	0.77403	1
MGS39:s__Odoribacter_splanchnicus	20	11	1432.96	739.646	0.136341	0.768813	1
MGS40:s__Subdoligranulum_sp_4_3_54A2FAA	20	11	98.9945	37.9543	-0.135417	0.834625	1
MGS194:s__Lachnospiraceae_bacterium_7_1_58FAA	20	11	76.6439	52.0936	0.114611	0.791805	1
MGS24	20	11	4447.25	1190.38	0.103193	0.865902	1
MGS169	20	11	479.523	222.266	-0.102128	0.810324	1
MGS22	20	11	1194.17	494.163	-0.100269	0.90602	1
MGS143:s__Clostridium_sp_L2_50	20	11	184.351	134.24	-0.0959573	0.88701	1
MGS95	20	11	1299.67	617.317	-0.0936755	0.842423	1
MGS187	20	11	174.179	64.0381	0.0866326	0.845509	1
MGS12	20	11	392.97	216.825	0.0798144	0.888582	1
MGS141	20	11	68.8261	56.8197	0.07305	0.897831	1
MGS180	20	11	209.165	92.9375	-0.0682525	0.869396	1
MGS74	20	11	98.9647	10.0099	0.0564147	0.883814	1
MGS25:s__Bacteroides_nordii	20	11	91.2086	58.2196	-0.0523044	0.86717	1
MGS32:s__Klebsiella_pneumoniae	20	11	8.37982	9.6884	-0.0444816	0.803062	1
MGS47	20	11	314.276	81.0235	-0.0431652	0.804836	1
MGS14	20	11	178.505	36.7229	-0.0421628	0.87166	1
MGS203	20	11	209.604	150.751	0.0331856	0.957999	1
MGS87:s__Streptococcus_thermophilus	20	11	90.1732	75.5949	-0.0292931	0.965888	1
MGS168	20	11	24.0816	28.3394	0.0288131	0.946551	1
MGS165	20	11	996.431	357.784	0.0250954	0.959835	1
MGS80:s__Alistipes_indistinctus	20	11	521.79	343.982	-0.0218041	0.958746	1
MGS182	20	11	1454.51	819.549	-0.0216402	0.950062	1
MGS117:s__Bifidobacterium_longum	20	11	675.052	208.23	0.0208296	0.966019	1
MGS135	20	11	628.756	314.371	0.0204888	0.917274	1
MGS112	20	11	944.092	278.042	-0.0130137	0.946144	1
MGS99	20	11	56.8951	67.9641	-0.0105538	0.967441	1
MGS6	20	11	761.771	380.931	0.00786693	0.903809	1
MGS103	20	11	1118.58	639.254	0.00472687	0.968302	1
MGS118	20	11	299.865	126.685	-0.00266819	0.98021	1
MGS86	20	11	1073.22	614.154	0.00131822	0.99243	1
MGS73	20	11	46.7803	4.99716e-09	-1.21235e-09	1	1
MGS15	20	11	85.9918	5.57358e-09	-1.15101e-09	1	1
MGS157	20	11	170.597	7.48629e-09	-1.00852e-09	1	1
MGS123	20	11	35.1024	4.71643e-09	-9.86544e-10	1	1
MGS176	20	11	83.1111	7.48946e-09	-8.13352e-10	1	1
MGS61	20	11	75.1532	7.18469e-09	-7.5507e-10	1	1
MGS132	20	11	29.2967	7.56308e-09	-6.25388e-10	1	1
MGS56	20	11	5.43849	5.83239e-09	-5.97147e-10	1	1
MGS134	20	11	15.9654	5.8696e-09	-5.95226e-10	1	1
MGS88	20	11	1.45702e-08	6.58609e-09	-2.1479e-10	1	1
MGS174	20	11	9.58081e-09	6.92235e-09	1.99665e-10	1	1
MGS68	20	11	1.27933e-08	5.97076e-09	-1.62252e-10	1	1
MGS130	20	11	1.1205e-08	5.71526e-09	-1.19045e-10	1	1
MGS138	20	11	1.03899e-08	6.27076e-09	1.03677e-10	1	1
MGS147	20	11	1.32898e-08	6.30152e-09	-8.31205e-11	1	1
MGS1	20	11	9.7133e-09	5.41798e-09	6.9702e-11	1	1
MGS126	20	11	9.85535e-09	5.90076e-09	5.9134e-11	1	1
MGS10	20	11	1.2082e-08	7.04121e-09	5.59468e-11	1	1
MGS11	20	11	1.12156e-08	6.4802e-09	-1.75819e-12	1	1

## Sheet: ctrl - Baseline_VS_DT
	+samples in group 0	+samples in group 1	counts in group 0	counts in group 1	NTimePool42	pvalues	adjPvalues
MGS109:s__Dialister_invisus	8	10	615.007	9.42411	-1.2068	0.181366	0.921166
MGS110	8	10	125.932	2847.62	1.03761	0.277109	0.921166
MGS85	8	10	389.922	186.053	-1.03639	0.113386	0.921166
MGS24	8	10	1.79856	382.356	1.03447	0.17899	0.921166
MGS182	8	10	28.7039	375.89	0.926758	0.158839	0.921166
MGS93	8	10	266.739	477.326	-0.897966	0.360255	0.921166
MGS208	8	10	1.37033	36.4323	0.883459	0.209207	0.921166
MGS88	8	10	149.869	4.90713e-09	-0.872709	0.208251	0.921166
MGS74	8	10	154.076	155.703	-0.854037	0.0522739	0.921166
MGS69:s__Eubacterium_siraeum	8	10	15.428	786.755	0.831236	0.351253	0.921166
MGS191	8	10	107.193	4.81811e-09	-0.814865	0.208267	0.921166
MGS187	8	10	0.520565	61.0814	0.806866	0.383475	0.921166
MGS118	8	10	93.909	5.40293e-09	-0.792075	0.208274	0.921166
MGS76:s__Akkermansia_muciniphila	8	10	112.74	86.8114	-0.789466	0.244998	0.921166
MGS98	8	10	231.58	563.29	-0.775747	0.183134	0.921166
MGS57	8	10	19.472	892.061	0.753915	0.206756	0.921166
MGS35:s__Parabacteroides_merdae	8	10	55.5264	229.206	0.745787	0.292632	0.921166
MGS51	8	10	285.174	14.9937	-0.742943	0.330209	0.921166
MGS120	8	10	21.5	206.734	0.738034	0.0352909	0.921166
MGS151	8	10	70.8504	313.042	0.73441	0.241494	0.921166
MGS70	8	10	114.354	5.22156	-0.730951	0.274194	0.921166
MGS15	8	10	58.8923	6.71945e-09	-0.711984	0.208305	0.921166
MGS67:s__Alistipes_finegoldii	8	10	10.515	350.621	0.703855	0.1257	0.921166
MGS30:s__Bacteroides_faecis	8	10	54.7324	16.7869	-0.689442	0.193364	0.921166
MGS196:s__Haemophilus_parainfluenzae	8	10	76.8052	34.5159	-0.687041	0.316626	0.921166
MGS186	8	10	5.05527e-09	30.6676	0.686727	0.177604	0.921166
MGS153	8	10	11.4411	36.4591	0.684862	0.114267	0.921166
MGS107	8	10	49.3859	8.39913	-0.668886	0.311809	0.921166
MGS203	8	10	0.669837	22.1082	0.649785	0.15387	0.921166
MGS54	8	10	71.0897	1159.14	0.628187	0.283242	0.921166
MGS61	8	10	35.4671	6.34457e-09	-0.62567	0.208352	0.921166
MGS154	8	10	34.0649	4.54959e-09	-0.618849	0.208357	0.921166
MGS52	8	10	70.707	247.708	0.616467	0.358092	0.921166
MGS56	8	10	30.29	247.161	0.615251	0.261986	0.921166
MGS22	8	10	182.782	193.371	-0.607818	0.260202	0.921166
MGS143:s__Clostridium_sp_L2_50	8	10	4.81317e-09	13.4046	0.60499	0.0920767	0.921166
MGS78:s__Catenibacterium_mitsuokai	8	10	29.4549	5.68898e-09	-0.594327	0.208375	0.921166
MGS82	8	10	15.3547	130.656	0.576906	0.0655232	0.921166
MGS59:s__Bacteroides_stercoris	8	10	29.479	10.5883	-0.572459	0.116211	0.921166
MGS139	8	10	59.305	493.466	0.568299	0.170826	0.921166
MGS176	8	10	73.2025	37.1454	-0.551953	0.335373	0.921166
MGS83	8	10	18.2842	53.8556	0.547138	0.416843	0.921166
MGS64	8	10	67.0423	15.1238	-0.545801	0.350632	0.921166
MGS134	8	10	20.716	5.48429e-09	-0.535491	0.208429	0.921166
MGS108:s__Ruminococcus_lactaris	8	10	29.7853	187.74	0.534622	0.0907919	0.921166
MGS23:s__Parabacteroides_goldsteinii	8	10	0.475762	92.0516	0.521651	0.430253	0.921166
MGS113:s__Bifidobacterium_adolescentis	8	10	34.9749	27.811	-0.514361	0.410872	0.921166
MGS42	8	10	27.7665	27.7007	-0.496018	0.406308	0.921166
MGS173	8	10	23.5781	365.747	0.476043	0.207591	0.921166
MGS114	8	10	22.3488	1.6275	-0.473512	0.28545	0.921166
MGS179:s__Parabacteroides_johnsonii	8	10	14.7207	2.4227	-0.47148	0.177394	0.921166
MGS148	8	10	774.195	231.16	-0.46992	0.181176	0.921166
MGS73	8	10	45.2005	32.9486	-0.445014	0.364858	0.921166
MGS213:s__Lactobacillus_ruminis	8	10	11.7922	10.8039	-0.44084	0.424844	0.921166
MGS96:s__Lachnospiraceae_bacterium_1_1_57FAA	8	10	9.01553	0.231934	-0.421864	0.175136	0.921166
MGS39:s__Odoribacter_splanchnicus	8	10	75.6173	696.962	0.401465	0.278437	0.921166
MGS158	8	10	78.0215	153.21	-0.3795	0.250923	0.921166
MGS132	8	10	38.4817	64.5691	-0.368491	0.367477	0.921166
MGS162	8	10	21.9974	132.916	0.3574	0.339199	0.921166
MGS126	8	10	10.4517	97.1414	0.350443	0.207576	0.921166
MGS169	8	10	54.0056	63.1656	-0.348971	0.138336	0.921166
MGS175	8	10	26.0639	157.863	0.313868	0.144584	0.921166
MGS94:s__Ruminococcus_torques	8	10	9.50631	3.12337	-0.29813	0.350416	0.921166
MGS105:s__Dorea_longicatena	8	10	29.9247	109.839	0.297277	0.36044	0.921166
MGS91:s__Ruminococcus_sp_5_1_39BFAA	8	10	14.8204	71.2108	0.292293	0.238483	0.921166
MGS174	8	10	54.6308	346.909	0.286563	0.159237	0.921166
MGS84:s__Lachnospiraceae_bacterium_3_1_46FAA	8	10	9.23849	3.13729	-0.278774	0.383285	0.921166
MGS185	8	10	45.9912	265.436	0.276144	0.10103	0.921166
MGS181	8	10	4.69483	0.261106	-0.255271	0.316696	0.921166
MGS199:s__Bifidobacterium_catenulatum	8	10	3.45799	0.0647184	-0.252763	0.22194	0.921166
MGS100:s__Alistipes_putredinis	8	10	319.689	1564.14	0.24357	0.373746	0.921166
MGS194:s__Lachnospiraceae_bacterium_7_1_58FAA	8	10	5.39105	1.61392	-0.236337	0.325427	0.921166
MGS178	8	10	39.5529	136.159	-0.228121	0.145851	0.921166
MGS144:s__Ruminococcus_gnavus	8	10	5.80186	1.16812	-0.225537	0.42596	0.921166
MGS10	8	10	727.742	639.286	-0.217876	0.115712	0.921166
MGS159:s__Methanobrevibacter_smithii	8	10	6.08649	38.4595	0.215487	0.159914	0.921166
MGS65:s__Bacteroides_fragilis	8	10	10.0162	8.80096	-0.20208	0.432472	0.921166
MGS1	8	10	61.7409	248.462	0.186448	0.0956737	0.921166
MGS130	8	10	324.133	295.663	-0.184498	0.377802	0.921166
MGS145	8	10	28.3872	28.8935	-0.183326	0.414077	0.921166
MGS177	8	10	0.187578	2.05087	0.182593	0.295549	0.921166
MGS71:s__Oscillibacter_sp_KLE_1745	8	10	2.68693	6.47712	0.177278	0.427619	0.921166
MGS66:s__Bacteroides_clarus	8	10	8.28479	11.3378	0.17651	0.377818	0.921166
MGS121:s__Coprococcus_comes	8	10	50.4397	114.429	0.172364	0.269894	0.921166
MGS163	8	10	1.63073	0.119923	-0.1703	0.231799	0.921166
MGS207	8	10	15.1038	55.6084	0.160136	0.134964	0.921166
MGS77	8	10	124.995	126.11	-0.158153	0.422464	0.921166
MGS17	8	10	4.23544	2.49806	-0.150757	0.158934	0.921166
MGS183:s__Lachnospiraceae_bacterium_2_1_58FAA	8	10	4.53498e-09	1.05609	0.122051	0.31953	0.921166
MGS9:s__Lachnospiraceae_bacterium_3_1_57FAA_CT1	8	10	0.102692	0.822221	0.0944445	0.286343	0.921166
MGS172	8	10	0.138821	0.876871	0.0845975	0.323449	0.921166
MGS122:s__Clostridium_sp_ATCC_BAA_442	8	10	0.354402	1.11686	0.0756167	0.325324	0.921166
MGS152:s__Ruminococcaceae_bacterium_D16	8	10	1.97734	0.939756	-0.0734479	0.352224	0.921166
MGS14	8	10	0.457901	0.827622	0.0382708	0.350852	0.921166
MGS138	8	10	455.974	1001.8	0.03165	0.35601	0.921166
MGS168	8	10	0.101078	0.280057	0.025503	0.388167	0.921166
MGS4	8	10	1.03825	0.842647	-0.0230642	0.316364	0.921166
MGS140	8	10	1.69757	2.07576	0.022216	0.40688	0.921166
MGS99	8	10	1.76701	2.12709	0.0207146	0.417723	0.921166
MGS104	8	10	5.6526e-09	0.123149	0.0196649	0.426389	0.921166
MGS81	8	10	4.89959e-09	171.612	0.832605	0.452136	0.935
MGS193	8	10	60.9607	19.0887	-0.542372	0.449828	0.935
MGS111	8	10	9.051	8.06721	-0.184861	0.451941	0.935
MGS127	8	10	76.7548	304.856	-0.342596	0.458176	0.937182
MGS180	8	10	34.727	45.5982	-0.259786	0.461991	0.937182
MGS37	8	10	75.829	78.8785	-0.5484	0.481285	0.96711
MGS149	8	10	71.8155	1394.64	0.83348	0.514678	0.970923
MGS103	8	10	6.70422	173.662	0.626799	0.516143	0.970923
MGS21	8	10	4228.5	3796.57	-0.60574	0.623574	0.970923
MGS135	8	10	17.3792	141.694	0.548344	0.530501	0.970923
MGS92:s__Sutterella_wadsworthensis	8	10	23.7118	252.053	0.517993	0.563737	0.970923
MGS123	8	10	64.5112	11.5005	-0.510658	0.565617	0.970923
MGS6	8	10	5.28989e-09	299.922	0.496413	0.642581	0.970923
MGS26:s__Bacteroides_vulgatus	8	10	658.879	495.32	-0.496169	0.633782	0.970923
MGS34	8	10	4.32336e-09	232.693	0.474419	0.642584	0.970923
MGS106:s__Desulfovibrio_piger	8	10	33.2912	125.793	0.460304	0.543436	0.970923
MGS210:s__Parabacteroides_goldsteinii	8	10	0.225093	92.0592	0.457208	0.534005	0.970923
MGS129	8	10	14.4886	122.311	0.455474	0.579503	0.970923
MGS102:s__Alistipes_sp_AP11	8	10	9.59487	56.1258	0.446181	0.541337	0.970923
MGS166	8	10	2.37319	28.9717	0.428071	0.574227	0.970923
MGS72:s__Sutterella_wadsworthensis	8	10	103.248	158.551	-0.414539	0.6371	0.970923
MGS157	8	10	133.175	12.125	-0.37647	0.595505	0.970923
MGS202	8	10	3.79057e-09	72.3887	0.373669	0.642606	0.970923
MGS45:s__Bacteroides_finegoldii	8	10	56.9591	60.6336	-0.356171	0.507757	0.970923
MGS86	8	10	5.5289e-09	52.6258	0.346378	0.642616	0.970923
MGS156	8	10	18.0359	9.67224	-0.303516	0.512152	0.970923
MGS29	8	10	0.190226	19.8336	0.289183	0.609124	0.970923
MGS211	8	10	5.56824e-09	26.1591	0.287201	0.642646	0.970923
MGS63:s__Coprococcus_eutactus	8	10	14.108	3.15313	-0.275494	0.524794	0.970923
MGS165	8	10	120.759	546.282	0.260556	0.596785	0.970923
MGS150	8	10	4.2259e-09	10.8382	0.21497	0.642723	0.970923
MGS200	8	10	72.5553	56.852	-0.210903	0.583142	0.970923
MGS97:s__Eubacterium_rectale	8	10	359.808	949.332	0.206554	0.627442	0.970923
MGS11	8	10	172.847	1087.61	0.180778	0.527753	0.970923
MGS192:s__Alistipes_senegalensis	8	10	34.2821	102.347	0.0836448	0.581055	0.970923
MGS13	8	10	0.815398	0.280832	-0.0567302	0.541178	0.970923
MGS7:s__Clostridium_bolteae	8	10	0.104612	0.881617	0.0529291	0.618651	0.970923
MGS87:s__Streptococcus_thermophilus	8	10	0.684712	0.28103	-0.0429965	0.567464	0.970923
MGS160	8	10	0.24954	0.318961	0.00915527	0.603127	0.970923
MGS171:s__Eggerthella_lenta	8	10	0.021262	0.0770572	0.00900703	0.607452	0.970923
MGS8:s__Clostridium_hathewayi	8	10	0.0224874	0.0683096	0.0076052	0.641967	0.970923
MGS48:s__Bacteroides_cellulosilyticus	8	10	6.14766	457.768	0.516113	0.652723	0.974147
MGS188:s__Bacteroides_cellulosilyticus	8	10	5.77652	426.826	0.508235	0.654005	0.974147
MGS25:s__Bacteroides_nordii	8	10	0.349133	20.6279	0.250195	0.663498	0.981424
MGS141	8	10	0.518641	12.4347	0.20393	0.672939	0.981954
MGS164	8	10	4.24099e-09	0.0422268	0.00700326	0.673076	0.981954
MGS55:s__Bacteroides_massiliensis	8	10	66.2492	473.724	0.285933	0.777984	1
MGS44:s__Bacteroides_eggerthii	8	10	271.173	205.689	-0.284412	0.775029	1
MGS62:s__Barnesiella_intestinihominis	8	10	452.913	1005.78	-0.28411	0.795312	1
MGS190	8	10	1.13804	107.512	0.279019	0.754312	1
MGS128	8	10	69.4263	245.402	0.278873	0.766496	1
MGS201	8	10	25.1159	23.1702	-0.270325	0.730155	1
MGS12	8	10	46.0522	60.5302	0.234938	0.74616	1
MGS184	8	10	41.8709	60.4181	-0.211296	0.770663	1
MGS117:s__Bifidobacterium_longum	8	10	15.4954	45.7879	0.189033	0.779987	1
MGS155:s__Faecalibacterium_prausnitzii	8	10	75.0911	220.09	0.174477	0.705093	1
MGS90	8	10	83.5435	235.088	-0.163584	0.843173	1
MGS116	8	10	89.4143	24.9664	-0.152957	0.803496	1
MGS31:s__Bilophila_wadsworthia	8	10	14.5857	65.3794	0.141021	0.837072	1
MGS80:s__Alistipes_indistinctus	8	10	6.25015	108.509	0.134725	0.86948	1
MGS20:s__Bacteroides_thetaiotaomicron	8	10	18.4244	73.7284	0.127857	0.858275	1
MGS28:s__Bacteroides_caccae	8	10	119.25	307.752	-0.122167	0.881199	1
MGS124:s__Eubacterium_ventriosum	8	10	49.771	37.2052	-0.121212	0.705219	1
MGS43:s__Bacteroides_uniformis	8	10	442.531	529.013	0.121143	0.915823	1
MGS142	8	10	20.6708	121.773	-0.116699	0.889907	1
MGS170	8	10	43.3492	226.193	0.115832	0.849355	1
MGS46:s__Coprobacter_fastidiosus	8	10	13.7451	51.5153	-0.108893	0.870133	1
MGS75:s__Bacteroidales_bacterium_ph8	8	10	51.0462	299.258	0.1077	0.72893	1
MGS125:s__Bacteroides_xylanisolvens	8	10	76.9149	37.4365	-0.0965784	0.892351	1
MGS16	8	10	36.256	119.774	0.0944361	0.900443	1
MGS95	8	10	187.183	398.408	-0.0820711	0.749539	1
MGS136	8	10	40.5584	141.971	0.0798291	0.758577	1
MGS133	8	10	42.1742	309.341	0.0756027	0.924094	1
MGS49:s__Paraprevotella_clara	8	10	22.8438	249.784	-0.0711938	0.941127	1
MGS58:s__Roseburia_inulinivorans	8	10	86.276	236.222	0.0707624	0.842904	1
MGS131	8	10	96.4757	91.7469	-0.0682564	0.836019	1
MGS27:s__Parabacteroides_distasonis	8	10	188.336	295.01	-0.0654883	0.946166	1
MGS50:s__Roseburia_hominis	8	10	17.0438	25.1649	-0.0640955	0.820034	1
MGS41:s__Bacteroides_dorei	8	10	141.149	302.047	-0.0585377	0.949947	1
MGS204:s__Eubacterium_hallii	8	10	13.1366	27.194	0.0547128	0.84367	1
MGS38	8	10	32.7607	78.9433	0.0484142	0.854322	1
MGS209	8	10	19.7175	44.4938	0.0388258	0.864483	1
MGS33:s__Roseburia_intestinalis	8	10	170.014	206.431	-0.0363165	0.952397	1
MGS146	8	10	303.01	910.578	0.0340102	0.923929	1
MGS198:s__Faecalibacterium_prausnitzii	8	10	268.33	288.137	-0.0330586	0.918883	1
MGS137:s__Bacteroides_ovatus	8	10	180.927	215.91	0.0284904	0.976375	1
MGS40:s__Subdoligranulum_sp_4_3_54A2FAA	8	10	5.89178	8.90056	0.0229493	0.916827	1
MGS18	8	10	61.2348	347.158	-0.0207932	0.983971	1
MGS147	8	10	501.805	1014.29	0.0148225	0.904195	1
MGS205:s__Ruminococcus_callidus	8	10	1.85811	3.55191	0.0102119	0.968273	1
MGS68	8	10	248.649	676.825	-0.00823247	0.960805	1
MGS79:s__Anaerotruncus_colihominis	8	10	0.291643	0.245711	-0.00677311	0.740158	1
MGS19	8	10	3.47176e-09	7.68109e-09	4.75885e-10	1	1
MGS206	8	10	6.27213e-09	4.83608e-09	-4.58554e-10	1	1
MGS189	8	10	2.62777e-09	5.67728e-09	4.36218e-10	1	1
MGS60:s__Bacteroides_coprophilus	8	10	4.85013e-09	4.09543e-09	-3.2031e-10	1	1
MGS115	8	10	3.66768e-09	6.30206e-09	2.90436e-10	1	1
MGS112	8	10	3.74945e-09	6.55022e-09	2.32637e-10	1	1
MGS195:s__Enterobacter_cloacae	8	10	4.20118e-09	6.11399e-09	1.78894e-10	1	1
MGS32:s__Klebsiella_pneumoniae	8	10	3.86005e-09	5.793e-09	1.12465e-10	1	1
MGS167	8	10	4.16453e-09	4.62185e-09	-1.03897e-10	1	1
MGS89	8	10	4.5229e-09	5.53722e-09	-9.26978e-11	1	1
MGS3	8	10	4.60503e-09	5.11711e-09	-8.48202e-11	1	1
MGS36	8	10	3.95366e-09	4.69231e-09	-8.19366e-11	1	1
MGS161	8	10	4.99928e-09	5.3313e-09	-7.42083e-11	1	1
MGS197	8	10	4.55069e-09	5.87118e-09	5.9439e-11	1	1
MGS119	8	10	4.99026e-09	6.68367e-09	5.88956e-11	1	1
MGS212	8	10	4.73968e-09	5.48951e-09	-4.59496e-11	1	1
MGS5:g__Clostridium	8	10	4.12207e-09	5.46361e-09	2.70103e-11	1	1
MGS2	8	10	3.72826e-09	4.9631e-09	2.66617e-11	1	1
MGS47	8	10	3.5081e-09	4.58569e-09	2.50961e-11	1	1
MGS101	8	10	4.37391e-09	5.23994e-09	-5.33812e-12	1	1
MGS53	8	10	4.1631e-09	5.03488e-09	-5.15375e-12	1	1

## Sheet: ctrl - Baseline_VS_EPT
	+samples in group 0	+samples in group 1	counts in group 0	counts in group 1	NTimePool43	pvalues	adjPvalues
MGS131	8	4	96.4757	1.52956e-09	-6.46349	2.36899e-06	0.00034899
MGS107	8	4	49.3859	1.90867e-09	-5.63696	3.2769e-06	0.00034899
MGS201	8	4	25.1159	2.15895e-09	-4.6139	5.26865e-06	0.000374074
MGS130	8	4	324.133	323.812	-0.999185	0.00456411	0.243039
MGS106:s__Desulfovibrio_piger	8	4	33.2912	44.0735	-0.31044	0.0088856	0.378527
MGS93	8	4	266.739	17.8827	-8.02467	0.0614506	1
MGS148	8	4	774.195	90.3662	-6.34162	0.205554	1
MGS37	8	4	75.829	17.5649	-4.83022	0.158127	1
MGS133	8	4	42.1742	8.41105	-4.39793	0.117062	1
MGS200	8	4	72.5553	12.2859	-4.27354	0.158348	1
MGS24	8	4	1.79856	149.048	4.09681	0.113855	1
MGS193	8	4	60.9607	17.9617	-3.83077	0.230213	1
MGS22	8	4	182.782	575.834	-3.56712	0.0460078	1
MGS196:s__Haemophilus_parainfluenzae	8	4	76.8052	69.9826	-3.49839	0.411334	1
MGS151	8	4	70.8504	79.0554	3.20694	0.334132	1
MGS33:s__Roseburia_intestinalis	8	4	170.014	112.698	-3.11122	0.147393	1
MGS90	8	4	83.5435	454.693	-2.94813	0.444453	1
MGS136	8	4	40.5584	23.7091	-2.94469	0.3592	1
MGS56	8	4	30.29	75.6171	2.93137	0.536885	1
MGS54	8	4	71.0897	159.176	2.86285	0.349417	1
MGS178	8	4	39.5529	36.5655	-2.78286	0.485113	1
MGS77	8	4	124.995	44.9619	-2.57572	0.0602987	1
MGS98	8	4	231.58	139.594	-2.56031	0.472926	1
MGS169	8	4	54.0056	60.9871	-2.53332	0.298049	1
MGS43:s__Bacteroides_uniformis	8	4	442.531	294.538	2.35869	0.614713	1
MGS186	8	4	5.05527e-09	20.3449	2.20791	0.454855	1
MGS162	8	4	21.9974	164.168	-2.03173	0.573989	1
MGS120	8	4	21.5	69.8309	-1.99079	0.477683	1
MGS180	8	4	34.727	168.491	-1.98405	0.313166	1
MGS83	8	4	18.2842	39.6376	1.92717	0.624405	1
MGS116	8	4	89.4143	19.4506	1.90424	0.542245	1
MGS158	8	4	78.0215	145.652	-1.83037	0.67833	1
MGS153	8	4	11.4411	35.6393	1.82291	0.500379	1
MGS203	8	4	0.669837	16.3006	1.64709	0.573713	1
MGS110	8	4	125.932	87.8156	-1.60573	0.114376	1
MGS198:s__Faecalibacterium_prausnitzii	8	4	268.33	98.0531	1.60371	0.546797	1
MGS187	8	4	0.520565	197.621	1.55958	0.762708	1
MGS50:s__Roseburia_hominis	8	4	17.0438	49.686	-1.50586	0.0379135	1
MGS129	8	4	14.4886	114.956	1.48671	0.639796	1
MGS182	8	4	28.7039	523.59	1.47062	0.620234	1
MGS34	8	4	4.32336e-09	6.60427	1.4634	0.45488	1
MGS157	8	4	133.175	348.999	1.41576	0.799877	1
MGS35:s__Parabacteroides_merdae	8	4	55.5264	48.7584	-1.41095	0.632385	1
MGS55:s__Bacteroides_massiliensis	8	4	66.2492	211.512	1.34943	0.778496	1
MGS95	8	4	187.183	149.916	-1.34706	0.46338	1
MGS42	8	4	27.7665	87.5028	-1.3373	0.764902	1
MGS213:s__Lactobacillus_ruminis	8	4	11.7922	13.3273	-1.29856	0.528627	1
MGS173	8	4	23.5781	105.93	1.2838	0.619858	1
MGS125:s__Bacteroides_xylanisolvens	8	4	76.9149	11.6676	1.26161	0.615862	1
MGS68	8	4	248.649	1226.16	1.24034	0.0972727	1
MGS155:s__Faecalibacterium_prausnitzii	8	4	75.0911	68.554	1.20211	0.576696	1
MGS62:s__Barnesiella_intestinihominis	8	4	452.913	477.442	-1.17481	0.717009	1
MGS81	8	4	4.89959e-09	3.85624	1.13992	0.454908	1
MGS92:s__Sutterella_wadsworthensis	8	4	23.7118	135.144	1.11599	0.467417	1
MGS209	8	4	19.7175	59.1885	-1.10828	0.41553	1
MGS176	8	4	73.2025	183.073	-1.10575	0.836008	1
MGS45:s__Bacteroides_finegoldii	8	4	56.9591	62.7215	1.06962	0.760993	1
MGS76:s__Akkermansia_muciniphila	8	4	112.74	244.233	-1.02417	0.832704	1
MGS52	8	4	70.707	53.8274	-1.02181	0.0880086	1
MGS69:s__Eubacterium_siraeum	8	4	15.428	424.542	0.984319	0.770821	1
MGS82	8	4	15.3547	32.8324	-0.942643	0.595041	1
MGS205:s__Ruminococcus_callidus	8	4	1.85811	2.36469	-0.939818	0.426774	1
MGS74	8	4	154.076	245.514	-0.938074	0.828555	1
MGS16	8	4	36.256	170.219	-0.907947	0.721637	1
MGS85	8	4	389.922	636.443	-0.899073	0.857823	1
MGS174	8	4	54.6308	260.721	0.859727	0.546857	1
MGS41:s__Bacteroides_dorei	8	4	141.149	105.972	0.835791	0.815217	1
MGS185	8	4	45.9912	53.0602	-0.833417	0.204569	1
MGS127	8	4	76.7548	57.2116	-0.81906	0.586165	1
MGS146	8	4	303.01	1574.31	0.80168	0.747007	1
MGS126	8	4	10.4517	52.6578	0.747485	0.648618	1
MGS149	8	4	71.8155	758.773	0.696658	0.891045	1
MGS100:s__Alistipes_putredinis	8	4	319.689	413.346	0.692826	0.741858	1
MGS135	8	4	17.3792	19.0793	-0.650404	0.396743	1
MGS184	8	4	41.8709	76.6553	-0.623004	0.699234	1
MGS113:s__Bifidobacterium_adolescentis	8	4	34.9749	35.8211	-0.594639	0.703804	1
MGS145	8	4	28.3872	209.212	-0.55463	0.859958	1
MGS46:s__Coprobacter_fastidiosus	8	4	13.7451	7.80327	-0.554333	0.689054	1
MGS97:s__Eubacterium_rectale	8	4	359.808	760.753	-0.550552	0.767831	1
MGS20:s__Bacteroides_thetaiotaomicron	8	4	18.4244	11.1332	-0.531764	0.825182	1
MGS121:s__Coprococcus_comes	8	4	50.4397	70.6072	-0.483046	0.340428	1
MGS38	8	4	32.7607	27.4326	-0.452022	0.854858	1
MGS31:s__Bilophila_wadsworthia	8	4	14.5857	7.14763	-0.443172	0.221769	1
MGS103	8	4	6.70422	31.355	-0.437691	0.888928	1
MGS128	8	4	69.4263	197.242	0.436642	0.843551	1
MGS21	8	4	4228.5	1387.88	-0.425145	0.828249	1
MGS72:s__Sutterella_wadsworthensis	8	4	103.248	184.802	0.412659	0.925647	1
MGS57	8	4	19.472	315.31	-0.406368	0.895679	1
MGS117:s__Bifidobacterium_longum	8	4	15.4954	26.0769	0.390108	0.893238	1
MGS1	8	4	61.7409	162.595	-0.384883	0.85077	1
MGS207	8	4	15.1038	42.3647	0.359597	0.611886	1
MGS138	8	4	455.974	802.083	-0.354026	0.695915	1
MGS58:s__Roseburia_inulinivorans	8	4	86.276	137.72	-0.345755	0.788224	1
MGS139	8	4	59.305	73.5337	-0.331741	0.748929	1
MGS44:s__Bacteroides_eggerthii	8	4	271.173	292.579	0.300562	0.955683	1
MGS28:s__Bacteroides_caccae	8	4	119.25	83.755	-0.253449	0.854573	1
MGS165	8	4	120.759	718.702	-0.232875	0.907301	1
MGS67:s__Alistipes_finegoldii	8	4	10.515	7.1966	-0.201669	0.832875	1
MGS26:s__Bacteroides_vulgatus	8	4	658.879	640.707	-0.195152	0.973371	1
MGS137:s__Bacteroides_ovatus	8	4	180.927	21.0988	0.184323	0.942991	1
MGS73	8	4	45.2005	113.647	-0.168875	0.969764	1
MGS192:s__Alistipes_senegalensis	8	4	34.2821	54.8295	-0.152055	0.956271	1
MGS170	8	4	43.3492	63.1784	0.12777	0.971389	1
MGS132	8	4	38.4817	98.4505	-0.122573	0.975669	1
MGS108:s__Ruminococcus_lactaris	8	4	29.7853	87.1714	0.101605	0.980429	1
MGS10	8	4	727.742	1904.78	0.0958876	0.935449	1
MGS27:s__Parabacteroides_distasonis	8	4	188.336	176.696	0.0848959	0.985368	1
MGS204:s__Eubacterium_hallii	8	4	13.1366	16.1165	0.081366	0.947909	1
MGS175	8	4	26.0639	78.9608	-0.0610072	0.97603	1
MGS75:s__Bacteroidales_bacterium_ph8	8	4	51.0462	115.001	0.0418927	0.986795	1
MGS147	8	4	501.805	977.549	-0.0406618	0.727534	1
MGS11	8	4	172.847	445.657	-0.0170305	0.990058	1
MGS105:s__Dorea_longicatena	8	4	29.9247	95.1171	-0.015064	0.976339	1
MGS39:s__Odoribacter_splanchnicus	8	4	75.6173	136.557	-0.00236249	0.999288	1
MGS70	8	4	114.354	838.998	5.32367e-09	1	1
MGS167	8	4	4.16453e-09	188.399	4.61601e-09	1	1
MGS18	8	4	61.2348	152.458	4.58885e-09	1	1
MGS51	8	4	285.174	609.317	4.48648e-09	1	1
MGS191	8	4	107.193	217.005	4.26916e-09	1	1
MGS94:s__Ruminococcus_torques	8	4	9.50631	119.977	-3.95533e-09	1	1
MGS84:s__Lachnospiraceae_bacterium_3_1_46FAA	8	4	9.23849	121.635	-3.76576e-09	1	1
MGS15	8	4	58.8923	221.53	3.69977e-09	1	1
MGS91:s__Ruminococcus_sp_5_1_39BFAA	8	4	14.8204	94.6899	3.61579e-09	1	1
MGS64	8	4	67.0423	36.0626	3.36806e-09	1	1
MGS134	8	4	20.716	56.3959	3.36342e-09	1	1
MGS61	8	4	35.4671	102.173	3.32813e-09	1	1
MGS156	8	4	18.0359	48.963	-3.14113e-09	1	1
MGS109:s__Dialister_invisus	8	4	615.007	35.7395	-3.02299e-09	1	1
MGS12	8	4	46.0522	1641.31	-2.97751e-09	1	1
MGS30:s__Bacteroides_faecis	8	4	54.7324	74.9532	2.91557e-09	1	1
MGS123	8	4	64.5112	48.6202	2.70605e-09	1	1
MGS154	8	4	34.0649	49.4888	2.63813e-09	1	1
MGS142	8	4	20.6708	39.2679	2.59362e-09	1	1
MGS150	8	4	4.2259e-09	34.0812	-2.29629e-09	1	1
MGS9:s__Lachnospiraceae_bacterium_3_1_57FAA_CT1	8	4	0.102692	71.1886	-2.24273e-09	1	1
MGS88	8	4	149.869	101.299	2.19433e-09	1	1
MGS40:s__Subdoligranulum_sp_4_3_54A2FAA	8	4	5.89178	38.2734	-2.1396e-09	1	1
MGS63:s__Coprococcus_eutactus	8	4	14.108	11.3683	1.88408e-09	1	1
MGS59:s__Bacteroides_stercoris	8	4	29.479	13.7266	1.86531e-09	1	1
MGS159:s__Methanobrevibacter_smithii	8	4	6.08649	82.4116	-1.79985e-09	1	1
MGS80:s__Alistipes_indistinctus	8	4	6.25015	10.971	1.79821e-09	1	1
MGS79:s__Anaerotruncus_colihominis	8	4	0.291643	8.62525	-1.63424e-09	1	1
MGS8:s__Clostridium_hathewayi	8	4	0.0224874	2.97177	-1.53096e-09	1	1
MGS199:s__Bifidobacterium_catenulatum	8	4	3.45799	9.8766	1.32566e-09	1	1
MGS144:s__Ruminococcus_gnavus	8	4	5.80186	1.83824	-1.28061e-09	1	1
MGS143:s__Clostridium_sp_L2_50	8	4	4.81317e-09	6.30922	-1.25406e-09	1	1
MGS163	8	4	1.63073	2.37173	1.03861e-09	1	1
MGS17	8	4	4.23544	1.37563e-09	-8.92954e-10	1	1
MGS210:s__Parabacteroides_goldsteinii	8	4	0.225093	2.45288e-09	-7.9226e-10	1	1
MGS115	8	4	3.66768e-09	3.13666e-09	7.84685e-10	1	1
MGS25:s__Bacteroides_nordii	8	4	0.349133	2.32005e-09	7.60546e-10	1	1
MGS211	8	4	5.56824e-09	1.81222e-09	-6.677e-10	1	1
MGS7:s__Clostridium_bolteae	8	4	0.104612	2.06146e-09	6.45605e-10	1	1
MGS189	8	4	2.62777e-09	1.97285e-09	6.35116e-10	1	1
MGS5:g__Clostridium	8	4	4.12207e-09	2.09844e-09	-6.31732e-10	1	1
MGS13	8	4	0.815398	2.16573e-09	6.23954e-10	1	1
MGS122:s__Clostridium_sp_ATCC_BAA_442	8	4	0.354402	1.56703e-09	-5.99576e-10	1	1
MGS197	8	4	4.55069e-09	2.49333e-09	5.92074e-10	1	1
MGS114	8	4	22.3488	96.1942	-5.53164e-10	1	1
MGS23:s__Parabacteroides_goldsteinii	8	4	0.475762	2.43405e-09	5.49538e-10	1	1
MGS202	8	4	3.79057e-09	1.2182e-09	-5.47701e-10	1	1
MGS177	8	4	0.187578	2.74627e-09	5.41855e-10	1	1
MGS104	8	4	5.6526e-09	2.03407e-09	-5.32463e-10	1	1
MGS96:s__Lachnospiraceae_bacterium_1_1_57FAA	8	4	9.01553	2.27131e-09	5.1455e-10	1	1
MGS2	8	4	3.72826e-09	3.05153e-09	5.01053e-10	1	1
MGS206	8	4	6.27213e-09	2.31787e-09	-4.94556e-10	1	1
MGS99	8	4	1.76701	1.33882e-09	-4.87139e-10	1	1
MGS160	8	4	0.24954	1.90366e-09	-4.84786e-10	1	1
MGS65:s__Bacteroides_fragilis	8	4	10.0162	2.82042e-09	4.83421e-10	1	1
MGS119	8	4	4.99026e-09	1.6488e-09	4.64229e-10	1	1
MGS48:s__Bacteroides_cellulosilyticus	8	4	6.14766	1.48528e-09	-4.25255e-10	1	1
MGS166	8	4	2.37319	2.93601e-09	4.24506e-10	1	1
MGS6	8	4	5.28989e-09	1.89803e-09	-4.10959e-10	1	1
MGS172	8	4	0.138821	1.8743e-09	-3.94949e-10	1	1
MGS47	8	4	3.5081e-09	1.68514e-09	-3.93275e-10	1	1
MGS190	8	4	1.13804	2.63617e-09	-3.9211e-10	1	1
MGS4	8	4	1.03825	1.89922e-09	-3.8388e-10	1	1
MGS71:s__Oscillibacter_sp_KLE_1745	8	4	2.68693	1.96136e-09	3.82187e-10	1	1
MGS141	8	4	0.518641	1.80059e-09	3.79987e-10	1	1
MGS194:s__Lachnospiraceae_bacterium_7_1_58FAA	8	4	5.39105	0.410678	3.67055e-10	1	1
MGS29	8	4	0.190226	1.77971e-09	-3.46102e-10	1	1
MGS86	8	4	5.5289e-09	2.54706e-09	-3.4536e-10	1	1
MGS87:s__Streptococcus_thermophilus	8	4	0.684712	1.1708	3.30982e-10	1	1
MGS112	8	4	3.74945e-09	2.70823e-09	3.20986e-10	1	1
MGS168	8	4	0.101078	2.42261e-09	-3.04191e-10	1	1
MGS161	8	4	4.99928e-09	2.24306e-09	2.96433e-10	1	1
MGS89	8	4	4.5229e-09	2.08997e-09	-2.8285e-10	1	1
MGS19	8	4	3.47176e-09	2.49168e-09	2.82032e-10	1	1
MGS181	8	4	4.69483	2.69482e-09	2.05912e-10	1	1
MGS3	8	4	4.60503e-09	1.98288e-09	1.99659e-10	1	1
MGS124:s__Eubacterium_ventriosum	8	4	49.771	38.598	-1.91382e-10	1	1
MGS78:s__Catenibacterium_mitsuokai	8	4	29.4549	1.52629e-09	-1.78168e-10	1	1
MGS111	8	4	9.051	2.89719e-09	1.77983e-10	1	1
MGS183:s__Lachnospiraceae_bacterium_2_1_58FAA	8	4	4.53498e-09	2.22714e-09	1.72298e-10	1	1
MGS49:s__Paraprevotella_clara	8	4	22.8438	3.05775e-09	-1.68463e-10	1	1
MGS66:s__Bacteroides_clarus	8	4	8.28479	2.8562e-09	1.64232e-10	1	1
MGS152:s__Ruminococcaceae_bacterium_D16	8	4	1.97734	3.00759e-09	-1.45412e-10	1	1
MGS212	8	4	4.73968e-09	1.63583e-09	-1.35958e-10	1	1
MGS179:s__Parabacteroides_johnsonii	8	4	14.7207	2.25216e-09	-1.14643e-10	1	1
MGS60:s__Bacteroides_coprophilus	8	4	4.85013e-09	1.77899e-09	-1.03788e-10	1	1
MGS195:s__Enterobacter_cloacae	8	4	4.20118e-09	2.56452e-09	-9.03196e-11	1	1
MGS36	8	4	3.95366e-09	2.45425e-09	8.5964e-11	1	1
MGS53	8	4	4.1631e-09	1.58017e-09	7.9953e-11	1	1
MGS171:s__Eggerthella_lenta	8	4	0.021262	1.55026e-09	7.74169e-11	1	1
MGS164	8	4	4.24099e-09	2.43416e-09	7.22512e-11	1	1
MGS102:s__Alistipes_sp_AP11	8	4	9.59487	2.44008e-09	6.20606e-11	1	1
MGS101	8	4	4.37391e-09	2.41053e-09	6.16466e-11	1	1
MGS14	8	4	0.457901	2.01318e-09	-5.68004e-11	1	1
MGS208	8	4	1.37033	20.4559	-5.48923e-11	1	1
MGS32:s__Klebsiella_pneumoniae	8	4	3.86005e-09	1.83083e-09	-5.26084e-11	1	1
MGS140	8	4	1.69757	1.92901e-09	-4.84365e-11	1	1
MGS118	8	4	93.909	2.47169e-09	4.26594e-11	1	1
MGS188:s__Bacteroides_cellulosilyticus	8	4	5.77652	3.29018e-09	-3.13756e-11	1	1

## Sheet: ctrl - Baseline_VS_LPT
	+samples in group 0	+samples in group 1	counts in group 0	counts in group 1	NTimePool44	pvalues	adjPvalues
MGS131	8	8	96.4757	0.514835	-1.45336	0.0860025	0.555162
MGS148	8	8	774.195	0.275082	-1.44091	0.228519	0.555162
MGS187	8	8	0.520565	71.0519	1.1173	0.203992	0.555162
MGS136	8	8	40.5584	1.57161	-1.03828	0.102077	0.555162
MGS93	8	8	266.739	171.935	-0.956771	0.191365	0.555162
MGS109:s__Dialister_invisus	8	8	615.007	8.04758	-0.914001	0.157007	0.555162
MGS81	8	8	4.89959e-09	34.9899	0.876879	0.182377	0.555162
MGS98	8	8	231.58	90.6399	-0.847184	0.0675977	0.555162
MGS37	8	8	75.829	298.111	0.819322	0.160043	0.555162
MGS24	8	8	1.79856	94.0456	0.787384	0.211928	0.555162
MGS67:s__Alistipes_finegoldii	8	8	10.515	425.993	0.715596	0.175789	0.555162
MGS54	8	8	71.0897	2853.14	0.715504	0.183156	0.555162
MGS196:s__Haemophilus_parainfluenzae	8	8	76.8052	11.7774	-0.654425	0.144619	0.555162
MGS160	8	8	0.24954	420.611	0.634353	0.219873	0.555162
MGS186	8	8	5.05527e-09	13.7078	0.616497	0.197327	0.555162
MGS210:s__Parabacteroides_goldsteinii	8	8	0.225093	220.558	0.608307	0.181679	0.555162
MGS23:s__Parabacteroides_goldsteinii	8	8	0.475762	209.736	0.605145	0.1788	0.555162
MGS46:s__Coprobacter_fastidiosus	8	8	13.7451	0.634745	-0.604581	0.203469	0.555162
MGS39:s__Odoribacter_splanchnicus	8	8	75.6173	363.97	0.604096	0.0189944	0.555162
MGS51	8	8	285.174	3.78931e-09	-0.598933	0.211942	0.555162
MGS165	8	8	120.759	134.521	-0.531239	0.188798	0.555162
MGS88	8	8	149.869	4.01622e-09	-0.531149	0.211951	0.555162
MGS177	8	8	0.187578	7.89426	0.518725	0.170783	0.555162
MGS70	8	8	114.354	2.58402	-0.507778	0.204666	0.555162
MGS191	8	8	107.193	4.43391e-09	-0.495943	0.211957	0.555162
MGS72:s__Sutterella_wadsworthensis	8	8	103.248	29.3318	-0.493256	0.205584	0.555162
MGS21	8	8	4228.5	3116.48	-0.488114	0.211959	0.555162
MGS30:s__Bacteroides_faecis	8	8	54.7324	14.5426	-0.484653	0.174805	0.555162
MGS107	8	8	49.3859	7.23217	-0.484301	0.131791	0.555162
MGS118	8	8	93.909	4.65495e-09	-0.482073	0.21196	0.555162
MGS127	8	8	76.7548	83.5441	-0.470452	0.025388	0.555162
MGS18	8	8	61.2348	6.2728	-0.46087	0.17151	0.555162
MGS85	8	8	389.922	308.578	-0.457214	0.211966	0.555162
MGS103	8	8	6.70422	3.08216e-09	-0.45604	0.211967	0.555162
MGS169	8	8	54.0056	18.7516	-0.440695	0.116869	0.555162
MGS15	8	8	58.8923	5.06859e-09	-0.433328	0.211973	0.555162
MGS179:s__Parabacteroides_johnsonii	8	8	14.7207	0.870715	-0.413838	0.103176	0.555162
MGS193	8	8	60.9607	8.80998	-0.411666	0.21198	0.555162
MGS27:s__Parabacteroides_distasonis	8	8	188.336	84.1305	-0.398655	0.102426	0.555162
MGS97:s__Eubacterium_rectale	8	8	359.808	465.001	0.387514	0.198186	0.555162
MGS61	8	8	35.4671	4.34411e-09	-0.380796	0.211992	0.555162
MGS197	8	8	4.55069e-09	34.4424	0.377778	0.211993	0.555162
MGS154	8	8	34.0649	4.11107e-09	-0.376644	0.211994	0.555162
MGS200	8	8	72.5553	42.3317	-0.363995	0.189556	0.555162
MGS78:s__Catenibacterium_mitsuokai	8	8	29.4549	3.24618e-09	-0.36172	0.212001	0.555162
MGS162	8	8	21.9974	98.0606	0.359222	0.159016	0.555162
MGS33:s__Roseburia_intestinalis	8	8	170.014	90.4821	-0.351899	0.133648	0.555162
MGS77	8	8	124.995	26.4613	-0.340274	0.212013	0.555162
MGS49:s__Paraprevotella_clara	8	8	22.8438	5.16177e-09	-0.335808	0.212016	0.555162
MGS134	8	8	20.716	4.50846e-09	-0.325911	0.212023	0.555162
MGS58:s__Roseburia_inulinivorans	8	8	86.276	64.3144	-0.322297	0.0620565	0.555162
MGS31:s__Bilophila_wadsworthia	8	8	14.5857	5.63244	-0.318128	0.181157	0.555162
MGS82	8	8	15.3547	28.804	0.31249	0.108716	0.555162
MGS1	8	8	61.7409	247.098	0.307071	0.212037	0.555162
MGS139	8	8	59.305	64.5274	-0.299659	0.0553167	0.555162
MGS50:s__Roseburia_hominis	8	8	17.0438	28.4211	0.295642	0.134978	0.555162
MGS126	8	8	10.4517	41.3582	0.292154	0.212051	0.555162
MGS176	8	8	73.2025	17.8589	-0.289755	0.212053	0.555162
MGS120	8	8	21.5	55.0798	0.285269	0.127993	0.555162
MGS92:s__Sutterella_wadsworthensis	8	8	23.7118	51.5375	0.255068	0.103626	0.555162
MGS129	8	8	14.4886	45.2237	0.244214	0.212112	0.555162
MGS123	8	8	64.5112	19.6761	0.233716	0.212131	0.555162
MGS80:s__Alistipes_indistinctus	8	8	6.25015	0.938355	-0.193247	0.224433	0.555162
MGS138	8	8	455.974	195.647	-0.188337	0.212252	0.555162
MGS194:s__Lachnospiraceae_bacterium_7_1_58FAA	8	8	5.39105	1.15296	-0.175382	0.229611	0.555162
MGS130	8	8	324.133	151.881	-0.168538	0.212337	0.555162
MGS199:s__Bifidobacterium_catenulatum	8	8	3.45799	4.48748e-09	-0.162429	0.197258	0.555162
MGS105:s__Dorea_longicatena	8	8	29.9247	60.0477	0.158636	0.21985	0.555162
MGS73	8	8	45.2005	21.6301	-0.158064	0.212396	0.555162
MGS213:s__Lactobacillus_ruminis	8	8	11.7922	36.7002	0.153929	0.212423	0.555162
MGS157	8	8	133.175	4.3205	-0.145378	0.212485	0.555162
MGS11	8	8	172.847	319.371	0.136538	0.212562	0.555162
MGS10	8	8	727.742	406.333	-0.129923	0.21263	0.555162
MGS114	8	8	22.3488	10.196	-0.126108	0.181635	0.555162
MGS124:s__Eubacterium_ventriosum	8	8	49.771	32.5341	0.122488	0.21377	0.555162
MGS145	8	8	28.3872	14.4522	-0.106771	0.222554	0.555162
MGS68	8	8	248.649	378.001	0.0932471	0.213309	0.555162
MGS185	8	8	45.9912	69.6117	0.0909583	0.21338	0.555162
MGS180	8	8	34.727	37.663	-0.0903385	0.146491	0.555162
MGS178	8	8	39.5529	61.3841	-0.0853325	0.21358	0.555162
MGS132	8	8	38.4817	51.1744	-0.0758164	0.214024	0.555162
MGS174	8	8	54.6308	74.2984	0.0676146	0.214566	0.555162
MGS209	8	8	19.7175	20.257	-0.0563804	0.160698	0.555162
MGS184	8	8	41.8709	32.6477	-0.0541075	0.216049	0.555162
MGS147	8	8	501.805	402.993	-0.0488713	0.216977	0.555162
MGS163	8	8	1.63073	2.1932	0.0482899	0.219422	0.555162
MGS79:s__Anaerotruncus_colihominis	8	8	0.291643	0.122596	-0.0293724	0.148022	0.555162
MGS207	8	8	15.1038	16.9517	0.024263	0.231969	0.555162
MGS7:s__Clostridium_bolteae	8	8	0.104612	0.0367328	-0.0122064	0.210474	0.555162
MGS149	8	8	71.8155	839.338	0.557068	0.242556	0.563264
MGS113:s__Bifidobacterium_adolescentis	8	8	34.9749	22.5978	-0.322426	0.243288	0.563264
MGS65:s__Bacteroides_fragilis	8	8	10.0162	5.63914	-0.170297	0.242983	0.563264
MGS203	8	8	0.669837	10.2018	0.495168	0.255255	0.575817
MGS90	8	8	83.5435	17.9734	-0.479802	0.253698	0.575817
MGS188:s__Bacteroides_cellulosilyticus	8	8	5.77652	8.99495	0.173881	0.25682	0.575817
MGS159:s__Methanobrevibacter_smithii	8	8	6.08649	24.2646	0.125222	0.261472	0.580142
MGS48:s__Bacteroides_cellulosilyticus	8	8	6.14766	10.4094	0.202783	0.273368	0.596279
MGS110	8	8	125.932	49.9734	-0.185326	0.274344	0.596279
MGS44:s__Bacteroides_eggerthii	8	8	271.173	25.7347	-0.465245	0.283328	0.603489
MGS13	8	8	0.815398	1.43387	0.0863949	0.283058	0.603489
MGS111	8	8	9.051	5.27758	-0.149535	0.286692	0.604608
MGS91:s__Ruminococcus_sp_5_1_39BFAA	8	8	14.8204	81.686	0.642245	0.294929	0.604616
MGS35:s__Parabacteroides_merdae	8	8	55.5264	168.74	0.481321	0.295212	0.604616
MGS158	8	8	78.0215	77.3777	-0.225648	0.295071	0.604616
MGS28:s__Bacteroides_caccae	8	8	119.25	76.2132	-0.308656	0.303349	0.613417
MGS198:s__Faecalibacterium_prausnitzii	8	8	268.33	58.3156	-0.296053	0.311029	0.613417
MGS66:s__Bacteroides_clarus	8	8	8.28479	8.85384	0.161352	0.308254	0.613417
MGS204:s__Eubacterium_hallii	8	8	13.1366	16.8595	0.124689	0.305499	0.613417
MGS62:s__Barnesiella_intestinihominis	8	8	452.913	223.804	-0.493763	0.317054	0.619565
MGS156	8	8	18.0359	1.506	-0.255212	0.320193	0.62001
MGS74	8	8	154.076	39.3716	-0.521723	0.339688	0.627892
MGS153	8	8	11.4411	20.9567	0.41405	0.365052	0.627892
MGS146	8	8	303.01	330.095	-0.408992	0.358843	0.627892
MGS208	8	8	1.37033	8.31763	0.361487	0.37395	0.627892
MGS151	8	8	70.8504	79.6909	0.348503	0.357398	0.627892
MGS155:s__Faecalibacterium_prausnitzii	8	8	75.0911	41.3827	-0.310185	0.363323	0.627892
MGS181	8	8	4.69483	1.62987	-0.143381	0.363288	0.627892
MGS190	8	8	1.13804	3.63755e-09	-0.141017	0.363299	0.627892
MGS106:s__Desulfovibrio_piger	8	8	33.2912	27.5188	-0.0983055	0.381031	0.627892
MGS121:s__Coprococcus_comes	8	8	50.4397	26.7415	-0.0881641	0.370353	0.627892
MGS141	8	8	0.518641	3.23519e-09	-0.0775367	0.364084	0.627892
MGS152:s__Ruminococcaceae_bacterium_D16	8	8	1.97734	1.06816	-0.0696479	0.367941	0.627892
MGS25:s__Bacteroides_nordii	8	8	0.349133	0.911298	0.0646401	0.364576	0.627892
MGS140	8	8	1.69757	2.73165	0.0602197	0.364821	0.627892
MGS212	8	8	4.73968e-09	0.240844	0.0400458	0.367147	0.627892
MGS99	8	8	1.76701	1.26391	-0.0372404	0.367794	0.627892
MGS29	8	8	0.190226	0.35781	0.0244459	0.374021	0.627892
MGS122:s__Clostridium_sp_ATCC_BAA_442	8	8	0.354402	0.540911	0.023942	0.374479	0.627892
MGS143:s__Clostridium_sp_L2_50	8	8	4.81317e-09	0.109901	0.0193502	0.380355	0.627892
MGS168	8	8	0.101078	4.5219e-09	-0.0178691	0.383221	0.627892
MGS95	8	8	187.183	90.8098	-0.305057	0.387509	0.630073
MGS201	8	8	25.1159	30.3594	0.166052	0.396873	0.640409
MGS87:s__Streptococcus_thermophilus	8	8	0.684712	0.420453	-0.0309162	0.411081	0.658348
MGS96:s__Lachnospiraceae_bacterium_1_1_57FAA	8	8	9.01553	0.942741	-0.167926	0.419447	0.661794
MGS9:s__Lachnospiraceae_bacterium_3_1_57FAA_CT1	8	8	0.102692	0.0431978	-0.0102927	0.418903	0.661794
MGS57	8	8	19.472	92.2924	0.232576	0.434892	0.681117
MGS14	8	8	0.457901	0.159408	-0.0417973	0.443823	0.690032
MGS40:s__Subdoligranulum_sp_4_3_54A2FAA	8	8	5.89178	3.50122	-0.193842	0.453417	0.699635
MGS172	8	8	0.138821	0.093312	-0.00756815	0.45657	0.699635
MGS182	8	8	28.7039	119.864	0.100932	0.466738	0.705072
MGS142	8	8	20.6708	19.6141	-0.00529309	0.46352	0.705072
MGS52	8	8	70.707	233.741	0.351139	0.472968	0.709451
MGS45:s__Bacteroides_finegoldii	8	8	56.9591	19.0171	-0.141907	0.477084	0.710621
MGS144:s__Ruminococcus_gnavus	8	8	5.80186	0.784882	-0.127141	0.483455	0.71511
MGS56	8	8	30.29	6.72591	-0.278138	0.490959	0.719588
MGS83	8	8	18.2842	60.4478	0.102119	0.493239	0.719588
MGS64	8	8	67.0423	15.2065	-0.253229	0.521668	0.752754
MGS133	8	8	42.1742	34.213	-0.224653	0.526574	0.752754
MGS116	8	8	89.4143	12.2916	0.0612909	0.52389	0.752754
MGS175	8	8	26.0639	29.8967	-0.115409	0.534997	0.759696
MGS117:s__Bifidobacterium_longum	8	8	15.4954	7.08066	-0.0905556	0.541022	0.763164
MGS108:s__Ruminococcus_lactaris	8	8	29.7853	99.7951	0.178943	0.54657	0.765917
MGS166	8	8	2.37319	19.8427	0.17358	0.561412	0.776498
MGS94:s__Ruminococcus_torques	8	8	9.50631	2.50782	-0.0837488	0.56031	0.776498
MGS173	8	8	23.5781	118.854	0.347019	0.568047	0.780607
MGS102:s__Alistipes_sp_AP11	8	8	9.59487	5.20968	-0.115701	0.57403	0.783772
MGS171:s__Eggerthella_lenta	8	8	0.021262	3.92321e-09	-0.00390436	0.590092	0.800571
MGS205:s__Ruminococcus_callidus	8	8	1.85811	3.30076	0.0866116	0.594839	0.801904
MGS84:s__Lachnospiraceae_bacterium_3_1_46FAA	8	8	9.23849	2.45057	-0.0697388	0.634078	0.849426
MGS71:s__Oscillibacter_sp_KLE_1745	8	8	2.68693	2.04092	-0.0654079	0.642771	0.855688
MGS55:s__Bacteroides_massiliensis	8	8	66.2492	67.0085	0.128683	0.680562	0.90037
MGS22	8	8	182.782	227.909	0.0751396	0.690338	0.907667
MGS43:s__Bacteroides_uniformis	8	8	442.531	196.89	0.211029	0.704801	0.911616
MGS192:s__Alistipes_senegalensis	8	8	34.2821	105.896	0.0818579	0.710462	0.911616
MGS75:s__Bacteroidales_bacterium_ph8	8	8	51.0462	191.749	0.0589637	0.70809	0.911616
MGS17	8	8	4.23544	3.33272	-0.0398221	0.698836	0.911616
MGS76:s__Akkermansia_muciniphila	8	8	112.74	106.395	0.135021	0.728933	0.929717
MGS12	8	8	46.0522	28.9476	0.12505	0.741683	0.934784
MGS38	8	8	32.7607	246.352	0.102227	0.741222	0.934784
MGS170	8	8	43.3492	53.9912	-0.0383806	0.771581	0.966746
MGS63:s__Coprococcus_eutactus	8	8	14.108	7.9895	0.0697163	0.882373	1
MGS41:s__Bacteroides_dorei	8	8	141.149	98.0204	0.058107	0.903498	1
MGS16	8	8	36.256	40.4655	-0.0553626	0.825682	1
MGS42	8	8	27.7665	24.3009	0.0372257	0.875333	1
MGS137:s__Bacteroides_ovatus	8	8	180.927	81.0016	-0.0367186	0.901311	1
MGS128	8	8	69.4263	141.984	0.0274389	0.92438	1
MGS135	8	8	17.3792	34.589	-0.0209356	0.925975	1
MGS20:s__Bacteroides_thetaiotaomicron	8	8	18.4244	8.08161	-0.0203026	0.911471	1
MGS59:s__Bacteroides_stercoris	8	8	29.479	30.4405	-0.0186945	0.94882	1
MGS69:s__Eubacterium_siraeum	8	8	15.428	14.553	0.0180138	0.884053	1
MGS125:s__Bacteroides_xylanisolvens	8	8	76.9149	13.1886	-0.0124087	0.9474	1
MGS100:s__Alistipes_putredinis	8	8	319.689	926.464	0.0106133	0.952698	1
MGS4	8	8	1.03825	1.04638	-0.00337908	0.927037	1
MGS26:s__Bacteroides_vulgatus	8	8	658.879	196.362	0.00307488	0.995573	1
MGS8:s__Clostridium_hathewayi	8	8	0.0224874	0.0346337	0.00219151	0.832536	1
MGS211	8	8	5.56824e-09	3.07914e-09	-4.85952e-10	1	1
MGS206	8	8	6.27213e-09	3.8299e-09	-4.19631e-10	1	1
MGS6	8	8	5.28989e-09	3.84641e-09	-2.99811e-10	1	1
MGS150	8	8	4.2259e-09	2.72647e-09	-2.67492e-10	1	1
MGS36	8	8	3.95366e-09	5.09756e-09	2.28369e-10	1	1
MGS89	8	8	4.5229e-09	3.54331e-09	-2.25932e-10	1	1
MGS86	8	8	5.5289e-09	4.26942e-09	-2.22347e-10	1	1
MGS115	8	8	3.66768e-09	4.62795e-09	1.82177e-10	1	1
MGS202	8	8	3.79057e-09	4.84694e-09	1.6967e-10	1	1
MGS32:s__Klebsiella_pneumoniae	8	8	3.86005e-09	4.90878e-09	1.64314e-10	1	1
MGS189	8	8	2.62777e-09	3.17733e-09	1.42731e-10	1	1
MGS19	8	8	3.47176e-09	3.90955e-09	1.27631e-10	1	1
MGS167	8	8	4.16453e-09	4.9226e-09	1.25973e-10	1	1
MGS47	8	8	3.5081e-09	4.15505e-09	1.11119e-10	1	1
MGS195:s__Enterobacter_cloacae	8	8	4.20118e-09	4.94209e-09	1.10863e-10	1	1
MGS164	8	8	4.24099e-09	3.90462e-09	-1.00222e-10	1	1
MGS5:g__Clostridium	8	8	4.12207e-09	4.89938e-09	9.70559e-11	1	1
MGS183:s__Lachnospiraceae_bacterium_2_1_58FAA	8	8	4.53498e-09	5.22592e-09	9.47705e-11	1	1
MGS104	8	8	5.6526e-09	5.38444e-09	-9.2655e-11	1	1
MGS101	8	8	4.37391e-09	3.94683e-09	-7.9977e-11	1	1
MGS34	8	8	4.32336e-09	4.60637e-09	6.44932e-11	1	1
MGS119	8	8	4.99026e-09	4.6065e-09	-5.91093e-11	1	1
MGS112	8	8	3.74945e-09	4.10609e-09	5.55748e-11	1	1
MGS60:s__Bacteroides_coprophilus	8	8	4.85013e-09	4.61999e-09	-4.93392e-11	1	1
MGS53	8	8	4.1631e-09	4.6883e-09	4.09752e-11	1	1
MGS3	8	8	4.60503e-09	4.64077e-09	-1.26613e-11	1	1
MGS2	8	8	3.72826e-09	3.67631e-09	-9.36122e-12	1	1
MGS161	8	8	4.99928e-09	5.1595e-09	-1.75972e-12	1	1

## Sheet: ctrl - DT_VS_EPT
	+samples in group 0	+samples in group 1	counts in group 0	counts in group 1	NTimePool43	pvalues	adjPvalues
MGS110	10	4	2847.62	87.8156	-6.2334	0.0579429	0.955516
MGS67:s__Alistipes_finegoldii	10	4	350.621	7.1966	-4.72874	0.0179342	0.955516
MGS52	10	4	247.708	53.8274	-3.43366	0.0836953	0.955516
MGS93	10	4	477.326	17.8827	-3.24116	0.133788	0.955516
MGS114	10	4	1.6275	96.1942	3.12176	0.0755519	0.955516
MGS21	10	4	3796.57	1387.88	-3.03971	0.323388	0.955516
MGS70	10	4	5.22156	838.998	2.91427	0.346727	0.955516
MGS133	10	4	309.341	8.41105	-2.89757	0.141065	0.955516
MGS85	10	4	186.053	636.443	2.82536	0.258706	0.955516
MGS39:s__Odoribacter_splanchnicus	10	4	696.962	136.557	-2.72824	0.100844	0.955516
MGS103	10	4	173.662	31.355	-2.65487	0.314753	0.955516
MGS48:s__Bacteroides_cellulosilyticus	10	4	457.768	1.48528e-09	-2.64719	0.346732	0.955516
MGS35:s__Parabacteroides_merdae	10	4	229.206	48.7584	-2.63132	0.184943	0.955516
MGS188:s__Bacteroides_cellulosilyticus	10	4	426.826	3.29018e-09	-2.61698	0.346732	0.955516
MGS23:s__Parabacteroides_goldsteinii	10	4	92.0516	2.43405e-09	-2.61485	0.148794	0.955516
MGS74	10	4	155.703	245.514	2.56751	0.233275	0.955516
MGS108:s__Ruminococcus_lactaris	10	4	187.74	87.1714	-2.51315	0.221505	0.955516
MGS6	10	4	299.922	1.89803e-09	-2.46997	0.346735	0.955516
MGS151	10	4	313.042	79.0554	-2.44963	0.143261	0.955516
MGS92:s__Sutterella_wadsworthensis	10	4	252.053	135.144	-2.43764	0.260022	0.955516
MGS49:s__Paraprevotella_clara	10	4	249.784	3.05775e-09	-2.39109	0.346737	0.955516
MGS135	10	4	141.694	19.0793	-2.37175	0.261275	0.955516
MGS15	10	4	6.71945e-09	221.53	2.33936	0.346739	0.955516
MGS210:s__Parabacteroides_goldsteinii	10	4	92.0592	2.45288e-09	-2.33857	0.219802	0.955516
MGS191	10	4	4.81811e-09	217.005	2.33047	0.346739	0.955516
MGS167	10	4	4.62185e-09	188.399	2.26959	0.34674	0.955516
MGS139	10	4	493.466	73.5337	-2.24512	0.0615336	0.955516
MGS28:s__Bacteroides_caccae	10	4	307.752	83.755	-2.23136	0.245301	0.955516
MGS120	10	4	206.734	69.8309	-2.2056	0.124508	0.955516
MGS75:s__Bacteroidales_bacterium_ph8	10	4	299.258	115.001	-2.03697	0.138379	0.955516
MGS190	10	4	107.512	2.63617e-09	-2.02851	0.346749	0.955516
MGS31:s__Bilophila_wadsworthia	10	4	65.3794	7.14763	-2.02596	0.253229	0.955516
MGS95	10	4	398.408	149.916	-2.0196	0.128056	0.955516
MGS61	10	4	6.34457e-09	102.173	2.00668	0.34675	0.955516
MGS88	10	4	4.90713e-09	101.299	2.00299	0.34675	0.955516
MGS106:s__Desulfovibrio_piger	10	4	125.793	44.0735	-1.99848	0.278874	0.955516
MGS82	10	4	130.656	32.8324	-1.92032	0.0516669	0.955516
MGS184	10	4	60.4181	76.6553	1.91957	0.206613	0.955516
MGS30:s__Bacteroides_faecis	10	4	16.7869	74.9532	1.87411	0.346756	0.955516
MGS202	10	4	72.3887	1.2182e-09	-1.85925	0.346757	0.955516
MGS9:s__Lachnospiraceae_bacterium_3_1_57FAA_CT1	10	4	0.822221	71.1886	1.85211	0.346757	0.955516
MGS57	10	4	892.061	315.31	-1.8374	0.281438	0.955516
MGS38	10	4	78.9433	27.4326	-1.82473	0.188058	0.955516
MGS100:s__Alistipes_putredinis	10	4	1564.14	413.346	-1.8105	0.121693	0.955516
MGS134	10	4	5.48429e-09	56.3959	1.75286	0.346763	0.955516
MGS131	10	4	91.7469	1.52956e-09	-1.74887	0.154035	0.955516
MGS192:s__Alistipes_senegalensis	10	4	102.347	54.8295	-1.74664	0.208399	0.955516
MGS86	10	4	52.6258	2.54706e-09	-1.72346	0.346765	0.955516
MGS154	10	4	4.54959e-09	49.4888	1.69737	0.346767	0.955516
MGS102:s__Alistipes_sp_AP11	10	4	56.1258	2.44008e-09	-1.66215	0.34677	0.955516
MGS40:s__Subdoligranulum_sp_4_3_54A2FAA	10	4	8.90056	38.2734	1.58864	0.346776	0.955516
MGS64	10	4	15.1238	36.0626	1.56357	0.346778	0.955516
MGS109:s__Dialister_invisus	10	4	9.42411	35.7395	1.55978	0.346778	0.955516
MGS211	10	4	26.1591	1.81222e-09	-1.42901	0.346792	0.955516
MGS166	10	4	28.9717	2.93601e-09	-1.35247	0.346802	0.955516
MGS180	10	4	45.5982	168.491	1.33973	0.214342	0.955516
MGS25:s__Bacteroides_nordii	10	4	20.6279	2.32005e-09	-1.32591	0.346805	0.955516
MGS29	10	4	19.8336	1.77971e-09	-1.306	0.346808	0.955516
MGS22	10	4	193.371	575.834	1.30063	0.150609	0.955516
MGS201	10	4	23.1702	2.15895e-09	-1.17161	0.346833	0.955516
MGS59:s__Bacteroides_stercoris	10	4	10.5883	13.7266	1.16411	0.346835	0.955516
MGS155:s__Faecalibacterium_prausnitzii	10	4	220.09	68.554	-1.14646	0.351841	0.955516
MGS141	10	4	12.4347	1.80059e-09	-1.11289	0.346847	0.955516
MGS63:s__Coprococcus_eutactus	10	4	3.15313	11.3683	1.08857	0.346853	0.955516
MGS199:s__Bifidobacterium_catenulatum	10	4	0.0647184	9.8766	1.03295	0.346869	0.955516
MGS79:s__Anaerotruncus_colihominis	10	4	0.245711	8.62525	0.980047	0.346887	0.955516
MGS11	10	4	1087.61	445.657	-0.93254	0.296228	0.955516
MGS143:s__Clostridium_sp_L2_50	10	4	13.4046	6.30922	0.860915	0.346941	0.955516
MGS185	10	4	265.436	53.0602	-0.794539	0.18992	0.955516
MGS121:s__Coprococcus_comes	10	4	114.429	70.6072	-0.733962	0.138888	0.955516
MGS8:s__Clostridium_hathewayi	10	4	0.0683096	2.97177	0.596935	0.347193	0.955516
MGS163	10	4	0.119923	2.37173	0.526047	0.347333	0.955516
MGS66:s__Bacteroides_clarus	10	4	11.3378	2.8562e-09	-0.473001	0.155465	0.955516
MGS144:s__Ruminococcus_gnavus	10	4	1.16812	1.83824	0.451499	0.347556	0.955516
MGS87:s__Streptococcus_thermophilus	10	4	0.28103	1.1708	0.335468	0.348242	0.955516
MGS130	10	4	295.663	323.812	0.305926	0.166192	0.955516
MGS147	10	4	1014.29	977.549	0.277388	0.171523	0.955516
MGS7:s__Clostridium_bolteae	10	4	0.881617	2.06146e-09	-0.242392	0.349639	0.955516
MGS194:s__Lachnospiraceae_bacterium_7_1_58FAA	10	4	1.61392	0.410678	0.148917	0.354393	0.955516
MGS33:s__Roseburia_intestinalis	10	4	206.431	112.698	0.722899	0.36027	0.959218
MGS145	10	4	28.8935	209.212	1.43731	0.373966	0.9714
MGS24	10	4	382.356	149.048	-0.946941	0.369831	0.9714
MGS137:s__Bacteroides_ovatus	10	4	215.91	21.0988	-2.04225	0.383162	0.971588
MGS182	10	4	375.89	523.59	-1.31288	0.382722	0.971588
MGS20:s__Bacteroides_thetaiotaomicron	10	4	73.7284	11.1332	-1.71306	0.390469	0.978468
MGS113:s__Bifidobacterium_adolescentis	10	4	27.811	35.8211	1.22422	0.399403	0.989218
MGS12	10	4	60.5302	1641.31	1.92179	0.524403	1
MGS157	10	4	12.125	348.999	1.87283	0.52035	1
MGS34	10	4	232.693	6.60427	-1.77518	0.516579	1
MGS76:s__Akkermansia_muciniphila	10	4	86.8114	244.233	1.76234	0.491341	1
MGS81	10	4	171.612	3.85624	-1.74945	0.484629	1
MGS149	10	4	1394.64	758.773	-1.63934	0.648956	1
MGS51	10	4	14.9937	609.317	1.57619	0.58706	1
MGS54	10	4	1159.14	159.176	-1.53852	0.4533	1
MGS84:s__Lachnospiraceae_bacterium_3_1_46FAA	10	4	3.13729	121.635	1.53105	0.474445	1
MGS94:s__Ruminococcus_torques	10	4	3.12337	119.977	1.52613	0.474616	1
MGS158	10	4	153.21	145.652	1.49983	0.514324	1
MGS73	10	4	32.9486	113.647	1.44215	0.535218	1
MGS90	10	4	235.088	454.693	1.42667	0.631574	1
MGS187	10	4	61.0814	197.621	1.41258	0.598348	1
MGS148	10	4	231.16	90.3662	-1.35568	0.504975	1
MGS42	10	4	27.7007	87.5028	1.32441	0.564636	1
MGS132	10	4	64.5691	98.4505	1.31959	0.52655	1
MGS176	10	4	37.1454	183.073	1.30966	0.640337	1
MGS55:s__Bacteroides_massiliensis	10	4	473.724	211.512	-1.18845	0.691934	1
MGS46:s__Coprobacter_fastidiosus	10	4	51.5153	7.80327	-1.16718	0.495331	1
MGS125:s__Bacteroides_xylanisolvens	10	4	37.4365	11.6676	-1.14886	0.495239	1
MGS45:s__Bacteroides_finegoldii	10	4	60.6336	62.7215	1.03469	0.581794	1
MGS162	10	4	132.916	164.168	-1.03317	0.59223	1
MGS91:s__Ruminococcus_sp_5_1_39BFAA	10	4	71.2108	94.6899	-1.00961	0.600836	1
MGS128	10	4	245.402	197.242	0.9792	0.686901	1
MGS146	10	4	910.578	1574.31	0.975995	0.503534	1
MGS173	10	4	365.747	105.93	-0.975819	0.511845	1
MGS80:s__Alistipes_indistinctus	10	4	108.509	10.971	-0.952769	0.660211	1
MGS170	10	4	226.193	63.1784	-0.949849	0.687956	1
MGS127	10	4	304.856	57.2116	-0.866866	0.482861	1
MGS16	10	4	119.774	170.219	0.858927	0.726869	1
MGS193	10	4	19.0887	17.9617	0.849003	0.518241	1
MGS41:s__Bacteroides_dorei	10	4	302.047	105.972	-0.84185	0.744701	1
MGS186	10	4	30.6676	20.3449	-0.825789	0.540431	1
MGS136	10	4	141.971	23.7091	-0.778758	0.574781	1
MGS27:s__Parabacteroides_distasonis	10	4	295.01	176.696	-0.764004	0.794185	1
MGS156	10	4	9.67224	48.963	0.715995	0.696355	1
MGS213:s__Lactobacillus_ruminis	10	4	10.8039	13.3273	0.704099	0.610307	1
MGS204:s__Eubacterium_hallii	10	4	27.194	16.1165	-0.652268	0.453381	1
MGS83	10	4	53.8556	39.6376	0.651488	0.77494	1
MGS126	10	4	97.1414	52.6578	-0.645876	0.442494	1
MGS56	10	4	247.161	75.6171	0.586159	0.792204	1
MGS178	10	4	136.159	36.5655	0.584088	0.755743	1
MGS196:s__Haemophilus_parainfluenzae	10	4	34.5159	69.9826	-0.57584	0.802411	1
MGS198:s__Faecalibacterium_prausnitzii	10	4	288.137	98.0531	-0.556588	0.630265	1
MGS43:s__Bacteroides_uniformis	10	4	529.013	294.538	-0.54822	0.854515	1
MGS142	10	4	121.773	39.2679	-0.482487	0.842178	1
MGS150	10	4	10.8382	34.0812	0.470175	0.786895	1
MGS200	10	4	56.852	12.2859	-0.468057	0.664675	1
MGS50:s__Roseburia_hominis	10	4	25.1649	49.686	0.45408	0.634202	1
MGS10	10	4	639.286	1904.78	0.452515	0.460507	1
MGS44:s__Bacteroides_eggerthii	10	4	205.689	292.579	-0.418725	0.895053	1
MGS209	10	4	44.4938	59.1885	0.413637	0.56727	1
MGS1	10	4	248.462	162.595	-0.412025	0.663184	1
MGS208	10	4	36.4323	20.4559	-0.399175	0.800889	1
MGS77	10	4	126.11	44.9619	-0.372669	0.413518	1
MGS18	10	4	347.158	152.458	-0.324304	0.915315	1
MGS117:s__Bifidobacterium_longum	10	4	45.7879	26.0769	-0.282789	0.883319	1
MGS62:s__Barnesiella_intestinihominis	10	4	1005.78	477.442	-0.276496	0.921758	1
MGS165	10	4	546.282	718.702	-0.273887	0.790454	1
MGS26:s__Bacteroides_vulgatus	10	4	495.32	640.707	-0.256209	0.938535	1
MGS153	10	4	36.4591	35.6393	-0.25414	0.8459	1
MGS98	10	4	563.29	139.594	0.241114	0.909234	1
MGS174	10	4	346.909	260.721	0.239471	0.702083	1
MGS123	10	4	11.5005	48.6202	0.232291	0.916777	1
MGS116	10	4	24.9664	19.4506	0.218303	0.885876	1
MGS58:s__Roseburia_inulinivorans	10	4	236.222	137.72	0.205589	0.805426	1
MGS124:s__Eubacterium_ventriosum	10	4	37.2052	38.598	0.204921	0.751803	1
MGS97:s__Eubacterium_rectale	10	4	949.332	760.753	-0.187412	0.882397	1
MGS72:s__Sutterella_wadsworthensis	10	4	158.551	184.802	-0.141019	0.957687	1
MGS138	10	4	1001.8	802.083	-0.121769	0.762354	1
MGS105:s__Dorea_longicatena	10	4	109.839	95.1171	0.117736	0.863643	1
MGS129	10	4	122.311	114.956	-0.115111	0.959098	1
MGS205:s__Ruminococcus_callidus	10	4	3.55191	2.36469	0.105309	0.865166	1
MGS68	10	4	676.825	1226.16	0.0781043	0.740124	1
MGS69:s__Eubacterium_siraeum	10	4	786.755	424.542	-0.0701097	0.973316	1
MGS175	10	4	157.863	78.9608	-0.0645257	0.942729	1
MGS37	10	4	78.8785	17.5649	-0.0599783	0.97153	1
MGS169	10	4	63.1656	60.9871	-0.0476247	0.963867	1
MGS207	10	4	55.6084	42.3647	0.0470618	0.877764	1
MGS203	10	4	22.1082	16.3006	0.0321015	0.983501	1
MGS159:s__Methanobrevibacter_smithii	10	4	38.4595	82.4116	0.0246354	0.981791	1
MGS168	10	4	0.280057	2.42261e-09	6.15452e-10	1	1
MGS119	10	4	6.68367e-09	1.6488e-09	-6.05457e-10	1	1
MGS107	10	4	8.39913	1.90867e-09	-5.81094e-10	1	1
MGS65:s__Bacteroides_fragilis	10	4	8.80096	2.82042e-09	4.28941e-10	1	1
MGS89	10	4	5.53722e-09	2.08997e-09	-4.17264e-10	1	1
MGS195:s__Enterobacter_cloacae	10	4	6.11399e-09	2.56452e-09	3.82693e-10	1	1
MGS78:s__Catenibacterium_mitsuokai	10	4	5.68898e-09	1.52629e-09	-3.65523e-10	1	1
MGS115	10	4	6.30206e-09	3.13666e-09	3.33275e-10	1	1
MGS13	10	4	0.280832	2.16573e-09	-3.31115e-10	1	1
MGS101	10	4	5.23994e-09	2.41053e-09	3.1781e-10	1	1
MGS32:s__Klebsiella_pneumoniae	10	4	5.793e-09	1.83083e-09	-3.12773e-10	1	1
MGS179:s__Parabacteroides_johnsonii	10	4	2.4227	2.25216e-09	3.0847e-10	1	1
MGS189	10	4	5.67728e-09	1.97285e-09	2.93338e-10	1	1
MGS104	10	4	0.123149	2.03407e-09	2.8325e-10	1	1
MGS19	10	4	7.68109e-09	2.49168e-09	-2.81254e-10	1	1
MGS164	10	4	0.0422268	2.43416e-09	-2.81154e-10	1	1
MGS2	10	4	4.9631e-09	3.05153e-09	2.76666e-10	1	1
MGS171:s__Eggerthella_lenta	10	4	0.0770572	1.55026e-09	-2.72322e-10	1	1
MGS152:s__Ruminococcaceae_bacterium_D16	10	4	0.939756	3.00759e-09	2.71742e-10	1	1
MGS161	10	4	5.3313e-09	2.24306e-09	2.67377e-10	1	1
MGS111	10	4	8.06721	2.89719e-09	2.54593e-10	1	1
MGS177	10	4	2.05087	2.74627e-09	2.53373e-10	1	1
MGS183:s__Lachnospiraceae_bacterium_2_1_58FAA	10	4	1.05609	2.22714e-09	-2.45611e-10	1	1
MGS181	10	4	0.261106	2.69482e-09	2.34062e-10	1	1
MGS60:s__Bacteroides_coprophilus	10	4	4.09543e-09	1.77899e-09	-2.15662e-10	1	1
MGS172	10	4	0.876871	1.8743e-09	-2.09286e-10	1	1
MGS53	10	4	5.03488e-09	1.58017e-09	-1.92628e-10	1	1
MGS112	10	4	6.55022e-09	2.70823e-09	-1.92021e-10	1	1
MGS122:s__Clostridium_sp_ATCC_BAA_442	10	4	1.11686	1.56703e-09	-1.80738e-10	1	1
MGS71:s__Oscillibacter_sp_KLE_1745	10	4	6.47712	1.96136e-09	-1.78913e-10	1	1
MGS160	10	4	0.318961	1.90366e-09	-1.65311e-10	1	1
MGS197	10	4	5.87118e-09	2.49333e-09	1.56513e-10	1	1
MGS212	10	4	5.48951e-09	1.63583e-09	-1.25896e-10	1	1
MGS4	10	4	0.842647	1.89922e-09	1.00682e-10	1	1
MGS99	10	4	2.12709	1.33882e-09	-8.8581e-11	1	1
MGS206	10	4	4.83608e-09	2.31787e-09	8.28732e-11	1	1
MGS47	10	4	4.58569e-09	1.68514e-09	7.95348e-11	1	1
MGS3	10	4	5.11711e-09	1.98288e-09	-7.16605e-11	1	1
MGS96:s__Lachnospiraceae_bacterium_1_1_57FAA	10	4	0.231934	2.27131e-09	6.06989e-11	1	1
MGS17	10	4	2.49806	1.37563e-09	4.6949e-11	1	1
MGS118	10	4	5.40293e-09	2.47169e-09	-4.38866e-11	1	1
MGS36	10	4	4.69231e-09	2.45425e-09	-2.03969e-11	1	1
MGS14	10	4	0.827622	2.01318e-09	1.40546e-11	1	1
MGS140	10	4	2.07576	1.92901e-09	-8.86779e-12	1	1
MGS5:g__Clostridium	10	4	5.46361e-09	2.09844e-09	-8.35088e-12	1	1

[truncated: 2 more sheets: ctrl - DT_VS_LPT, ctrl - EPT_VS_LPT]
