# Supplementary material for: Antibiotics create a shift from mutualism to competition in human gut communities with a longer-lasting impact on fungi than bacteria
Source: Microbiome. 2020 Sep 12;8:133. doi: 10.1186/s40168-020-00899-6 (PMC7488854; doi:10.1186/s40168-020-00899-6)
Supplement: Supplementary file 10 — Additional file 9. MGS network properties and statistical results for differences in node degree between time points. [file 40168_2020_899_MOESM9_ESM.xlsx]

## Sheet: NodeDegree
Time	node	degree
Base	g__Aspergillus_unclassified	13
Base	g__Cladosporium_unclassified	15
Base	g__Penicillium_unclassified	7
Base	g__Saccharomyces_unclassified	12
Base	k__Fungi_unclassified	14
Base	MGS100:s__Alistipes_putredinis	3
Base	MGS102:s__Alistipes_sp_AP11	5
Base	MGS105:s__Dorea_longicatena	0
Base	MGS106:s__Desulfovibrio_piger	4
Base	MGS108:s__Ruminococcus_lactaris	1
Base	MGS109:s__Dialister_invisus	0
Base	MGS110	5
Base	MGS111	4
Base	MGS113:s__Bifidobacterium_adolescentis	3
Base	MGS114	1
Base	MGS116	0
Base	MGS117:s__Bifidobacterium_longum	4
Base	MGS12	1
Base	MGS120	2
Base	MGS121:s__Coprococcus_comes	4
Base	MGS124:s__Eubacterium_ventriosum	1
Base	MGS125:s__Bacteroides_xylanisolvens	2
Base	MGS127	0
Base	MGS128	2
Base	MGS131	2
Base	MGS133	1
Base	MGS135	1
Base	MGS137:s__Bacteroides_ovatus	1
Base	MGS139	2
Base	MGS144:s__Ruminococcus_gnavus	1
Base	MGS145	0
Base	MGS146	1
Base	MGS151	3
Base	MGS153	3
Base	MGS154	3
Base	MGS155:s__Faecalibacterium_prausnitzii	1
Base	MGS158	2
Base	MGS159:s__Methanobrevibacter_smithii	2
Base	MGS16	2
Base	MGS162	2
Base	MGS165	3
Base	MGS169	2
Base	MGS170	2
Base	MGS173	1
Base	MGS180	3
Base	MGS182	2
Base	MGS188:s__Bacteroides_cellulosilyticus	1
Base	MGS192:s__Alistipes_senegalensis	1
Base	MGS194:s__Lachnospiraceae_bacterium_7_1_58FAA	2
Base	MGS198:s__Faecalibacterium_prausnitzii	3
Base	MGS20:s__Bacteroides_thetaiotaomicron	3
Base	MGS203	3
Base	MGS204:s__Eubacterium_hallii	1
Base	MGS208	1
Base	MGS209	0
Base	MGS21	3
Base	MGS210:s__Parabacteroides_goldsteinii	3
Base	MGS22	5
Base	MGS23:s__Parabacteroides_goldsteinii	2
Base	MGS25:s__Bacteroides_nordii	2
Base	MGS26:s__Bacteroides_vulgatus	5
Base	MGS27:s__Parabacteroides_distasonis	5
Base	MGS28:s__Bacteroides_caccae	0
Base	MGS31:s__Bilophila_wadsworthia	2
Base	MGS33:s__Roseburia_intestinalis	0
Base	MGS35:s__Parabacteroides_merdae	0
Base	MGS37	2
Base	MGS38	2
Base	MGS39:s__Odoribacter_splanchnicus	1
Base	MGS42	0
Base	MGS43:s__Bacteroides_uniformis	5
Base	MGS44:s__Bacteroides_eggerthii	1
Base	MGS45:s__Bacteroides_finegoldii	0
Base	MGS48:s__Bacteroides_cellulosilyticus	0
Base	MGS49:s__Paraprevotella_clara	0
Base	MGS50:s__Roseburia_hominis	1
Base	MGS51	1
Base	MGS52	0
Base	MGS54	2
Base	MGS55:s__Bacteroides_massiliensis	0
Base	MGS57	0
Base	MGS58:s__Roseburia_inulinivorans	0
Base	MGS59:s__Bacteroides_stercoris	1
Base	MGS62:s__Barnesiella_intestinihominis	2
Base	MGS64	1
Base	MGS65:s__Bacteroides_fragilis	5
Base	MGS67:s__Alistipes_finegoldii	3
Base	MGS69:s__Eubacterium_siraeum	1
Base	MGS7:s__Clostridium_bolteae	2
Base	MGS72:s__Sutterella_wadsworthensis	1
Base	MGS75:s__Bacteroidales_bacterium_ph8	2
Base	MGS76:s__Akkermansia_muciniphila	1
Base	MGS80:s__Alistipes_indistinctus	2
Base	MGS82	2
Base	MGS83	1
Base	MGS84:s__Lachnospiraceae_bacterium_3_1_46FAA	1
Base	MGS9:s__Lachnospiraceae_bacterium_3_1_57FAA_CT1	2
Base	MGS90	2
Base	MGS91:s__Ruminococcus_sp_5_1_39BFAA	2
Base	MGS93	5
Base	MGS94:s__Ruminococcus_torques	0
Base	MGS95	1
Base	MGS96:s__Lachnospiraceae_bacterium_1_1_57FAA	1
Base	MGS97:s__Eubacterium_rectale	1
Base	MGS98	3
Base	other	2
Base	p__Ascomycota_unclassified	2
Base	s__Alternaria_alternata	18
Base	s__Aspergillus_flavus	0
Base	s__Aspergillus_penicillioides	0
Base	s__Candida_albicans	11
Base	s__Candida_dubliniensis	8
Base	s__Candida_sake	2
Base	s__Debaryomyces_hansenii	11
Base	s__Penicillium_carneum	14
Base	s__Penicillium_glandicola	27
Base	s__Saccharomyces_bayanus	3
Base	s__Saccharomyces_kudriavzevii	22
DT	g__Aspergillus_unclassified	17
DT	g__Cladosporium_unclassified	13
DT	g__Penicillium_unclassified	17
DT	g__Saccharomyces_unclassified	8
DT	k__Fungi_unclassified	17
DT	MGS100:s__Alistipes_putredinis	1
DT	MGS102:s__Alistipes_sp_AP11	2
DT	MGS105:s__Dorea_longicatena	0
DT	MGS106:s__Desulfovibrio_piger	0
DT	MGS108:s__Ruminococcus_lactaris	1
DT	MGS109:s__Dialister_invisus	0
DT	MGS110	2
DT	MGS111	4
DT	MGS113:s__Bifidobacterium_adolescentis	0
DT	MGS114	0
DT	MGS116	2
DT	MGS117:s__Bifidobacterium_longum	0
DT	MGS12	2
DT	MGS120	12
DT	MGS121:s__Coprococcus_comes	3
DT	MGS124:s__Eubacterium_ventriosum	0
DT	MGS125:s__Bacteroides_xylanisolvens	0
DT	MGS127	1
DT	MGS128	0
DT	MGS131	0
DT	MGS133	2
DT	MGS135	1
DT	MGS137:s__Bacteroides_ovatus	2
DT	MGS139	6
DT	MGS144:s__Ruminococcus_gnavus	5
DT	MGS145	2
DT	MGS146	10
DT	MGS151	1
DT	MGS153	1
DT	MGS154	1
DT	MGS155:s__Faecalibacterium_prausnitzii	1
DT	MGS158	2
DT	MGS159:s__Methanobrevibacter_smithii	1
DT	MGS16	3
DT	MGS162	0
DT	MGS165	12
DT	MGS169	2
DT	MGS170	5
DT	MGS173	3
DT	MGS180	2
DT	MGS182	7
DT	MGS188:s__Bacteroides_cellulosilyticus	0
DT	MGS192:s__Alistipes_senegalensis	3
DT	MGS194:s__Lachnospiraceae_bacterium_7_1_58FAA	10
DT	MGS198:s__Faecalibacterium_prausnitzii	0
DT	MGS20:s__Bacteroides_thetaiotaomicron	2
DT	MGS203	1
DT	MGS204:s__Eubacterium_hallii	0
DT	MGS208	1
DT	MGS209	5
DT	MGS21	1
DT	MGS210:s__Parabacteroides_goldsteinii	0
DT	MGS22	2
DT	MGS23:s__Parabacteroides_goldsteinii	2
DT	MGS25:s__Bacteroides_nordii	2
DT	MGS26:s__Bacteroides_vulgatus	1
DT	MGS27:s__Parabacteroides_distasonis	1
DT	MGS28:s__Bacteroides_caccae	1
DT	MGS31:s__Bilophila_wadsworthia	3
DT	MGS33:s__Roseburia_intestinalis	2
DT	MGS35:s__Parabacteroides_merdae	0
DT	MGS37	0
DT	MGS38	0
DT	MGS39:s__Odoribacter_splanchnicus	6
DT	MGS42	2
DT	MGS43:s__Bacteroides_uniformis	4
DT	MGS44:s__Bacteroides_eggerthii	0
DT	MGS45:s__Bacteroides_finegoldii	2
DT	MGS48:s__Bacteroides_cellulosilyticus	0
DT	MGS49:s__Paraprevotella_clara	1
DT	MGS50:s__Roseburia_hominis	2
DT	MGS51	0
DT	MGS52	0
DT	MGS54	0
DT	MGS55:s__Bacteroides_massiliensis	0
DT	MGS57	6
DT	MGS58:s__Roseburia_inulinivorans	4
DT	MGS59:s__Bacteroides_stercoris	10
DT	MGS62:s__Barnesiella_intestinihominis	4
DT	MGS64	7
DT	MGS65:s__Bacteroides_fragilis	6
DT	MGS67:s__Alistipes_finegoldii	4
DT	MGS69:s__Eubacterium_siraeum	0
DT	MGS7:s__Clostridium_bolteae	8
DT	MGS72:s__Sutterella_wadsworthensis	3
DT	MGS75:s__Bacteroidales_bacterium_ph8	5
DT	MGS76:s__Akkermansia_muciniphila	1
DT	MGS80:s__Alistipes_indistinctus	0
DT	MGS82	0
DT	MGS83	0
DT	MGS84:s__Lachnospiraceae_bacterium_3_1_46FAA	5
DT	MGS9:s__Lachnospiraceae_bacterium_3_1_57FAA_CT1	0
DT	MGS90	2
DT	MGS91:s__Ruminococcus_sp_5_1_39BFAA	1
DT	MGS93	4
DT	MGS94:s__Ruminococcus_torques	5
DT	MGS95	4
DT	MGS96:s__Lachnospiraceae_bacterium_1_1_57FAA	0
DT	MGS97:s__Eubacterium_rectale	4
DT	MGS98	4
DT	other	14
DT	p__Ascomycota_unclassified	12
DT	s__Alternaria_alternata	21
DT	s__Aspergillus_flavus	17
DT	s__Aspergillus_penicillioides	23
DT	s__Candida_albicans	16
DT	s__Candida_dubliniensis	16
DT	s__Candida_sake	15
DT	s__Debaryomyces_hansenii	12
DT	s__Penicillium_carneum	4
DT	s__Penicillium_glandicola	8
DT	s__Saccharomyces_bayanus	7
DT	s__Saccharomyces_kudriavzevii	3
EPT	g__Aspergillus_unclassified	7
EPT	g__Cladosporium_unclassified	8
EPT	g__Penicillium_unclassified	11
EPT	g__Saccharomyces_unclassified	12
EPT	k__Fungi_unclassified	10
EPT	MGS100:s__Alistipes_putredinis	4
EPT	MGS102:s__Alistipes_sp_AP11	3
EPT	MGS105:s__Dorea_longicatena	2
EPT	MGS106:s__Desulfovibrio_piger	3
EPT	MGS108:s__Ruminococcus_lactaris	1
EPT	MGS109:s__Dialister_invisus	2
EPT	MGS110	3
EPT	MGS111	0
EPT	MGS113:s__Bifidobacterium_adolescentis	2
EPT	MGS114	0
EPT	MGS116	0
EPT	MGS117:s__Bifidobacterium_longum	3
EPT	MGS12	1
EPT	MGS120	5
EPT	MGS121:s__Coprococcus_comes	1
EPT	MGS124:s__Eubacterium_ventriosum	2
EPT	MGS125:s__Bacteroides_xylanisolvens	5
EPT	MGS127	2
EPT	MGS128	4
EPT	MGS131	0
EPT	MGS133	1
EPT	MGS135	1
EPT	MGS137:s__Bacteroides_ovatus	0
EPT	MGS139	3
EPT	MGS144:s__Ruminococcus_gnavus	1
EPT	MGS145	0
EPT	MGS146	2
EPT	MGS151	2
EPT	MGS153	2
EPT	MGS154	0
EPT	MGS155:s__Faecalibacterium_prausnitzii	1
EPT	MGS158	0
EPT	MGS159:s__Methanobrevibacter_smithii	3
EPT	MGS16	0
EPT	MGS162	2
EPT	MGS165	5
EPT	MGS169	3
EPT	MGS170	0
EPT	MGS173	2
EPT	MGS180	3
EPT	MGS182	2
EPT	MGS188:s__Bacteroides_cellulosilyticus	3
EPT	MGS192:s__Alistipes_senegalensis	0
EPT	MGS194:s__Lachnospiraceae_bacterium_7_1_58FAA	4
EPT	MGS198:s__Faecalibacterium_prausnitzii	0
EPT	MGS20:s__Bacteroides_thetaiotaomicron	0
EPT	MGS203	0
EPT	MGS204:s__Eubacterium_hallii	0
EPT	MGS208	0
EPT	MGS209	0
EPT	MGS21	1
EPT	MGS210:s__Parabacteroides_goldsteinii	1
EPT	MGS22	8
EPT	MGS23:s__Parabacteroides_goldsteinii	1
EPT	MGS25:s__Bacteroides_nordii	1
EPT	MGS26:s__Bacteroides_vulgatus	3
EPT	MGS27:s__Parabacteroides_distasonis	3
EPT	MGS28:s__Bacteroides_caccae	2
EPT	MGS31:s__Bilophila_wadsworthia	0
EPT	MGS33:s__Roseburia_intestinalis	1
EPT	MGS35:s__Parabacteroides_merdae	1
EPT	MGS37	0
EPT	MGS38	0
EPT	MGS39:s__Odoribacter_splanchnicus	2
EPT	MGS42	1
EPT	MGS43:s__Bacteroides_uniformis	6
EPT	MGS44:s__Bacteroides_eggerthii	3
EPT	MGS45:s__Bacteroides_finegoldii	0
EPT	MGS48:s__Bacteroides_cellulosilyticus	0
EPT	MGS49:s__Paraprevotella_clara	7
EPT	MGS50:s__Roseburia_hominis	1
EPT	MGS51	0
EPT	MGS52	2
EPT	MGS54	6
EPT	MGS55:s__Bacteroides_massiliensis	1
EPT	MGS57	0
EPT	MGS58:s__Roseburia_inulinivorans	1
EPT	MGS59:s__Bacteroides_stercoris	2
EPT	MGS62:s__Barnesiella_intestinihominis	4
EPT	MGS64	4
EPT	MGS65:s__Bacteroides_fragilis	0
EPT	MGS67:s__Alistipes_finegoldii	1
EPT	MGS69:s__Eubacterium_siraeum	4
EPT	MGS7:s__Clostridium_bolteae	3
EPT	MGS72:s__Sutterella_wadsworthensis	0
EPT	MGS75:s__Bacteroidales_bacterium_ph8	4
EPT	MGS76:s__Akkermansia_muciniphila	0
EPT	MGS80:s__Alistipes_indistinctus	1
EPT	MGS82	0
EPT	MGS83	1
EPT	MGS84:s__Lachnospiraceae_bacterium_3_1_46FAA	0
EPT	MGS9:s__Lachnospiraceae_bacterium_3_1_57FAA_CT1	1
EPT	MGS90	1
EPT	MGS91:s__Ruminococcus_sp_5_1_39BFAA	1
EPT	MGS93	1
EPT	MGS94:s__Ruminococcus_torques	2
EPT	MGS95	1
EPT	MGS96:s__Lachnospiraceae_bacterium_1_1_57FAA	3
EPT	MGS97:s__Eubacterium_rectale	5
EPT	MGS98	2
EPT	other	5
EPT	p__Ascomycota_unclassified	14
EPT	s__Alternaria_alternata	6
EPT	s__Aspergillus_flavus	27
EPT	s__Aspergillus_penicillioides	5
EPT	s__Candida_albicans	2
EPT	s__Candida_dubliniensis	19
EPT	s__Candida_sake	15
EPT	s__Debaryomyces_hansenii	9
EPT	s__Penicillium_carneum	13
EPT	s__Penicillium_glandicola	3
EPT	s__Saccharomyces_bayanus	6
EPT	s__Saccharomyces_kudriavzevii	4
LPT	g__Aspergillus_unclassified	9
LPT	g__Cladosporium_unclassified	6
LPT	g__Penicillium_unclassified	5
LPT	g__Saccharomyces_unclassified	17
LPT	k__Fungi_unclassified	4
LPT	MGS100:s__Alistipes_putredinis	0
LPT	MGS102:s__Alistipes_sp_AP11	0
LPT	MGS105:s__Dorea_longicatena	0
LPT	MGS106:s__Desulfovibrio_piger	0
LPT	MGS108:s__Ruminococcus_lactaris	0
LPT	MGS109:s__Dialister_invisus	3
LPT	MGS110	2
LPT	MGS111	1
LPT	MGS113:s__Bifidobacterium_adolescentis	2
LPT	MGS114	0
LPT	MGS116	1
LPT	MGS117:s__Bifidobacterium_longum	3
LPT	MGS12	1
LPT	MGS120	1
LPT	MGS121:s__Coprococcus_comes	2
LPT	MGS124:s__Eubacterium_ventriosum	0
LPT	MGS125:s__Bacteroides_xylanisolvens	0
LPT	MGS127	0
LPT	MGS128	4
LPT	MGS131	1
LPT	MGS133	1
LPT	MGS135	0
LPT	MGS137:s__Bacteroides_ovatus	1
LPT	MGS139	2
LPT	MGS144:s__Ruminococcus_gnavus	3
LPT	MGS145	0
LPT	MGS146	0
LPT	MGS151	0
LPT	MGS153	2
LPT	MGS154	2
LPT	MGS155:s__Faecalibacterium_prausnitzii	1
LPT	MGS158	1
LPT	MGS159:s__Methanobrevibacter_smithii	1
LPT	MGS16	1
LPT	MGS162	1
LPT	MGS165	2
LPT	MGS169	0
LPT	MGS170	2
LPT	MGS173	2
LPT	MGS180	1
LPT	MGS182	3
LPT	MGS188:s__Bacteroides_cellulosilyticus	1
LPT	MGS192:s__Alistipes_senegalensis	2
LPT	MGS194:s__Lachnospiraceae_bacterium_7_1_58FAA	2
LPT	MGS198:s__Faecalibacterium_prausnitzii	0
LPT	MGS20:s__Bacteroides_thetaiotaomicron	2
LPT	MGS203	0
LPT	MGS204:s__Eubacterium_hallii	0
LPT	MGS208	0
LPT	MGS209	0
LPT	MGS21	1
LPT	MGS210:s__Parabacteroides_goldsteinii	1
LPT	MGS22	1
LPT	MGS23:s__Parabacteroides_goldsteinii	0
LPT	MGS25:s__Bacteroides_nordii	2
LPT	MGS26:s__Bacteroides_vulgatus	3
LPT	MGS27:s__Parabacteroides_distasonis	4
LPT	MGS28:s__Bacteroides_caccae	1
LPT	MGS31:s__Bilophila_wadsworthia	3
LPT	MGS33:s__Roseburia_intestinalis	0
LPT	MGS35:s__Parabacteroides_merdae	1
LPT	MGS37	2
LPT	MGS38	0
LPT	MGS39:s__Odoribacter_splanchnicus	0
LPT	MGS42	3
LPT	MGS43:s__Bacteroides_uniformis	2
LPT	MGS44:s__Bacteroides_eggerthii	4
LPT	MGS45:s__Bacteroides_finegoldii	0
LPT	MGS48:s__Bacteroides_cellulosilyticus	1
LPT	MGS49:s__Paraprevotella_clara	1
LPT	MGS50:s__Roseburia_hominis	3
LPT	MGS51	2
LPT	MGS52	0
LPT	MGS54	3
LPT	MGS55:s__Bacteroides_massiliensis	1
LPT	MGS57	0
LPT	MGS58:s__Roseburia_inulinivorans	4
LPT	MGS59:s__Bacteroides_stercoris	2
LPT	MGS62:s__Barnesiella_intestinihominis	0
LPT	MGS64	1
LPT	MGS65:s__Bacteroides_fragilis	1
LPT	MGS67:s__Alistipes_finegoldii	4
LPT	MGS69:s__Eubacterium_siraeum	0
LPT	MGS7:s__Clostridium_bolteae	0
LPT	MGS72:s__Sutterella_wadsworthensis	0
LPT	MGS75:s__Bacteroidales_bacterium_ph8	3
LPT	MGS76:s__Akkermansia_muciniphila	0
LPT	MGS80:s__Alistipes_indistinctus	1
LPT	MGS82	1
LPT	MGS83	1
LPT	MGS84:s__Lachnospiraceae_bacterium_3_1_46FAA	1
LPT	MGS9:s__Lachnospiraceae_bacterium_3_1_57FAA_CT1	0
LPT	MGS90	0
LPT	MGS91:s__Ruminococcus_sp_5_1_39BFAA	0
LPT	MGS93	1
LPT	MGS94:s__Ruminococcus_torques	3
LPT	MGS95	2
LPT	MGS96:s__Lachnospiraceae_bacterium_1_1_57FAA	1
LPT	MGS97:s__Eubacterium_rectale	5
LPT	MGS98	2
LPT	other	9
LPT	p__Ascomycota_unclassified	1
LPT	s__Alternaria_alternata	10
LPT	s__Aspergillus_flavus	9
LPT	s__Aspergillus_penicillioides	1
LPT	s__Candida_albicans	11
LPT	s__Candida_dubliniensis	4
LPT	s__Candida_sake	13
LPT	s__Debaryomyces_hansenii	6
LPT	s__Penicillium_carneum	7
LPT	s__Penicillium_glandicola	8
LPT	s__Saccharomyces_bayanus	0
LPT	s__Saccharomyces_kudriavzevii	6

## Sheet: Statistics
Two-sided Wilcoxon signed-rank test on node degree
group1	group2	# node with increased degree	# nodes with decreased degree	# nodes without change in degree	fdr	symbol
Base	DT	54	47	17	0.0551252	.
Base	EPT	46	53	19	0.775057	ns
Base	LPT	30	65	23	0.00134555	**
DT	EPT	43	59	16	0.0184584	*
DT	LPT	29	66	23	2.38629e-05	****
EPT	LPT	37	50	31	0.0184584	*
