# Supplementary material for: Antibiotics create a shift from mutualism to competition in human gut communities with a longer-lasting impact on fungi than bacteria
Source: Microbiome. 2020 Sep 12;8:133. doi: 10.1186/s40168-020-00899-6 (PMC7488854; doi:10.1186/s40168-020-00899-6)
Supplement: Supplementary file 11 — Additional file 10. Cross-kingdom correlations representing the MGS-ITS correlation network. Correlations are listed for each time point. [file 40168_2020_899_MOESM10_ESM.xlsx]

## Sheet: Sheet1
Node1	Node2	Time Point	Correlation
g__Saccharomyces_unclassified	MGS7:s__Clostridium_bolteae	Base	-0.581625
s__Candida_albicans	MGS7:s__Clostridium_bolteae	Base	0.744114
s__Alternaria_alternata	MGS9:s__Lachnospiraceae_bacterium_3_1_57FAA_CT1	Base	0.553333
s__Penicillium_glandicola	MGS9:s__Lachnospiraceae_bacterium_3_1_57FAA_CT1	Base	0.649177
s__Penicillium_glandicola	MGS12	Base	-0.552592
s__Alternaria_alternata	MGS16	Base	-0.659543
s__Penicillium_glandicola	MGS16	Base	-0.675908
s__Candida_albicans	MGS20:s__Bacteroides_thetaiotaomicron	Base	0.56445
s__Debaryomyces_hansenii	MGS20:s__Bacteroides_thetaiotaomicron	Base	-0.522221
s__Saccharomyces_kudriavzevii	MGS20:s__Bacteroides_thetaiotaomicron	Base	0.555807
g__Cladosporium_unclassified	MGS21	Base	-0.545384
k__Fungi_unclassified	MGS21	Base	-0.541962
other	MGS21	Base	-0.557806
g__Cladosporium_unclassified	MGS22	Base	-0.659625
k__Fungi_unclassified	MGS22	Base	-0.510948
s__Alternaria_alternata	MGS22	Base	-0.717807
s__Penicillium_glandicola	MGS22	Base	-0.709368
s__Saccharomyces_kudriavzevii	MGS22	Base	-0.503295
g__Penicillium_unclassified	MGS23:s__Parabacteroides_goldsteinii	Base	0.533505
s__Penicillium_glandicola	MGS23:s__Parabacteroides_goldsteinii	Base	0.554557
g__Saccharomyces_unclassified	MGS25:s__Bacteroides_nordii	Base	-0.685688
s__Candida_albicans	MGS25:s__Bacteroides_nordii	Base	0.722607
g__Penicillium_unclassified	MGS26:s__Bacteroides_vulgatus	Base	-0.64813
s__Candida_dubliniensis	MGS26:s__Bacteroides_vulgatus	Base	0.587714
s__Debaryomyces_hansenii	MGS26:s__Bacteroides_vulgatus	Base	-0.636208
s__Penicillium_carneum	MGS26:s__Bacteroides_vulgatus	Base	-0.82396
s__Saccharomyces_kudriavzevii	MGS26:s__Bacteroides_vulgatus	Base	0.66973
g__Penicillium_unclassified	MGS27:s__Parabacteroides_distasonis	Base	-0.671581
s__Candida_dubliniensis	MGS27:s__Parabacteroides_distasonis	Base	0.574437
s__Debaryomyces_hansenii	MGS27:s__Parabacteroides_distasonis	Base	-0.591647
s__Penicillium_carneum	MGS27:s__Parabacteroides_distasonis	Base	-0.730192
s__Saccharomyces_kudriavzevii	MGS27:s__Parabacteroides_distasonis	Base	0.530427
k__Fungi_unclassified	MGS31:s__Bilophila_wadsworthia	Base	0.534821
s__Saccharomyces_kudriavzevii	MGS31:s__Bilophila_wadsworthia	Base	0.624438
s__Alternaria_alternata	MGS37	Base	0.52857
s__Penicillium_glandicola	MGS37	Base	0.538467
s__Debaryomyces_hansenii	MGS38	Base	0.622273
s__Penicillium_carneum	MGS38	Base	0.606959
s__Candida_albicans	MGS39:s__Odoribacter_splanchnicus	Base	-0.543182
g__Penicillium_unclassified	MGS43:s__Bacteroides_uniformis	Base	-0.627636
s__Candida_dubliniensis	MGS43:s__Bacteroides_uniformis	Base	0.573202
s__Debaryomyces_hansenii	MGS43:s__Bacteroides_uniformis	Base	-0.656939
s__Penicillium_carneum	MGS43:s__Bacteroides_uniformis	Base	-0.709624
s__Saccharomyces_kudriavzevii	MGS43:s__Bacteroides_uniformis	Base	0.789311
s__Alternaria_alternata	MGS44:s__Bacteroides_eggerthii	Base	0.51073
s__Penicillium_glandicola	MGS50:s__Roseburia_hominis	Base	-0.519447
s__Saccharomyces_bayanus	MGS51	Base	-0.509367
s__Penicillium_carneum	MGS54	Base	0.527923
s__Penicillium_glandicola	MGS54	Base	0.584283
g__Aspergillus_unclassified	MGS59:s__Bacteroides_stercoris	Base	0.532652
g__Aspergillus_unclassified	MGS62:s__Barnesiella_intestinihominis	Base	-0.509743
g__Saccharomyces_unclassified	MGS62:s__Barnesiella_intestinihominis	Base	0.607068
s__Alternaria_alternata	MGS64	Base	0.586362
g__Cladosporium_unclassified	MGS65:s__Bacteroides_fragilis	Base	0.652105
k__Fungi_unclassified	MGS65:s__Bacteroides_fragilis	Base	0.665869
s__Alternaria_alternata	MGS65:s__Bacteroides_fragilis	Base	0.537065
s__Candida_sake	MGS65:s__Bacteroides_fragilis	Base	0.491879
s__Saccharomyces_kudriavzevii	MGS65:s__Bacteroides_fragilis	Base	0.732359
g__Cladosporium_unclassified	MGS67:s__Alistipes_finegoldii	Base	0.534436
s__Alternaria_alternata	MGS67:s__Alistipes_finegoldii	Base	0.551814
s__Penicillium_glandicola	MGS67:s__Alistipes_finegoldii	Base	0.773828
s__Saccharomyces_bayanus	MGS69:s__Eubacterium_siraeum	Base	-0.667639
k__Fungi_unclassified	MGS72:s__Sutterella_wadsworthensis	Base	-0.538976
g__Saccharomyces_unclassified	MGS75:s__Bacteroidales_bacterium_ph8	Base	0.539039
s__Penicillium_carneum	MGS75:s__Bacteroidales_bacterium_ph8	Base	0.601127
g__Saccharomyces_unclassified	MGS76:s__Akkermansia_muciniphila	Base	0.724064
g__Aspergillus_unclassified	MGS80:s__Alistipes_indistinctus	Base	0.632268
g__Cladosporium_unclassified	MGS80:s__Alistipes_indistinctus	Base	0.515882
s__Candida_albicans	MGS82	Base	0.566262
s__Penicillium_glandicola	MGS82	Base	0.531166
g__Aspergillus_unclassified	MGS83	Base	-0.663653
k__Fungi_unclassified	MGS84:s__Lachnospiraceae_bacterium_3_1_46FAA	Base	-0.542369
s__Alternaria_alternata	MGS90	Base	0.576043
s__Penicillium_glandicola	MGS90	Base	0.528902
g__Saccharomyces_unclassified	MGS91:s__Ruminococcus_sp_5_1_39BFAA	Base	-0.624239
s__Candida_albicans	MGS91:s__Ruminococcus_sp_5_1_39BFAA	Base	0.579863
g__Penicillium_unclassified	MGS93	Base	0.640144
s__Candida_dubliniensis	MGS93	Base	-0.556576
s__Debaryomyces_hansenii	MGS93	Base	0.641276
s__Penicillium_carneum	MGS93	Base	0.712977
s__Saccharomyces_kudriavzevii	MGS93	Base	-0.63113
s__Candida_albicans	MGS95	Base	-0.515838
k__Fungi_unclassified	MGS96:s__Lachnospiraceae_bacterium_1_1_57FAA	Base	-0.538203
g__Saccharomyces_unclassified	MGS97:s__Eubacterium_rectale	Base	-0.621212
g__Saccharomyces_unclassified	MGS98	Base	0.539812
s__Candida_albicans	MGS98	Base	-0.527805
s__Penicillium_glandicola	MGS98	Base	-0.552931
g__Cladosporium_unclassified	MGS100:s__Alistipes_putredinis	Base	0.553657
k__Fungi_unclassified	MGS100:s__Alistipes_putredinis	Base	0.508439
s__Penicillium_glandicola	MGS100:s__Alistipes_putredinis	Base	0.646037
g__Cladosporium_unclassified	MGS102:s__Alistipes_sp_AP11	Base	0.763667
k__Fungi_unclassified	MGS102:s__Alistipes_sp_AP11	Base	0.725465
s__Alternaria_alternata	MGS102:s__Alistipes_sp_AP11	Base	0.656458
s__Penicillium_glandicola	MGS102:s__Alistipes_sp_AP11	Base	0.626146
s__Saccharomyces_kudriavzevii	MGS102:s__Alistipes_sp_AP11	Base	0.694238
g__Aspergillus_unclassified	MGS106:s__Desulfovibrio_piger	Base	0.659162
g__Cladosporium_unclassified	MGS106:s__Desulfovibrio_piger	Base	0.657638
s__Alternaria_alternata	MGS106:s__Desulfovibrio_piger	Base	0.718571
s__Penicillium_glandicola	MGS106:s__Desulfovibrio_piger	Base	0.62917
s__Candida_albicans	MGS108:s__Ruminococcus_lactaris	Base	0.607009
g__Penicillium_unclassified	MGS110	Base	0.733772
s__Candida_dubliniensis	MGS110	Base	-0.585217
s__Debaryomyces_hansenii	MGS110	Base	0.651607
s__Penicillium_carneum	MGS110	Base	0.852969
s__Saccharomyces_kudriavzevii	MGS110	Base	-0.641553
g__Cladosporium_unclassified	MGS111	Base	0.547907
s__Alternaria_alternata	MGS111	Base	0.723305
s__Penicillium_glandicola	MGS111	Base	0.794809
s__Saccharomyces_kudriavzevii	MGS111	Base	0.578195
g__Aspergillus_unclassified	MGS113:s__Bifidobacterium_adolescentis	Base	0.554631
s__Penicillium_carneum	MGS113:s__Bifidobacterium_adolescentis	Base	-0.550716
s__Saccharomyces_kudriavzevii	MGS113:s__Bifidobacterium_adolescentis	Base	0.549979
s__Penicillium_glandicola	MGS114	Base	-0.590252
g__Cladosporium_unclassified	MGS117:s__Bifidobacterium_longum	Base	0.660812
k__Fungi_unclassified	MGS117:s__Bifidobacterium_longum	Base	0.545627
s__Alternaria_alternata	MGS117:s__Bifidobacterium_longum	Base	0.666065
s__Penicillium_glandicola	MGS117:s__Bifidobacterium_longum	Base	0.72631
s__Candida_dubliniensis	MGS120	Base	-0.478149
s__Saccharomyces_kudriavzevii	MGS120	Base	-0.619714
g__Cladosporium_unclassified	MGS121:s__Coprococcus_comes	Base	-0.700834
k__Fungi_unclassified	MGS121:s__Coprococcus_comes	Base	-0.693287
s__Alternaria_alternata	MGS121:s__Coprococcus_comes	Base	-0.54009
s__Penicillium_glandicola	MGS121:s__Coprococcus_comes	Base	-0.580272
g__Saccharomyces_unclassified	MGS124:s__Eubacterium_ventriosum	Base	0.689877
g__Cladosporium_unclassified	MGS125:s__Bacteroides_xylanisolvens	Base	-0.587499
k__Fungi_unclassified	MGS125:s__Bacteroides_xylanisolvens	Base	-0.734065
p__Ascomycota_unclassified	MGS128	Base	-0.548829
s__Candida_sake	MGS128	Base	-0.514422
s__Candida_dubliniensis	MGS131	Base	-0.508849
s__Saccharomyces_kudriavzevii	MGS131	Base	-0.629539
s__Debaryomyces_hansenii	MGS133	Base	0.538116
g__Aspergillus_unclassified	MGS135	Base	0.717942
s__Saccharomyces_kudriavzevii	MGS137:s__Bacteroides_ovatus	Base	0.510845
s__Penicillium_carneum	MGS139	Base	0.534159
s__Saccharomyces_kudriavzevii	MGS139	Base	-0.647936
other	MGS144:s__Ruminococcus_gnavus	Base	-0.473841
g__Aspergillus_unclassified	MGS146	Base	-0.556046
s__Alternaria_alternata	MGS151	Base	-0.671921
s__Penicillium_glandicola	MGS151	Base	-0.609148
s__Saccharomyces_kudriavzevii	MGS151	Base	-0.49107
g__Saccharomyces_unclassified	MGS153	Base	-0.747301
s__Alternaria_alternata	MGS153	Base	-0.565314
s__Candida_albicans	MGS153	Base	0.55001
s__Candida_dubliniensis	MGS154	Base	0.529508
s__Penicillium_carneum	MGS154	Base	-0.524962
s__Saccharomyces_kudriavzevii	MGS154	Base	0.505258
g__Aspergillus_unclassified	MGS155:s__Faecalibacterium_prausnitzii	Base	0.584374
g__Saccharomyces_unclassified	MGS158	Base	0.500931
s__Saccharomyces_bayanus	MGS158	Base	-0.515822
g__Aspergillus_unclassified	MGS159:s__Methanobrevibacter_smithii	Base	-0.507093
s__Debaryomyces_hansenii	MGS159:s__Methanobrevibacter_smithii	Base	0.539422
g__Saccharomyces_unclassified	MGS162	Base	-0.621439
s__Candida_albicans	MGS162	Base	0.539772
g__Aspergillus_unclassified	MGS165	Base	-0.595641
s__Debaryomyces_hansenii	MGS165	Base	0.565061
s__Saccharomyces_kudriavzevii	MGS165	Base	-0.498862
g__Cladosporium_unclassified	MGS169	Base	-0.500704
s__Penicillium_glandicola	MGS169	Base	-0.555347
s__Penicillium_carneum	MGS170	Base	0.568058
s__Saccharomyces_kudriavzevii	MGS170	Base	-0.628918
s__Penicillium_glandicola	MGS173	Base	0.559434
g__Cladosporium_unclassified	MGS180	Base	-0.518528
s__Alternaria_alternata	MGS180	Base	-0.548802
s__Penicillium_glandicola	MGS180	Base	-0.586876
p__Ascomycota_unclassified	MGS182	Base	-0.49381
s__Saccharomyces_kudriavzevii	MGS182	Base	-0.617576
s__Saccharomyces_kudriavzevii	MGS188:s__Bacteroides_cellulosilyticus	Base	0.535828
s__Penicillium_glandicola	MGS192:s__Alistipes_senegalensis	Base	0.617079
s__Alternaria_alternata	MGS194:s__Lachnospiraceae_bacterium_7_1_58FAA	Base	0.652281
s__Penicillium_glandicola	MGS194:s__Lachnospiraceae_bacterium_7_1_58FAA	Base	0.640585
g__Cladosporium_unclassified	MGS198:s__Faecalibacterium_prausnitzii	Base	-0.666474
k__Fungi_unclassified	MGS198:s__Faecalibacterium_prausnitzii	Base	-0.759482
s__Penicillium_glandicola	MGS198:s__Faecalibacterium_prausnitzii	Base	-0.579687
g__Aspergillus_unclassified	MGS203	Base	0.53324
s__Debaryomyces_hansenii	MGS203	Base	-0.500075
s__Penicillium_carneum	MGS203	Base	-0.522152
g__Aspergillus_unclassified	MGS204:s__Eubacterium_hallii	Base	0.531231
k__Fungi_unclassified	MGS208	Base	0.539394
g__Penicillium_unclassified	MGS210:s__Parabacteroides_goldsteinii	Base	0.622468
s__Penicillium_carneum	MGS210:s__Parabacteroides_goldsteinii	Base	0.497204
s__Penicillium_glandicola	MGS210:s__Parabacteroides_goldsteinii	Base	0.602622
k__Fungi_unclassified	MGS7:s__Clostridium_bolteae	DT	0.436994
p__Ascomycota_unclassified	MGS7:s__Clostridium_bolteae	DT	0.42156
s__Alternaria_alternata	MGS7:s__Clostridium_bolteae	DT	0.441557
s__Aspergillus_penicillioides	MGS7:s__Clostridium_bolteae	DT	0.460268
s__Candida_albicans	MGS7:s__Clostridium_bolteae	DT	0.480322
s__Debaryomyces_hansenii	MGS7:s__Clostridium_bolteae	DT	0.384472
s__Penicillium_glandicola	MGS7:s__Clostridium_bolteae	DT	0.410738
other	MGS7:s__Clostridium_bolteae	DT	0.542734
g__Aspergillus_unclassified	MGS12	DT	-0.486814
s__Alternaria_alternata	MGS12	DT	-0.383524
g__Cladosporium_unclassified	MGS16	DT	0.432606
k__Fungi_unclassified	MGS16	DT	0.497368
s__Candida_dubliniensis	MGS16	DT	0.728606
g__Saccharomyces_unclassified	MGS20:s__Bacteroides_thetaiotaomicron	DT	-0.480009
s__Alternaria_alternata	MGS20:s__Bacteroides_thetaiotaomicron	DT	0.630379
k__Fungi_unclassified	MGS21	DT	-0.379107
g__Aspergillus_unclassified	MGS22	DT	-0.570409
s__Alternaria_alternata	MGS22	DT	-0.477751
g__Penicillium_unclassified	MGS23:s__Parabacteroides_goldsteinii	DT	0.425209
g__Saccharomyces_unclassified	MGS23:s__Parabacteroides_goldsteinii	DT	-0.420964
g__Aspergillus_unclassified	MGS25:s__Bacteroides_nordii	DT	0.476001
s__Alternaria_alternata	MGS25:s__Bacteroides_nordii	DT	0.482024
s__Candida_albicans	MGS26:s__Bacteroides_vulgatus	DT	0.534801
s__Alternaria_alternata	MGS27:s__Parabacteroides_distasonis	DT	0.4286
s__Penicillium_glandicola	MGS28:s__Bacteroides_caccae	DT	0.403526
g__Saccharomyces_unclassified	MGS31:s__Bilophila_wadsworthia	DT	-0.404666
s__Aspergillus_flavus	MGS31:s__Bilophila_wadsworthia	DT	0.387139
s__Aspergillus_penicillioides	MGS31:s__Bilophila_wadsworthia	DT	0.455631
g__Cladosporium_unclassified	MGS33:s__Roseburia_intestinalis	DT	0.439303
s__Candida_dubliniensis	MGS33:s__Roseburia_intestinalis	DT	0.48334
k__Fungi_unclassified	MGS39:s__Odoribacter_splanchnicus	DT	-0.458852
s__Aspergillus_flavus	MGS39:s__Odoribacter_splanchnicus	DT	-0.413659
s__Aspergillus_penicillioides	MGS39:s__Odoribacter_splanchnicus	DT	-0.416777
s__Candida_dubliniensis	MGS39:s__Odoribacter_splanchnicus	DT	-0.416835
s__Penicillium_carneum	MGS39:s__Odoribacter_splanchnicus	DT	0.43786
s__Saccharomyces_kudriavzevii	MGS39:s__Odoribacter_splanchnicus	DT	-0.438372
g__Cladosporium_unclassified	MGS42	DT	0.557286
s__Candida_dubliniensis	MGS42	DT	0.691696
g__Aspergillus_unclassified	MGS43:s__Bacteroides_uniformis	DT	0.696106
g__Cladosporium_unclassified	MGS43:s__Bacteroides_uniformis	DT	0.552257
s__Alternaria_alternata	MGS43:s__Bacteroides_uniformis	DT	0.471252
s__Aspergillus_flavus	MGS43:s__Bacteroides_uniformis	DT	0.397114
s__Aspergillus_flavus	MGS45:s__Bacteroides_finegoldii	DT	0.411641
other	MGS45:s__Bacteroides_finegoldii	DT	0.434745
s__Candida_dubliniensis	MGS49:s__Paraprevotella_clara	DT	0.543685
g__Cladosporium_unclassified	MGS50:s__Roseburia_hominis	DT	0.48283
s__Candida_dubliniensis	MGS50:s__Roseburia_hominis	DT	0.438964
g__Aspergillus_unclassified	MGS57	DT	-0.500318
g__Cladosporium_unclassified	MGS57	DT	-0.473899
s__Aspergillus_flavus	MGS57	DT	-0.526935
s__Aspergillus_penicillioides	MGS57	DT	-0.426091
s__Candida_dubliniensis	MGS57	DT	-0.415981
other	MGS57	DT	-0.480602
s__Candida_albicans	MGS58:s__Roseburia_inulinivorans	DT	-0.431078
s__Candida_dubliniensis	MGS58:s__Roseburia_inulinivorans	DT	0.516931
s__Candida_sake	MGS58:s__Roseburia_inulinivorans	DT	-0.415524
s__Penicillium_glandicola	MGS58:s__Roseburia_inulinivorans	DT	-0.388871
g__Penicillium_unclassified	MGS59:s__Bacteroides_stercoris	DT	0.410376
p__Ascomycota_unclassified	MGS59:s__Bacteroides_stercoris	DT	0.406207
s__Alternaria_alternata	MGS59:s__Bacteroides_stercoris	DT	0.423158
s__Aspergillus_flavus	MGS59:s__Bacteroides_stercoris	DT	0.484394
s__Aspergillus_penicillioides	MGS59:s__Bacteroides_stercoris	DT	0.495357
s__Candida_albicans	MGS59:s__Bacteroides_stercoris	DT	0.678402
s__Candida_sake	MGS59:s__Bacteroides_stercoris	DT	0.399394
s__Debaryomyces_hansenii	MGS59:s__Bacteroides_stercoris	DT	0.439421
s__Penicillium_glandicola	MGS59:s__Bacteroides_stercoris	DT	0.53334
other	MGS59:s__Bacteroides_stercoris	DT	0.481328
g__Penicillium_unclassified	MGS62:s__Barnesiella_intestinihominis	DT	-0.415897
p__Ascomycota_unclassified	MGS62:s__Barnesiella_intestinihominis	DT	-0.48781
s__Aspergillus_penicillioides	MGS62:s__Barnesiella_intestinihominis	DT	-0.461009
s__Debaryomyces_hansenii	MGS62:s__Barnesiella_intestinihominis	DT	-0.400979
g__Aspergillus_unclassified	MGS64	DT	0.479321
k__Fungi_unclassified	MGS64	DT	0.560348
s__Alternaria_alternata	MGS64	DT	0.715419
s__Aspergillus_flavus	MGS64	DT	0.485688
s__Aspergillus_penicillioides	MGS64	DT	0.459801
s__Candida_albicans	MGS64	DT	0.540219
s__Candida_sake	MGS64	DT	0.503951
g__Aspergillus_unclassified	MGS65:s__Bacteroides_fragilis	DT	0.585074
g__Penicillium_unclassified	MGS65:s__Bacteroides_fragilis	DT	0.420618
s__Alternaria_alternata	MGS65:s__Bacteroides_fragilis	DT	0.560291
s__Aspergillus_penicillioides	MGS65:s__Bacteroides_fragilis	DT	0.418109
s__Candida_albicans	MGS65:s__Bacteroides_fragilis	DT	0.390009
s__Candida_sake	MGS65:s__Bacteroides_fragilis	DT	0.593111
s__Debaryomyces_hansenii	MGS67:s__Alistipes_finegoldii	DT	0.489471
s__Penicillium_carneum	MGS67:s__Alistipes_finegoldii	DT	0.703069
s__Saccharomyces_bayanus	MGS67:s__Alistipes_finegoldii	DT	0.532093
s__Saccharomyces_kudriavzevii	MGS67:s__Alistipes_finegoldii	DT	-0.514057
k__Fungi_unclassified	MGS72:s__Sutterella_wadsworthensis	DT	-0.425423
s__Candida_sake	MGS72:s__Sutterella_wadsworthensis	DT	-0.385415
s__Debaryomyces_hansenii	MGS72:s__Sutterella_wadsworthensis	DT	-0.370763
k__Fungi_unclassified	MGS75:s__Bacteroidales_bacterium_ph8	DT	-0.469132
p__Ascomycota_unclassified	MGS75:s__Bacteroidales_bacterium_ph8	DT	-0.450813
s__Aspergillus_flavus	MGS75:s__Bacteroidales_bacterium_ph8	DT	-0.387238
s__Aspergillus_penicillioides	MGS75:s__Bacteroidales_bacterium_ph8	DT	-0.520528
s__Candida_sake	MGS75:s__Bacteroidales_bacterium_ph8	DT	-0.383494
g__Penicillium_unclassified	MGS76:s__Akkermansia_muciniphila	DT	-0.378489
g__Penicillium_unclassified	MGS84:s__Lachnospiraceae_bacterium_3_1_46FAA	DT	0.434173
s__Aspergillus_penicillioides	MGS84:s__Lachnospiraceae_bacterium_3_1_46FAA	DT	0.396838
s__Candida_albicans	MGS84:s__Lachnospiraceae_bacterium_3_1_46FAA	DT	0.500244
s__Candida_sake	MGS84:s__Lachnospiraceae_bacterium_3_1_46FAA	DT	0.506724
s__Debaryomyces_hansenii	MGS84:s__Lachnospiraceae_bacterium_3_1_46FAA	DT	0.410285
g__Aspergillus_unclassified	MGS90	DT	-0.467727
s__Alternaria_alternata	MGS90	DT	-0.383452
s__Aspergillus_flavus	MGS91:s__Ruminococcus_sp_5_1_39BFAA	DT	0.393787
g__Aspergillus_unclassified	MGS93	DT	-0.414528
k__Fungi_unclassified	MGS93	DT	-0.418763
s__Alternaria_alternata	MGS93	DT	-0.403922
other	MGS93	DT	-0.386274
g__Penicillium_unclassified	MGS94:s__Ruminococcus_torques	DT	0.442845
s__Aspergillus_penicillioides	MGS94:s__Ruminococcus_torques	DT	0.475697
s__Candida_albicans	MGS94:s__Ruminococcus_torques	DT	0.561026
s__Candida_sake	MGS94:s__Ruminococcus_torques	DT	0.536075
s__Debaryomyces_hansenii	MGS94:s__Ruminococcus_torques	DT	0.404575
p__Ascomycota_unclassified	MGS95	DT	-0.433286
s__Aspergillus_flavus	MGS95	DT	-0.493965
s__Aspergillus_penicillioides	MGS95	DT	-0.437858
other	MGS95	DT	-0.37173
g__Saccharomyces_unclassified	MGS97:s__Eubacterium_rectale	DT	0.507685
s__Candida_albicans	MGS97:s__Eubacterium_rectale	DT	-0.506933
s__Penicillium_glandicola	MGS97:s__Eubacterium_rectale	DT	-0.491803
s__Saccharomyces_bayanus	MGS97:s__Eubacterium_rectale	DT	-0.431671
g__Penicillium_unclassified	MGS98	DT	-0.420285
s__Aspergillus_penicillioides	MGS98	DT	-0.386755
s__Debaryomyces_hansenii	MGS98	DT	-0.430221
s__Penicillium_carneum	MGS98	DT	-0.385724
s__Candida_dubliniensis	MGS100:s__Alistipes_putredinis	DT	-0.404012
s__Debaryomyces_hansenii	MGS102:s__Alistipes_sp_AP11	DT	0.50519
s__Penicillium_carneum	MGS102:s__Alistipes_sp_AP11	DT	0.535724
s__Aspergillus_penicillioides	MGS108:s__Ruminococcus_lactaris	DT	-0.40168
s__Candida_albicans	MGS110	DT	-0.432268
s__Saccharomyces_bayanus	MGS110	DT	0.447386
g__Aspergillus_unclassified	MGS111	DT	0.58175
g__Penicillium_unclassified	MGS111	DT	0.416655
s__Alternaria_alternata	MGS111	DT	0.509758
s__Candida_sake	MGS111	DT	0.580477
s__Candida_dubliniensis	MGS116	DT	0.575656
s__Saccharomyces_bayanus	MGS116	DT	-0.466013
g__Aspergillus_unclassified	MGS120	DT	-0.511466
g__Cladosporium_unclassified	MGS120	DT	-0.404314
g__Penicillium_unclassified	MGS120	DT	-0.403367
k__Fungi_unclassified	MGS120	DT	-0.479784
p__Ascomycota_unclassified	MGS120	DT	-0.467942
s__Alternaria_alternata	MGS120	DT	-0.487967
s__Aspergillus_flavus	MGS120	DT	-0.513923
s__Aspergillus_penicillioides	MGS120	DT	-0.554873
s__Candida_albicans	MGS120	DT	-0.412669
s__Candida_sake	MGS120	DT	-0.428941
s__Penicillium_glandicola	MGS120	DT	-0.400839
other	MGS120	DT	-0.452392
k__Fungi_unclassified	MGS121:s__Coprococcus_comes	DT	-0.472796
s__Alternaria_alternata	MGS121:s__Coprococcus_comes	DT	-0.406484
s__Candida_albicans	MGS121:s__Coprococcus_comes	DT	-0.446349
g__Penicillium_unclassified	MGS127	DT	-0.405865
k__Fungi_unclassified	MGS133	DT	-0.411182
s__Saccharomyces_kudriavzevii	MGS133	DT	-0.373071
p__Ascomycota_unclassified	MGS135	DT	-0.361016
g__Saccharomyces_unclassified	MGS137:s__Bacteroides_ovatus	DT	-0.379393
other	MGS137:s__Bacteroides_ovatus	DT	0.410015
k__Fungi_unclassified	MGS139	DT	-0.436548
p__Ascomycota_unclassified	MGS139	DT	-0.548674
s__Aspergillus_flavus	MGS139	DT	-0.53658
s__Aspergillus_penicillioides	MGS139	DT	-0.590221
s__Candida_dubliniensis	MGS139	DT	-0.415646
other	MGS139	DT	-0.409433
g__Penicillium_unclassified	MGS144:s__Ruminococcus_gnavus	DT	0.450307
p__Ascomycota_unclassified	MGS144:s__Ruminococcus_gnavus	DT	0.514992
s__Aspergillus_flavus	MGS144:s__Ruminococcus_gnavus	DT	0.418521
s__Aspergillus_penicillioides	MGS144:s__Ruminococcus_gnavus	DT	0.564361
s__Candida_sake	MGS144:s__Ruminococcus_gnavus	DT	0.439422
g__Cladosporium_unclassified	MGS145	DT	0.410495
s__Candida_dubliniensis	MGS145	DT	0.807841
g__Aspergillus_unclassified	MGS146	DT	-0.493801
g__Cladosporium_unclassified	MGS146	DT	-0.409389
g__Penicillium_unclassified	MGS146	DT	-0.519576
p__Ascomycota_unclassified	MGS146	DT	-0.546616
s__Alternaria_alternata	MGS146	DT	-0.430076
s__Aspergillus_flavus	MGS146	DT	-0.478288
s__Aspergillus_penicillioides	MGS146	DT	-0.50738
s__Debaryomyces_hansenii	MGS146	DT	-0.422625
s__Penicillium_glandicola	MGS146	DT	-0.42414
other	MGS146	DT	-0.414927
s__Aspergillus_penicillioides	MGS151	DT	-0.424268
s__Candida_albicans	MGS153	DT	0.462613
s__Saccharomyces_bayanus	MGS154	DT	-0.529268
g__Aspergillus_unclassified	MGS155:s__Faecalibacterium_prausnitzii	DT	-0.43276
g__Penicillium_unclassified	MGS158	DT	-0.42715
s__Debaryomyces_hansenii	MGS158	DT	-0.433146
other	MGS159:s__Methanobrevibacter_smithii	DT	-0.373759
g__Aspergillus_unclassified	MGS165	DT	-0.591827
g__Cladosporium_unclassified	MGS165	DT	-0.478123
g__Penicillium_unclassified	MGS165	DT	-0.42626
k__Fungi_unclassified	MGS165	DT	-0.516243
p__Ascomycota_unclassified	MGS165	DT	-0.442629
s__Alternaria_alternata	MGS165	DT	-0.539085
s__Aspergillus_flavus	MGS165	DT	-0.524209
s__Aspergillus_penicillioides	MGS165	DT	-0.525435
s__Candida_albicans	MGS165	DT	-0.451192
s__Candida_sake	MGS165	DT	-0.424756
s__Penicillium_glandicola	MGS165	DT	-0.443497
other	MGS165	DT	-0.466953
g__Saccharomyces_unclassified	MGS169	DT	0.398143
s__Candida_dubliniensis	MGS169	DT	-0.446318
k__Fungi_unclassified	MGS170	DT	-0.547989
s__Alternaria_alternata	MGS170	DT	-0.375064
s__Aspergillus_penicillioides	MGS170	DT	-0.402751
s__Candida_albicans	MGS170	DT	-0.413788
s__Candida_sake	MGS170	DT	-0.402854
g__Penicillium_unclassified	MGS173	DT	0.452607
g__Saccharomyces_unclassified	MGS173	DT	-0.443738
s__Saccharomyces_bayanus	MGS173	DT	0.486276
g__Aspergillus_unclassified	MGS180	DT	-0.470707
s__Alternaria_alternata	MGS180	DT	-0.381172
g__Aspergillus_unclassified	MGS182	DT	-0.558267
g__Cladosporium_unclassified	MGS182	DT	-0.448459
s__Alternaria_alternata	MGS182	DT	-0.364944
s__Aspergillus_flavus	MGS182	DT	-0.509189
s__Aspergillus_penicillioides	MGS182	DT	-0.421095
s__Candida_dubliniensis	MGS182	DT	-0.377393
other	MGS182	DT	-0.425888
k__Fungi_unclassified	MGS192:s__Alistipes_senegalensis	DT	-0.395043
s__Alternaria_alternata	MGS192:s__Alistipes_senegalensis	DT	-0.382273
s__Candida_sake	MGS192:s__Alistipes_senegalensis	DT	-0.380905
g__Aspergillus_unclassified	MGS194:s__Lachnospiraceae_bacterium_7_1_58FAA	DT	0.655194
g__Cladosporium_unclassified	MGS194:s__Lachnospiraceae_bacterium_7_1_58FAA	DT	0.461904
g__Penicillium_unclassified	MGS194:s__Lachnospiraceae_bacterium_7_1_58FAA	DT	0.487924
k__Fungi_unclassified	MGS194:s__Lachnospiraceae_bacterium_7_1_58FAA	DT	0.473661
p__Ascomycota_unclassified	MGS194:s__Lachnospiraceae_bacterium_7_1_58FAA	DT	0.465985
s__Aspergillus_flavus	MGS194:s__Lachnospiraceae_bacterium_7_1_58FAA	DT	0.54839
s__Aspergillus_penicillioides	MGS194:s__Lachnospiraceae_bacterium_7_1_58FAA	DT	0.598
s__Candida_dubliniensis	MGS194:s__Lachnospiraceae_bacterium_7_1_58FAA	DT	0.433513
s__Candida_sake	MGS194:s__Lachnospiraceae_bacterium_7_1_58FAA	DT	0.445203
s__Debaryomyces_hansenii	MGS194:s__Lachnospiraceae_bacterium_7_1_58FAA	DT	0.448196
other	MGS203	DT	0.366124
s__Candida_albicans	MGS208	DT	0.537683
g__Cladosporium_unclassified	MGS209	DT	0.410094
g__Saccharomyces_unclassified	MGS209	DT	0.389464
k__Fungi_unclassified	MGS209	DT	0.386229
s__Candida_dubliniensis	MGS209	DT	0.667022
s__Saccharomyces_bayanus	MGS209	DT	-0.386041
p__Ascomycota_unclassified	MGS7:s__Clostridium_bolteae	EPT	0.391379
s__Aspergillus_flavus	MGS7:s__Clostridium_bolteae	EPT	0.461659
s__Candida_sake	MGS7:s__Clostridium_bolteae	EPT	0.362717
s__Aspergillus_flavus	MGS9:s__Lachnospiraceae_bacterium_3_1_57FAA_CT1	EPT	0.393644
s__Aspergillus_flavus	MGS12	EPT	-0.401793
g__Aspergillus_unclassified	MGS21	EPT	0.445115
g__Aspergillus_unclassified	MGS22	EPT	-0.406365
p__Ascomycota_unclassified	MGS22	EPT	-0.489092
s__Alternaria_alternata	MGS22	EPT	-0.39685
s__Aspergillus_flavus	MGS22	EPT	-0.387456
s__Candida_dubliniensis	MGS22	EPT	-0.407508
s__Candida_sake	MGS22	EPT	-0.476625
s__Debaryomyces_hansenii	MGS22	EPT	0.373153
s__Penicillium_carneum	MGS22	EPT	0.425367
s__Aspergillus_flavus	MGS23:s__Parabacteroides_goldsteinii	EPT	0.588806
s__Aspergillus_flavus	MGS25:s__Bacteroides_nordii	EPT	0.435728
g__Penicillium_unclassified	MGS26:s__Bacteroides_vulgatus	EPT	-0.462019
s__Candida_dubliniensis	MGS26:s__Bacteroides_vulgatus	EPT	-0.404879
s__Debaryomyces_hansenii	MGS26:s__Bacteroides_vulgatus	EPT	-0.409008
g__Penicillium_unclassified	MGS27:s__Parabacteroides_distasonis	EPT	-0.553558
s__Candida_dubliniensis	MGS27:s__Parabacteroides_distasonis	EPT	-0.472029
s__Penicillium_carneum	MGS27:s__Parabacteroides_distasonis	EPT	-0.462293
g__Aspergillus_unclassified	MGS28:s__Bacteroides_caccae	EPT	0.532465
s__Penicillium_glandicola	MGS28:s__Bacteroides_caccae	EPT	0.433036
s__Aspergillus_flavus	MGS33:s__Roseburia_intestinalis	EPT	-0.462731
s__Penicillium_carneum	MGS35:s__Parabacteroides_merdae	EPT	0.378124
s__Alternaria_alternata	MGS39:s__Odoribacter_splanchnicus	EPT	-0.37955
s__Candida_dubliniensis	MGS39:s__Odoribacter_splanchnicus	EPT	-0.477493
s__Candida_albicans	MGS42	EPT	-0.412332
g__Cladosporium_unclassified	MGS43:s__Bacteroides_uniformis	EPT	0.40335
k__Fungi_unclassified	MGS43:s__Bacteroides_uniformis	EPT	0.452538
s__Candida_dubliniensis	MGS43:s__Bacteroides_uniformis	EPT	0.420279
s__Debaryomyces_hansenii	MGS43:s__Bacteroides_uniformis	EPT	-0.490775
s__Penicillium_carneum	MGS43:s__Bacteroides_uniformis	EPT	-0.39682
other	MGS43:s__Bacteroides_uniformis	EPT	0.385115
g__Saccharomyces_unclassified	MGS44:s__Bacteroides_eggerthii	EPT	-0.504052
s__Alternaria_alternata	MGS44:s__Bacteroides_eggerthii	EPT	-0.388579
s__Candida_albicans	MGS44:s__Bacteroides_eggerthii	EPT	-0.446615
g__Aspergillus_unclassified	MGS49:s__Paraprevotella_clara	EPT	0.546783
g__Cladosporium_unclassified	MGS49:s__Paraprevotella_clara	EPT	0.395155
g__Penicillium_unclassified	MGS49:s__Paraprevotella_clara	EPT	0.448084
k__Fungi_unclassified	MGS49:s__Paraprevotella_clara	EPT	0.50508
s__Alternaria_alternata	MGS49:s__Paraprevotella_clara	EPT	0.403794
s__Candida_dubliniensis	MGS49:s__Paraprevotella_clara	EPT	0.59326
s__Saccharomyces_bayanus	MGS49:s__Paraprevotella_clara	EPT	0.437449
g__Penicillium_unclassified	MGS50:s__Roseburia_hominis	EPT	0.381931
p__Ascomycota_unclassified	MGS52	EPT	-0.409603
s__Candida_sake	MGS52	EPT	-0.392334
g__Aspergillus_unclassified	MGS54	EPT	-0.467892
g__Cladosporium_unclassified	MGS54	EPT	-0.391475
g__Saccharomyces_unclassified	MGS54	EPT	-0.457274
k__Fungi_unclassified	MGS54	EPT	-0.389427
p__Ascomycota_unclassified	MGS54	EPT	-0.488729
s__Candida_dubliniensis	MGS54	EPT	-0.391581
s__Aspergillus_flavus	MGS55:s__Bacteroides_massiliensis	EPT	-0.367666
g__Saccharomyces_unclassified	MGS58:s__Roseburia_inulinivorans	EPT	0.399976
p__Ascomycota_unclassified	MGS59:s__Bacteroides_stercoris	EPT	0.416229
s__Candida_sake	MGS59:s__Bacteroides_stercoris	EPT	0.43933
p__Ascomycota_unclassified	MGS62:s__Barnesiella_intestinihominis	EPT	-0.535925
s__Aspergillus_flavus	MGS62:s__Barnesiella_intestinihominis	EPT	-0.553867
s__Candida_dubliniensis	MGS62:s__Barnesiella_intestinihominis	EPT	-0.424733
s__Candida_sake	MGS62:s__Barnesiella_intestinihominis	EPT	-0.48086
p__Ascomycota_unclassified	MGS64	EPT	0.382455
s__Aspergillus_flavus	MGS64	EPT	0.557423
s__Candida_sake	MGS64	EPT	0.40253
s__Saccharomyces_kudriavzevii	MGS64	EPT	0.448616
g__Saccharomyces_unclassified	MGS67:s__Alistipes_finegoldii	EPT	-0.425883
s__Aspergillus_flavus	MGS69:s__Eubacterium_siraeum	EPT	-0.49732
s__Candida_sake	MGS69:s__Eubacterium_siraeum	EPT	-0.389472
s__Debaryomyces_hansenii	MGS69:s__Eubacterium_siraeum	EPT	0.399136
other	MGS69:s__Eubacterium_siraeum	EPT	-0.357046
g__Cladosporium_unclassified	MGS75:s__Bacteroidales_bacterium_ph8	EPT	-0.42472
k__Fungi_unclassified	MGS75:s__Bacteroidales_bacterium_ph8	EPT	-0.434146
s__Aspergillus_penicillioides	MGS75:s__Bacteroidales_bacterium_ph8	EPT	-0.391616
s__Candida_dubliniensis	MGS75:s__Bacteroidales_bacterium_ph8	EPT	-0.580363
s__Aspergillus_flavus	MGS80:s__Alistipes_indistinctus	EPT	0.553323
g__Aspergillus_unclassified	MGS83	EPT	-0.379804
s__Aspergillus_flavus	MGS90	EPT	0.405894
s__Aspergillus_flavus	MGS91:s__Ruminococcus_sp_5_1_39BFAA	EPT	0.491078
s__Saccharomyces_bayanus	MGS93	EPT	0.370931
g__Saccharomyces_unclassified	MGS94:s__Ruminococcus_torques	EPT	-0.405905
s__Penicillium_carneum	MGS94:s__Ruminococcus_torques	EPT	0.47095
g__Saccharomyces_unclassified	MGS95	EPT	0.405703
g__Aspergillus_unclassified	MGS96:s__Lachnospiraceae_bacterium_1_1_57FAA	EPT	0.415025
g__Cladosporium_unclassified	MGS96:s__Lachnospiraceae_bacterium_1_1_57FAA	EPT	0.397401
s__Aspergillus_penicillioides	MGS96:s__Lachnospiraceae_bacterium_1_1_57FAA	EPT	0.365525
g__Saccharomyces_unclassified	MGS97:s__Eubacterium_rectale	EPT	0.381071
k__Fungi_unclassified	MGS97:s__Eubacterium_rectale	EPT	0.415663
p__Ascomycota_unclassified	MGS97:s__Eubacterium_rectale	EPT	0.615438
s__Candida_dubliniensis	MGS97:s__Eubacterium_rectale	EPT	0.394331
s__Candida_sake	MGS97:s__Eubacterium_rectale	EPT	0.459784
s__Aspergillus_flavus	MGS98	EPT	-0.539657
s__Candida_dubliniensis	MGS98	EPT	-0.495606
p__Ascomycota_unclassified	MGS100:s__Alistipes_putredinis	EPT	-0.37834
s__Alternaria_alternata	MGS100:s__Alistipes_putredinis	EPT	-0.420096
s__Aspergillus_penicillioides	MGS100:s__Alistipes_putredinis	EPT	-0.566361
s__Candida_dubliniensis	MGS100:s__Alistipes_putredinis	EPT	-0.637478
g__Penicillium_unclassified	MGS102:s__Alistipes_sp_AP11	EPT	0.383376
s__Candida_dubliniensis	MGS102:s__Alistipes_sp_AP11	EPT	0.404374
s__Saccharomyces_bayanus	MGS102:s__Alistipes_sp_AP11	EPT	0.432696
s__Aspergillus_flavus	MGS105:s__Dorea_longicatena	EPT	-0.49799
s__Candida_sake	MGS105:s__Dorea_longicatena	EPT	-0.393686
s__Aspergillus_flavus	MGS106:s__Desulfovibrio_piger	EPT	0.469703
s__Penicillium_glandicola	MGS106:s__Desulfovibrio_piger	EPT	0.610892
s__Saccharomyces_bayanus	MGS106:s__Desulfovibrio_piger	EPT	0.381166
s__Penicillium_carneum	MGS108:s__Ruminococcus_lactaris	EPT	-0.385056
g__Saccharomyces_unclassified	MGS109:s__Dialister_invisus	EPT	-0.370412
s__Penicillium_carneum	MGS109:s__Dialister_invisus	EPT	0.548777
s__Penicillium_carneum	MGS110	EPT	0.506569
s__Penicillium_glandicola	MGS110	EPT	0.374195
s__Saccharomyces_bayanus	MGS110	EPT	0.468277
s__Aspergillus_flavus	MGS113:s__Bifidobacterium_adolescentis	EPT	0.550759
s__Candida_sake	MGS113:s__Bifidobacterium_adolescentis	EPT	0.425617
s__Aspergillus_flavus	MGS117:s__Bifidobacterium_longum	EPT	0.514768
s__Candida_sake	MGS117:s__Bifidobacterium_longum	EPT	0.421956
s__Penicillium_carneum	MGS117:s__Bifidobacterium_longum	EPT	-0.401707
p__Ascomycota_unclassified	MGS120	EPT	-0.358761
s__Aspergillus_flavus	MGS120	EPT	-0.45682
s__Candida_sake	MGS120	EPT	-0.394749
s__Debaryomyces_hansenii	MGS120	EPT	0.50982
other	MGS120	EPT	-0.389312
k__Fungi_unclassified	MGS121:s__Coprococcus_comes	EPT	-0.369114
g__Saccharomyces_unclassified	MGS124:s__Eubacterium_ventriosum	EPT	0.517591
s__Saccharomyces_kudriavzevii	MGS124:s__Eubacterium_ventriosum	EPT	0.41219
g__Cladosporium_unclassified	MGS125:s__Bacteroides_xylanisolvens	EPT	0.379991
g__Penicillium_unclassified	MGS125:s__Bacteroides_xylanisolvens	EPT	-0.413964
g__Saccharomyces_unclassified	MGS125:s__Bacteroides_xylanisolvens	EPT	0.53666
s__Penicillium_carneum	MGS125:s__Bacteroides_xylanisolvens	EPT	-0.387907
s__Saccharomyces_kudriavzevii	MGS125:s__Bacteroides_xylanisolvens	EPT	0.541402
g__Penicillium_unclassified	MGS127	EPT	0.494448
s__Candida_dubliniensis	MGS127	EPT	0.602839
g__Penicillium_unclassified	MGS128	EPT	-0.406043
s__Candida_dubliniensis	MGS128	EPT	-0.437459
s__Penicillium_carneum	MGS128	EPT	-0.39355
s__Saccharomyces_bayanus	MGS128	EPT	-0.459047
p__Ascomycota_unclassified	MGS133	EPT	-0.397398
k__Fungi_unclassified	MGS135	EPT	-0.387433
g__Cladosporium_unclassified	MGS139	EPT	-0.385114
k__Fungi_unclassified	MGS139	EPT	-0.380149
s__Candida_dubliniensis	MGS139	EPT	-0.396396
s__Aspergillus_flavus	MGS144:s__Ruminococcus_gnavus	EPT	0.465654
s__Aspergillus_flavus	MGS146	EPT	-0.403079
s__Debaryomyces_hansenii	MGS146	EPT	0.441033
k__Fungi_unclassified	MGS151	EPT	-0.386864
p__Ascomycota_unclassified	MGS151	EPT	-0.403814
g__Penicillium_unclassified	MGS153	EPT	-0.455612
s__Penicillium_carneum	MGS153	EPT	-0.379596
g__Penicillium_unclassified	MGS155:s__Faecalibacterium_prausnitzii	EPT	-0.404944
s__Aspergillus_flavus	MGS159:s__Methanobrevibacter_smithii	EPT	-0.381497
s__Debaryomyces_hansenii	MGS159:s__Methanobrevibacter_smithii	EPT	0.506309
other	MGS159:s__Methanobrevibacter_smithii	EPT	-0.427851
g__Saccharomyces_unclassified	MGS162	EPT	-0.408643
k__Fungi_unclassified	MGS162	EPT	-0.457582
p__Ascomycota_unclassified	MGS165	EPT	-0.419033
s__Aspergillus_flavus	MGS165	EPT	-0.514305
s__Candida_sake	MGS165	EPT	-0.527749
s__Debaryomyces_hansenii	MGS165	EPT	0.518703
other	MGS165	EPT	-0.393822
g__Cladosporium_unclassified	MGS169	EPT	0.384719
g__Saccharomyces_unclassified	MGS169	EPT	0.446083
s__Saccharomyces_kudriavzevii	MGS169	EPT	0.439987
s__Aspergillus_flavus	MGS173	EPT	-0.367225
s__Aspergillus_penicillioides	MGS173	EPT	-0.42059
s__Candida_sake	MGS180	EPT	-0.391222
s__Debaryomyces_hansenii	MGS180	EPT	0.377109
s__Penicillium_carneum	MGS180	EPT	0.517071
s__Aspergillus_penicillioides	MGS182	EPT	-0.445737
s__Candida_dubliniensis	MGS182	EPT	-0.393964
g__Penicillium_unclassified	MGS188:s__Bacteroides_cellulosilyticus	EPT	0.369168
s__Alternaria_alternata	MGS188:s__Bacteroides_cellulosilyticus	EPT	0.404818
s__Candida_dubliniensis	MGS188:s__Bacteroides_cellulosilyticus	EPT	0.46492
p__Ascomycota_unclassified	MGS194:s__Lachnospiraceae_bacterium_7_1_58FAA	EPT	0.443406
s__Aspergillus_flavus	MGS194:s__Lachnospiraceae_bacterium_7_1_58FAA	EPT	0.511989
s__Candida_dubliniensis	MGS194:s__Lachnospiraceae_bacterium_7_1_58FAA	EPT	0.393123
s__Candida_sake	MGS194:s__Lachnospiraceae_bacterium_7_1_58FAA	EPT	0.403318
s__Aspergillus_flavus	MGS210:s__Parabacteroides_goldsteinii	EPT	0.429208
g__Penicillium_unclassified	MGS12	LPT	-0.493803
s__Saccharomyces_kudriavzevii	MGS16	LPT	0.564437
g__Saccharomyces_unclassified	MGS20:s__Bacteroides_thetaiotaomicron	LPT	-0.550195
s__Alternaria_alternata	MGS20:s__Bacteroides_thetaiotaomicron	LPT	0.482779
s__Debaryomyces_hansenii	MGS21	LPT	-0.592324
s__Candida_sake	MGS22	LPT	-0.52546
g__Saccharomyces_unclassified	MGS25:s__Bacteroides_nordii	LPT	-0.734852
other	MGS25:s__Bacteroides_nordii	LPT	0.501399
s__Alternaria_alternata	MGS26:s__Bacteroides_vulgatus	LPT	0.564761
s__Candida_dubliniensis	MGS26:s__Bacteroides_vulgatus	LPT	0.533798
s__Penicillium_glandicola	MGS26:s__Bacteroides_vulgatus	LPT	-0.522511
g__Cladosporium_unclassified	MGS27:s__Parabacteroides_distasonis	LPT	-0.525873
g__Penicillium_unclassified	MGS27:s__Parabacteroides_distasonis	LPT	0.49007
s__Alternaria_alternata	MGS27:s__Parabacteroides_distasonis	LPT	0.515259
s__Debaryomyces_hansenii	MGS27:s__Parabacteroides_distasonis	LPT	-0.574741
g__Saccharomyces_unclassified	MGS28:s__Bacteroides_caccae	LPT	0.50559
g__Aspergillus_unclassified	MGS31:s__Bilophila_wadsworthia	LPT	0.527947
g__Cladosporium_unclassified	MGS31:s__Bilophila_wadsworthia	LPT	0.473476
s__Penicillium_carneum	MGS31:s__Bilophila_wadsworthia	LPT	0.530454
s__Penicillium_glandicola	MGS35:s__Parabacteroides_merdae	LPT	0.487325
s__Candida_sake	MGS37	LPT	-0.48245
s__Penicillium_glandicola	MGS37	LPT	0.583767
g__Cladosporium_unclassified	MGS42	LPT	0.510994
s__Aspergillus_flavus	MGS42	LPT	0.483563
s__Penicillium_carneum	MGS42	LPT	0.474597
p__Ascomycota_unclassified	MGS43:s__Bacteroides_uniformis	LPT	-0.521956
s__Alternaria_alternata	MGS43:s__Bacteroides_uniformis	LPT	0.496703
g__Cladosporium_unclassified	MGS44:s__Bacteroides_eggerthii	LPT	0.618892
s__Aspergillus_flavus	MGS44:s__Bacteroides_eggerthii	LPT	0.468131
s__Debaryomyces_hansenii	MGS44:s__Bacteroides_eggerthii	LPT	0.560266
s__Penicillium_carneum	MGS44:s__Bacteroides_eggerthii	LPT	0.504598
g__Saccharomyces_unclassified	MGS48:s__Bacteroides_cellulosilyticus	LPT	-0.553871
s__Candida_albicans	MGS49:s__Paraprevotella_clara	LPT	0.515314
k__Fungi_unclassified	MGS50:s__Roseburia_hominis	LPT	0.478504
s__Candida_albicans	MGS50:s__Roseburia_hominis	LPT	0.493848
other	MGS50:s__Roseburia_hominis	LPT	-0.477094
g__Aspergillus_unclassified	MGS51	LPT	-0.527083
g__Saccharomyces_unclassified	MGS51	LPT	-0.500822
s__Alternaria_alternata	MGS54	LPT	-0.532348
s__Candida_dubliniensis	MGS54	LPT	-0.513932
s__Debaryomyces_hansenii	MGS54	LPT	0.504695
g__Aspergillus_unclassified	MGS55:s__Bacteroides_massiliensis	LPT	-0.584089
g__Aspergillus_unclassified	MGS58:s__Roseburia_inulinivorans	LPT	-0.504449
k__Fungi_unclassified	MGS58:s__Roseburia_inulinivorans	LPT	-0.551314
s__Aspergillus_flavus	MGS58:s__Roseburia_inulinivorans	LPT	-0.552499
s__Saccharomyces_kudriavzevii	MGS58:s__Roseburia_inulinivorans	LPT	0.488018
g__Aspergillus_unclassified	MGS59:s__Bacteroides_stercoris	LPT	-0.507912
g__Saccharomyces_unclassified	MGS59:s__Bacteroides_stercoris	LPT	-0.519494
s__Candida_sake	MGS64	LPT	0.491129
s__Candida_sake	MGS65:s__Bacteroides_fragilis	LPT	0.618143
g__Aspergillus_unclassified	MGS67:s__Alistipes_finegoldii	LPT	0.519087
g__Cladosporium_unclassified	MGS67:s__Alistipes_finegoldii	LPT	0.547481
s__Aspergillus_flavus	MGS67:s__Alistipes_finegoldii	LPT	0.494081
s__Debaryomyces_hansenii	MGS67:s__Alistipes_finegoldii	LPT	0.560778
g__Penicillium_unclassified	MGS75:s__Bacteroidales_bacterium_ph8	LPT	-0.555201
s__Candida_albicans	MGS75:s__Bacteroidales_bacterium_ph8	LPT	-0.513056
s__Candida_dubliniensis	MGS75:s__Bacteroidales_bacterium_ph8	LPT	-0.515556
g__Saccharomyces_unclassified	MGS80:s__Alistipes_indistinctus	LPT	-0.61447
s__Saccharomyces_kudriavzevii	MGS82	LPT	-0.458528
s__Alternaria_alternata	MGS83	LPT	-0.46707
s__Candida_albicans	MGS84:s__Lachnospiraceae_bacterium_3_1_46FAA	LPT	0.588255
s__Penicillium_glandicola	MGS93	LPT	0.592511
s__Aspergillus_flavus	MGS94:s__Ruminococcus_torques	LPT	0.541135
s__Candida_sake	MGS94:s__Ruminococcus_torques	LPT	0.518523
s__Penicillium_carneum	MGS94:s__Ruminococcus_torques	LPT	0.535075
s__Candida_sake	MGS95	LPT	-0.506159
s__Penicillium_carneum	MGS95	LPT	-0.505364
s__Candida_albicans	MGS96:s__Lachnospiraceae_bacterium_1_1_57FAA	LPT	0.589545
g__Cladosporium_unclassified	MGS97:s__Eubacterium_rectale	LPT	-0.670245
k__Fungi_unclassified	MGS97:s__Eubacterium_rectale	LPT	-0.490769
s__Aspergillus_flavus	MGS97:s__Eubacterium_rectale	LPT	-0.516359
s__Debaryomyces_hansenii	MGS97:s__Eubacterium_rectale	LPT	-0.651988
s__Penicillium_carneum	MGS97:s__Eubacterium_rectale	LPT	-0.578669
g__Saccharomyces_unclassified	MGS98	LPT	-0.547895
other	MGS98	LPT	0.638709
g__Aspergillus_unclassified	MGS109:s__Dialister_invisus	LPT	0.595729
s__Aspergillus_flavus	MGS109:s__Dialister_invisus	LPT	0.482601
s__Penicillium_carneum	MGS109:s__Dialister_invisus	LPT	0.533489
s__Alternaria_alternata	MGS110	LPT	-0.595206
s__Penicillium_glandicola	MGS110	LPT	0.629176
s__Candida_sake	MGS111	LPT	0.61785
g__Saccharomyces_unclassified	MGS113:s__Bifidobacterium_adolescentis	LPT	-0.499017
other	MGS113:s__Bifidobacterium_adolescentis	LPT	0.495291
s__Saccharomyces_kudriavzevii	MGS116	LPT	0.475239
g__Aspergillus_unclassified	MGS117:s__Bifidobacterium_longum	LPT	-0.460528
g__Saccharomyces_unclassified	MGS117:s__Bifidobacterium_longum	LPT	-0.568393
other	MGS117:s__Bifidobacterium_longum	LPT	0.534336
s__Alternaria_alternata	MGS120	LPT	-0.495169
g__Saccharomyces_unclassified	MGS121:s__Coprococcus_comes	LPT	-0.603789
s__Saccharomyces_kudriavzevii	MGS121:s__Coprococcus_comes	LPT	-0.47786
g__Saccharomyces_unclassified	MGS128	LPT	-0.505393
s__Aspergillus_flavus	MGS128	LPT	-0.503399
s__Candida_sake	MGS128	LPT	-0.615598
other	MGS128	LPT	0.549576
s__Penicillium_glandicola	MGS131	LPT	0.570129
g__Saccharomyces_unclassified	MGS133	LPT	0.504514
s__Candida_albicans	MGS137:s__Bacteroides_ovatus	LPT	0.560048
g__Penicillium_unclassified	MGS139	LPT	-0.509606
s__Candida_albicans	MGS139	LPT	-0.544151
s__Aspergillus_penicillioides	MGS144:s__Ruminococcus_gnavus	LPT	0.470021
s__Candida_albicans	MGS144:s__Ruminococcus_gnavus	LPT	0.595951
s__Candida_sake	MGS144:s__Ruminococcus_gnavus	LPT	0.504439
g__Saccharomyces_unclassified	MGS153	LPT	-0.504128
s__Aspergillus_flavus	MGS153	LPT	-0.477466
g__Saccharomyces_unclassified	MGS154	LPT	-0.801377
other	MGS154	LPT	0.618668
s__Candida_albicans	MGS155:s__Faecalibacterium_prausnitzii	LPT	-0.591641
k__Fungi_unclassified	MGS158	LPT	-0.477768
s__Candida_sake	MGS159:s__Methanobrevibacter_smithii	LPT	-0.506105
g__Aspergillus_unclassified	MGS162	LPT	0.495071
s__Candida_albicans	MGS165	LPT	-0.557708
s__Candida_sake	MGS165	LPT	-0.486755
s__Alternaria_alternata	MGS170	LPT	-0.51613
s__Penicillium_glandicola	MGS170	LPT	0.542124
s__Saccharomyces_kudriavzevii	MGS173	LPT	-0.470773
other	MGS173	LPT	0.49273
s__Candida_sake	MGS180	LPT	-0.47759
g__Penicillium_unclassified	MGS182	LPT	-0.522101
s__Candida_albicans	MGS182	LPT	-0.483994
s__Candida_dubliniensis	MGS182	LPT	-0.497696
g__Saccharomyces_unclassified	MGS188:s__Bacteroides_cellulosilyticus	LPT	-0.559131
g__Saccharomyces_unclassified	MGS192:s__Alistipes_senegalensis	LPT	0.514211
s__Alternaria_alternata	MGS192:s__Alistipes_senegalensis	LPT	-0.537087
s__Candida_sake	MGS194:s__Lachnospiraceae_bacterium_7_1_58FAA	LPT	0.515052
other	MGS194:s__Lachnospiraceae_bacterium_7_1_58FAA	LPT	-0.513027
s__Penicillium_glandicola	MGS210:s__Parabacteroides_goldsteinii	LPT	0.521309
k__Fungi_unclassified	MGS7:s__Clostridium_bolteae	All	0.302456
s__Aspergillus_flavus	MGS7:s__Clostridium_bolteae	All	0.393054
s__Aspergillus_penicillioides	MGS7:s__Clostridium_bolteae	All	0.375903
s__Candida_albicans	MGS7:s__Clostridium_bolteae	All	0.44822
s__Candida_dubliniensis	MGS9:s__Lachnospiraceae_bacterium_3_1_57FAA_CT1	All	0.303561
s__Candida_dubliniensis	MGS16	All	0.40454
s__Candida_albicans	MGS20:s__Bacteroides_thetaiotaomicron	All	0.33219
other	MGS20:s__Bacteroides_thetaiotaomicron	All	0.325697
g__Aspergillus_unclassified	MGS22	All	-0.379441
s__Alternaria_alternata	MGS22	All	-0.423405
s__Aspergillus_flavus	MGS22	All	-0.303045
s__Aspergillus_penicillioides	MGS22	All	-0.307625
s__Alternaria_alternata	MGS25:s__Bacteroides_nordii	All	0.305886
s__Candida_albicans	MGS25:s__Bacteroides_nordii	All	0.345481
s__Candida_albicans	MGS26:s__Bacteroides_vulgatus	All	0.382129
s__Penicillium_carneum	MGS27:s__Parabacteroides_distasonis	All	-0.412089
s__Candida_dubliniensis	MGS33:s__Roseburia_intestinalis	All	0.382581
s__Candida_dubliniensis	MGS39:s__Odoribacter_splanchnicus	All	-0.385059
other	MGS39:s__Odoribacter_splanchnicus	All	-0.301158
s__Candida_dubliniensis	MGS42	All	0.443162
g__Aspergillus_unclassified	MGS43:s__Bacteroides_uniformis	All	0.384456
g__Cladosporium_unclassified	MGS43:s__Bacteroides_uniformis	All	0.388001
k__Fungi_unclassified	MGS43:s__Bacteroides_uniformis	All	0.362547
s__Alternaria_alternata	MGS43:s__Bacteroides_uniformis	All	0.417785
s__Aspergillus_flavus	MGS43:s__Bacteroides_uniformis	All	0.300177
s__Aspergillus_penicillioides	MGS43:s__Bacteroides_uniformis	All	0.316776
s__Candida_dubliniensis	MGS43:s__Bacteroides_uniformis	All	0.352527
s__Candida_sake	MGS43:s__Bacteroides_uniformis	All	0.316235
other	MGS43:s__Bacteroides_uniformis	All	0.359621
g__Aspergillus_unclassified	MGS49:s__Paraprevotella_clara	All	0.305325
g__Penicillium_unclassified	MGS49:s__Paraprevotella_clara	All	0.315704
s__Candida_dubliniensis	MGS49:s__Paraprevotella_clara	All	0.527564
s__Candida_dubliniensis	MGS50:s__Roseburia_hominis	All	0.32017
s__Candida_dubliniensis	MGS54	All	-0.327397
s__Candida_dubliniensis	MGS58:s__Roseburia_inulinivorans	All	0.313762
s__Aspergillus_flavus	MGS59:s__Bacteroides_stercoris	All	0.333471
s__Candida_albicans	MGS59:s__Bacteroides_stercoris	All	0.386885
other	MGS59:s__Bacteroides_stercoris	All	0.384046
p__Ascomycota_unclassified	MGS62:s__Barnesiella_intestinihominis	All	-0.366611
s__Aspergillus_flavus	MGS62:s__Barnesiella_intestinihominis	All	-0.31948
g__Aspergillus_unclassified	MGS64	All	0.309517
s__Alternaria_alternata	MGS64	All	0.382971
s__Aspergillus_flavus	MGS64	All	0.377479
s__Candida_sake	MGS64	All	0.36641
s__Saccharomyces_kudriavzevii	MGS64	All	0.322895
s__Alternaria_alternata	MGS65:s__Bacteroides_fragilis	All	0.413814
s__Candida_sake	MGS65:s__Bacteroides_fragilis	All	0.405148
s__Saccharomyces_kudriavzevii	MGS65:s__Bacteroides_fragilis	All	0.347725
s__Penicillium_carneum	MGS67:s__Alistipes_finegoldii	All	0.377905
s__Debaryomyces_hansenii	MGS69:s__Eubacterium_siraeum	All	0.323806
other	MGS69:s__Eubacterium_siraeum	All	-0.32205
p__Ascomycota_unclassified	MGS75:s__Bacteroidales_bacterium_ph8	All	-0.313254
s__Aspergillus_penicillioides	MGS75:s__Bacteroidales_bacterium_ph8	All	-0.404746
s__Candida_dubliniensis	MGS75:s__Bacteroidales_bacterium_ph8	All	-0.398178
g__Saccharomyces_unclassified	MGS80:s__Alistipes_indistinctus	All	-0.313533
other	MGS80:s__Alistipes_indistinctus	All	0.30046
g__Penicillium_unclassified	MGS84:s__Lachnospiraceae_bacterium_3_1_46FAA	All	0.318399
s__Aspergillus_penicillioides	MGS84:s__Lachnospiraceae_bacterium_3_1_46FAA	All	0.331327
s__Candida_albicans	MGS84:s__Lachnospiraceae_bacterium_3_1_46FAA	All	0.339325
s__Candida_sake	MGS84:s__Lachnospiraceae_bacterium_3_1_46FAA	All	0.305326
s__Candida_sake	MGS93	All	-0.302114
g__Penicillium_unclassified	MGS94:s__Ruminococcus_torques	All	0.328293
s__Aspergillus_flavus	MGS94:s__Ruminococcus_torques	All	0.300574
s__Aspergillus_penicillioides	MGS94:s__Ruminococcus_torques	All	0.322205
s__Penicillium_carneum	MGS97:s__Eubacterium_rectale	All	-0.310011
s__Aspergillus_penicillioides	MGS100:s__Alistipes_putredinis	All	-0.331461
s__Candida_dubliniensis	MGS100:s__Alistipes_putredinis	All	-0.463198
g__Penicillium_unclassified	MGS102:s__Alistipes_sp_AP11	All	0.319352
s__Alternaria_alternata	MGS102:s__Alistipes_sp_AP11	All	0.303244
s__Penicillium_glandicola	MGS106:s__Desulfovibrio_piger	All	0.325097
s__Penicillium_carneum	MGS110	All	0.409506
s__Alternaria_alternata	MGS111	All	0.411888
s__Candida_sake	MGS111	All	0.380772
s__Saccharomyces_kudriavzevii	MGS111	All	0.323527
other	MGS113:s__Bifidobacterium_adolescentis	All	0.32391
other	MGS117:s__Bifidobacterium_longum	All	0.330933
p__Ascomycota_unclassified	MGS120	All	-0.31017
s__Alternaria_alternata	MGS120	All	-0.331918
s__Aspergillus_flavus	MGS120	All	-0.32437
s__Aspergillus_penicillioides	MGS120	All	-0.320295
s__Candida_sake	MGS120	All	-0.355525
other	MGS120	All	-0.352453
k__Fungi_unclassified	MGS121:s__Coprococcus_comes	All	-0.336915
s__Candida_dubliniensis	MGS128	All	-0.305705
s__Penicillium_carneum	MGS128	All	-0.316191
k__Fungi_unclassified	MGS139	All	-0.337784
p__Ascomycota_unclassified	MGS139	All	-0.357107
s__Alternaria_alternata	MGS139	All	-0.328919
s__Aspergillus_flavus	MGS139	All	-0.351417
s__Aspergillus_penicillioides	MGS139	All	-0.392691
s__Candida_albicans	MGS139	All	-0.333168
s__Candida_dubliniensis	MGS139	All	-0.36551
s__Candida_sake	MGS139	All	-0.319099
s__Aspergillus_flavus	MGS144:s__Ruminococcus_gnavus	All	0.378124
s__Aspergillus_penicillioides	MGS144:s__Ruminococcus_gnavus	All	0.390022
s__Candida_albicans	MGS144:s__Ruminococcus_gnavus	All	0.329136
s__Candida_sake	MGS144:s__Ruminococcus_gnavus	All	0.301062
s__Candida_dubliniensis	MGS145	All	0.376675
g__Aspergillus_unclassified	MGS146	All	-0.385405
g__Cladosporium_unclassified	MGS146	All	-0.331524
k__Fungi_unclassified	MGS146	All	-0.319823
s__Aspergillus_flavus	MGS146	All	-0.384835
s__Candida_sake	MGS146	All	-0.313946
other	MGS146	All	-0.375742
p__Ascomycota_unclassified	MGS151	All	-0.302351
s__Aspergillus_penicillioides	MGS151	All	-0.359123
s__Candida_albicans	MGS153	All	0.30582
s__Penicillium_carneum	MGS154	All	-0.31107
g__Aspergillus_unclassified	MGS165	All	-0.421996
g__Cladosporium_unclassified	MGS165	All	-0.341308
k__Fungi_unclassified	MGS165	All	-0.390917
p__Ascomycota_unclassified	MGS165	All	-0.350204
s__Alternaria_alternata	MGS165	All	-0.378928
s__Aspergillus_flavus	MGS165	All	-0.414865
s__Aspergillus_penicillioides	MGS165	All	-0.30854
s__Candida_albicans	MGS165	All	-0.305593
s__Candida_sake	MGS165	All	-0.394279
other	MGS165	All	-0.401138
g__Saccharomyces_unclassified	MGS173	All	-0.311848
g__Aspergillus_unclassified	MGS180	All	-0.31288
s__Alternaria_alternata	MGS180	All	-0.303885
s__Alternaria_alternata	MGS182	All	-0.304833
s__Aspergillus_penicillioides	MGS182	All	-0.363264
s__Candida_dubliniensis	MGS182	All	-0.345452
s__Saccharomyces_kudriavzevii	MGS182	All	-0.380533
g__Aspergillus_unclassified	MGS194:s__Lachnospiraceae_bacterium_7_1_58FAA	All	0.403734
g__Penicillium_unclassified	MGS194:s__Lachnospiraceae_bacterium_7_1_58FAA	All	0.306868
k__Fungi_unclassified	MGS194:s__Lachnospiraceae_bacterium_7_1_58FAA	All	0.344331
p__Ascomycota_unclassified	MGS194:s__Lachnospiraceae_bacterium_7_1_58FAA	All	0.389692
s__Alternaria_alternata	MGS194:s__Lachnospiraceae_bacterium_7_1_58FAA	All	0.399189
s__Aspergillus_flavus	MGS194:s__Lachnospiraceae_bacterium_7_1_58FAA	All	0.462724
s__Aspergillus_penicillioides	MGS194:s__Lachnospiraceae_bacterium_7_1_58FAA	All	0.453828
s__Candida_albicans	MGS194:s__Lachnospiraceae_bacterium_7_1_58FAA	All	0.329613
s__Candida_dubliniensis	MGS194:s__Lachnospiraceae_bacterium_7_1_58FAA	All	0.373824
s__Candida_sake	MGS194:s__Lachnospiraceae_bacterium_7_1_58FAA	All	0.383531
s__Candida_albicans	MGS208	All	0.330609
s__Candida_dubliniensis	MGS209	All	0.463281
