# Supplementary material for: Antibiotics create a shift from mutualism to competition in human gut communities with a longer-lasting impact on fungi than bacteria
Source: Microbiome. 2020 Sep 12;8:133. doi: 10.1186/s40168-020-00899-6 (PMC7488854; doi:10.1186/s40168-020-00899-6)
Supplement: Supplementary file 12 — Additional file 11. List of bacterial species with predicted positive or negative correlation to selected fungal species. The table further contains information on the corresponding MGS, time-related fold-changes, and for which antibiotic drugs the observation was made. [file 40168_2020_899_MOESM11_ESM.xlsx]

## Sheet: Sheet1
Bacterial Species	MGS	Bacterial FC DT	Antibiotics	Fungal FC EPT	Fungi	Correlation	Time Point
Clostridium boltaeae	MGS7	increased	All except AZI	down	Candida albicans	0.44	ALL
Clostridium boltaeae	MGS7	increased	All except AZI	down	Candida albicans	0.74	Baseline
Odoribacter splanchnicus	MGS39	decreased	All	down	Candida albicans	-0.54	Baseline
Ruminococcus sp 5_1_39BFAA	MGS91	decreased	CFX, CIP, DOX	down	Candida albicans	0.57	Baseline
Ruminococcus lactaris	MGS108	decreased	All	down	Candida albicans	0.6	Baseline
Clostridium boltaeae	MGS7	increased	All except AZI	down	Candida albicans	0.48	DT
Roseburia inulinivorans	MGS58	decreased	All except CIP	down	Candida albicans	-0.43	DT
Eubacterium rectale	MGS97	decreased	All except AZI	down	Candida albicans	-0.5	DT
Coprococcus comes	MGS121	decreased	All except CIP	down	Candida albicans	-0.44	DT
Ruminococcus torques	MGS94	Trend increased		down	Candida albicans	0.0056	DT
Bacteroides eggerthii	MGS44	Trend decreased		down	Candida albicans	-0.44	EPT
Bacteroidales bacterium ph8	MGS75	decreased	All	down	Candida albicans	-0.51	LPT
Odoribacter splanchnicus	MGS39	decreased	All	minor trend down	Candida dubliniensis	-0.389	ALL
Roseburia inulinivorans	MGS58	decreased	All except CIP	minor trend down	Candida dubliniensis	0.31	ALL
Bacteroidales bacterium ph8	MGS75	decreased	All	minor trend down	Candida dubliniensis	-0.39	ALL
Odoribacter splanchnicus	MGS39	decreased	All	minor trend down	Candida dubliniensis	-0.4168	DT
Roseburia inulinivorans	MGS58	decreased	All except CIP	minor trend down	Candida dubliniensis	0.51	DT
Odoribacter splanchnicus	MGS39	decreased	All	minor trend down	Candida dubliniensis	-0.477	EPT
Bacteroidales bacterium ph8	MGS75	decreased	All	minor trend down	Candida dubliniensis	-0.58	EPT
Eubacterium rectale	MGS97	decreased	All except AZI	minor trend down	Candida dubliniensis	0.394	EPT
Bacteroidales bacterium ph8	MGS75	decreased	All	minor trend down	Candida dubliniensis	-0.5155	LPT
Roseburia inulinivorans	MGS58	decreased	All except CIP	minor trend up	Candida sake	-0.41	DT
Bacteroidales bacterium ph8	MGS75	decreased	All	minor trend up	Candida sake	-0.38	DT
Ruminococcus torques	MGS94	Trend increased		minor trend up	Candida sake	0.536	DT
Clostridium boltaeae	MGS7	increased	All except AZI	minor trend up	Candida sake	0.362	EPT
Eubacterium rectale	MGS97	decreased	All except AZI	minor trend up	Candida sake	0.4597	EPT
Bifidobacterium adolescentis	MGS113	decreased	All except CFX	minor trend up	Candida sake	0.4256	EPT
Ruminococcus torques	MGS94	Trend increased		minor trend up	Candida sake	0.5185	EPT
Bifidobacterium adolescentis	MGS113	decreased	All except CFX	minor trend up	Candida sake	0.42195	EPT
Bifidobacterium adolescentis	MGS113	decreased	All except CFX	down	Saccharomyces kudriavzevii	0.55	Baseline
Odoribacter splanchnicus	MGS39	decreased	All	down	Saccharomyces kudriavzevii	-0.4383	DT
Coprococcus comes	MGS121	decreased	All except CIP	down	Saccharomyces kudriavzevii	-0.47786	LPT
Eubacterium rectale	MGS97	decreased	All except AZI	up	Saccharomyces bayanus	-0.43	DT
Eubacterium rectale	MGS97	decreased	All except AZI	trend increase	Penicillium carneum	-0.31	ALL
Bacteroidales bacterium ph8	MGS75	decreased	All	trend increase	Penicillium carneum	0.6	Baseline
Bifidobacterium adolescentis	MGS113	decreased	All except CFX	trend increase	Penicillium carneum	-0.55	Baseline
Parabacteroides goldsteinii	MGS210	Trend decreased		trend increase	Penicillium carneum	0.4972	Baseline
Odoribacter splanchnicus	MGS39	decreased	All	trend increase	Penicillium carneum	0.4379	DT
Ruminococcus torques	MGS94	Trend increased		trend increase	Penicillium carneum	0.4709	EPT
Ruminococcus lactaris	MGS108	decreased	All	trend increase	Penicillium carneum	-0.38505	EPT
Dialister invisus	MGS109	decreased	All except CIP	trend increase	Penicillium carneum	0.54877	EPT
Bifidobacterium longum	MGS117	decreased	All except AUG	trend increase	Penicillium carneum	-0.4017	EPT
Bacteroides eggerthii	MGS44	Trend decreased		trend increase	Penicillium carneum	0.5046	LPT
Ruminococcus torques	MGS94	Trend increased		trend increase	Penicillium carneum	0.5046	LPT
Eubacterium rectale	MGS97	decreased	All except AZI	trend increase	Penicillium carneum	-0.57866	LPT
Dialister invisus	MGS109	decreased	All except CIP	trend increase	Penicillium carneum	-0.5334	LPT
Parabacteroides goldsteinii	MGS23	Trend decreased		minor trend down	Penicillium glandicola	0.55455	Baseline
Parabacteroides goldsteinii	MGS210	Trend decreased		minor trend down	Penicillium glandicola	0.6026	Baseline
Bifidobacterium longum	MGS117	decreased	All except AUG	minor trend down	Penicillium glandicola	0.7263	Baseline
Coprococcus comes	MGS121	decreased	All except CIP	minor trend down	Penicillium glandicola	-0.58027	Baseline
Faecalibacterium prausnitzii L2/6	MGS198	Trend decreased		minor trend down	Penicillium glandicola	-0.57968	Baseline
Clostridium boltaeae	MGS7	increased	All except AZI	minor trend down	Penicillium glandicola	0.4107	DT
Roseburia inulinivorans	MGS58	decreased	All except CIP	minor trend down	Penicillium glandicola	-0.3888	DT
Eubacterium rectale	MGS97	decreased	All except AZI	minor trend down	Penicillium glandicola	-0.4918	DT
Parabacteroides goldsteinii	MGS210	Trend decreased		minor trend down	Penicillium glandicola	0.5213	LPT
