# Supplementary material for: Antibiotics create a shift from mutualism to competition in human gut communities with a longer-lasting impact on fungi than bacteria
Source: Microbiome. 2020 Sep 12;8:133. doi: 10.1186/s40168-020-00899-6 (PMC7488854; doi:10.1186/s40168-020-00899-6)
Supplement: Supplementary file 13 — Additional file 12. Statistical results for differences in node degree between time points in RNA-MetaCyc network. Results are given for the entire network as well as differences based on funcational categories. [file 40168_2020_899_MOESM12_ESM.xlsx]

## Sheet: Fungi_vs_PWY
Two-sided Wilcoxon signed-rank test on node degree based on edges between different kingdoms
group1	group2	# node with increased degree	# nodes with decreased degree	# nodes without change in degree	fdr	symbol
Base	DT	71	54	38	0.0184962	*
Base	EPT	30	96	37	1.37621e-09	*****
Base	LPT	16	99	48	3.20886e-15	*****
DT	EPT	20	94	49	3.89752e-11	*****
DT	LPT	10	106	47	5.29486e-16	*****
EPT	LPT	25	37	101	0.0184962	*

## Sheet: Fungi_vs_Categories
group	group1	group2	# node with increased degree	# nodes with decreased degree	# nodes without change in degree	FDR	symbol
Fungi & Amino Acid Metabolism	Baseline	DT	10	20	133	0.186763	ns
Fungi & Amino Acid Metabolism	Baseline	EPT	5	23	135	0.000389062	***
Fungi & Amino Acid Metabolism	Baseline	LPT	3	25	135	7.55398e-05	****
Fungi & Amino Acid Metabolism	DT	EPT	5	24	134	0.00666986	**
Fungi & Amino Acid Metabolism	DT	LPT	2	27	134	0.000102513	***
Fungi & Amino Acid Metabolism	EPT	LPT	1	8	154	0.0282621	*
Fungi & Biosynthesis	Baseline	DT	16	4	143	0.0432886	*
Fungi & Biosynthesis	Baseline	EPT	10	13	140	0.539088	ns
Fungi & Biosynthesis	Baseline	LPT	2	15	146	0.00371872	**
Fungi & Biosynthesis	DT	EPT	6	14	143	0.0335004	*
Fungi & Biosynthesis	DT	LPT	1	19	143	0.00224372	**
Fungi & Biosynthesis	EPT	LPT	0	13	150	0.00321384	**
Fungi & Carbohydrate Metabolism	Baseline	DT	15	13	135	0.361235	ns
Fungi & Carbohydrate Metabolism	Baseline	EPT	4	22	137	0.00115094	**
Fungi & Carbohydrate Metabolism	Baseline	LPT	3	20	140	0.00115094	**
Fungi & Carbohydrate Metabolism	DT	EPT	2	16	145	0.00142026	**
Fungi & Carbohydrate Metabolism	DT	LPT	5	16	142	0.0165375	*
Fungi & Carbohydrate Metabolism	EPT	LPT	7	3	153	0.173854	ns
Fungi & Fatty Acid and Lipid metabolism	Baseline	DT	8	3	152	0.263552	ns
Fungi & Fatty Acid and Lipid metabolism	Baseline	EPT	1	15	147	0.000994842	***
Fungi & Fatty Acid and Lipid metabolism	Baseline	LPT	1	15	147	0.00146454	**
Fungi & Fatty Acid and Lipid metabolism	DT	EPT	1	18	144	0.000994842	***
Fungi & Fatty Acid and Lipid metabolism	DT	LPT	1	17	145	0.00253015	**
Fungi & Fatty Acid and Lipid metabolism	EPT	LPT	6	1	156	0.0849118	.
Fungi & Nucleotide Metabolism	Baseline	DT	21	10	132	0.02636	*
Fungi & Nucleotide Metabolism	Baseline	EPT	5	22	136	0.00151135	**
Fungi & Nucleotide Metabolism	Baseline	LPT	2	23	138	0.000109485	***
Fungi & Nucleotide Metabolism	DT	EPT	3	25	135	0.000109485	***
Fungi & Nucleotide Metabolism	DT	LPT	1	27	135	0.000109485	***
Fungi & Nucleotide Metabolism	EPT	LPT	8	7	148	0.724075	ns
Fungi & Other and unknown	Baseline	DT	17	11	135	0.391018	ns
Fungi & Other and unknown	Baseline	EPT	9	16	138	0.0965371	.
Fungi & Other and unknown	Baseline	LPT	3	17	143	0.00370044	**
Fungi & Other and unknown	DT	EPT	7	16	140	0.0965371	.
Fungi & Other and unknown	DT	LPT	4	21	138	0.00370044	**
Fungi & Other and unknown	EPT	LPT	6	13	144	0.155202	ns
Fungi & Secondary Metabolite Metabolism	Baseline	DT	7	5	151	0.335261	ns
Fungi & Secondary Metabolite Metabolism	Baseline	EPT	6	5	152	0.335261	ns
Fungi & Secondary Metabolite Metabolism	Baseline	LPT	4	5	154	0.720157	ns
Fungi & Secondary Metabolite Metabolism	DT	EPT	5	4	154	0.720157	ns
Fungi & Secondary Metabolite Metabolism	DT	LPT	2	8	153	0.234993	ns
Fungi & Secondary Metabolite Metabolism	EPT	LPT	1	5	157	0.234993	ns
