# Supplementary material for: Antibiotics create a shift from mutualism to competition in human gut communities with a longer-lasting impact on fungi than bacteria
Source: Microbiome. 2020 Sep 12;8:133. doi: 10.1186/s40168-020-00899-6 (PMC7488854; doi:10.1186/s40168-020-00899-6)
Supplement: Supplementary file 14 — Additional file 13. Significant correlations between fungal species and stool metabolites. [file 40168_2020_899_MOESM13_ESM.xlsx]

## Sheet: Bile Acids
Species	Bile acid	rho	P-value
Aspergillus flavus	X7_ketoLCA	0.609467	0.046523
Aspergillus penicillioides	LCA_S	0.621225	0.0413461
Candida albicans	dehydroLCA	-0.674127	0.0229198
Candida albicans	DHDCA	-0.649343	0.0306105
Candida glabrata	GUDCA	-0.758105	0.00685706
Candida glabrata	GDCA	0.715988	0.0132078
Candida sake	GUDCA	0.604732	0.0487287
Saccharomyces	X3.DHCA	0.623879	0.040235
Saccharomyces	X7_DHCA	0.715626	0.0132759
Saccharomyces bayanus	CDCA	0.61859	0.0424696
Saccharomyces bayanus	UDCA	0.659059	0.0274079
Saccharomyces bayanus	bCA	0.670621	0.0239137
Saccharomyces bayanus	CA	0.670621	0.0239137
Saccharomyces bayanus	bUDCA	0.71109	0.0141528
Saccharomyces bayanus	bUCA	0.774683	0.00511294
Saccharomyces bayanus	UCA	0.774683	0.00511294

## Sheet: MicroMet
Species	MicroMET	rho	P-value
Aspergillus flavus	Tetracosanoic.acid	0.73043	0.0106865
Aspergillus flavus	L.Tryptophan	0.688558	0.0191361
Aspergillus flavus	N.acetyltryptophan	0.679253	0.0215199
Aspergillus flavus	Methylsuccinic.acid	0.674601	0.0227877
Aspergillus flavus	X3.Hydroxyphenylacetic.acid	0.665296	0.0254811
Aspergillus flavus	Caprylic.acid	0.665296	0.0254811
Aspergillus flavus	Oxoglutaric.acid	0.651339	0.0299321
Aspergillus flavus	X1H.Indole.3.acetamide	0.632729	0.036681
Aspergillus flavus	X8.11.14.Eicosatrienoic.acid	0.623424	0.040424
Aspergillus flavus	Putrescine	0.618772	0.0423914
Aspergillus flavus	Cinnamic.acid	0.604815	0.0486894
Aspergillus niger	L.Histidine	0.693954	0.0178436
Aspergillus niger	Homocysteine	0.679084	0.0215652
Aspergillus niger	Malic.acid	0.674127	0.0229198
Aspergillus niger	Succinic.acid	0.66917	0.0243338
Aspergillus niger	X1H.Indole.3.acetamide	0.664213	0.0258085
Aspergillus niger	L.Tyrosine	0.644386	0.0323416
Aspergillus niger	L.Isoleucine	0.634472	0.0360077
Aspergillus niger	L.Tryptophan	0.604732	0.0487287
Aspergillus tritici	Tetracosanoic.acid	0.670621	0.0239137
Aspergillus tritici	Caprylic.acid	0.630153	0.0376922
Aspergillus	Hexanoic.acid	0.80638	0.0027148
Aspergillus	X1H.Indole.3.acetamide	0.765378	0.00604554
Aspergillus	L.Cystine	0.760822	0.00654508
Aspergillus	Caprylic.acid	0.733487	0.0102013
Aspergillus	Erucic.acid	0.724375	0.0116966
Aspergillus	L.Isoleucine	0.678817	0.0216366
Aspergillus	Tetracosanoic.acid	0.656038	0.0283769
Aspergillus	L.Leucine	0.646927	0.031446
Aspergillus	L.Histidine	0.633259	0.0364754
Aspergillus	Succinic.acid	0.628703	0.0382695
Aspergillus	Fumaric.acid	0.619592	0.0420401
Aspergillus	Melatonin	0.61048	0.0460604
Penicillium flavisclerotiatum	X4.Methylhexanoic.acid	0.676402	0.0222908
Penicillium flavisclerotiatum	Palmitoleic.acid	0.624371	0.0400315
Penicillium glandicola	Tetracosanoic.acid	0.77822	0.0047879
Penicillium jensenii	Caprylic.acid	0.817875	0.00209804
Penicillium jensenii	Tetracosanoic.acid	0.817875	0.00209804
Penicillium jensenii	Putrescine	0.807961	0.00262286
Penicillium jensenii	Palmitoleic.acid	0.758393	0.00682348
Penicillium miczynskii	Caprylic.acid	0.751558	0.00765334
Penicillium miczynskii	Tetracosanoic.acid	0.739996	0.00922185
Penicillium miczynskii	Methylsuccinic.acid	0.687965	0.0192822
Penicillium miczynskii	Indoleacetic.acid	0.676402	0.0222908
Penicillium miczynskii	Cinnamic.acid	0.670621	0.0239137
Penicillium miczynskii	L.Cystine	0.670621	0.0239137
Penicillium miczynskii	X3.Methyl.2.oxovaleric.acid	0.624371	0.0400315
Penicillium simplicissimum	Tetracosanoic.acid	0.807961	0.00262286
Penicillium simplicissimum	Caprylic.acid	0.798047	0.00323964
Penicillium simplicissimum	Palmitoleic.acid	0.798047	0.00323964
Penicillium simplicissimum	Putrescine	0.788134	0.003958
Penicillium spinulosum	X4.Methylhexanoic.acid	0.71109	0.0141528
Penicillium spinulosum	Palmitoleic.acid	0.659059	0.0274079
Penicillium spinulosum	X2.methyl.Butanoic.acid	0.61859	0.0424696
Penicillium spinulosum	X3.Hydroxybutyric.acid	0.61859	0.0424696
Penicillium	X4.Methylhexanoic.acid	0.676402	0.0222908
Penicillium	Palmitoleic.acid	0.624371	0.0400315
Candida albicans	Putrescine	0.87	0
Candida albicans	Caprylic acid	0.78	0
Candida albicans	Palmitoleic acid	0.74	0.01
Candida albicans	Tetracosanoic acid	0.72	0.01
Candida albicans	Linoleic acid	0.62	0.04
Candida albicans	Acetic acid	-0.71	0.01
Saccharomyces bayanus	p.Cresol	0.734214	0.0100882
Saccharomyces bayanus	Glyceric.acid	0.670621	0.0239137
Saccharomyces	Putrescine	0.660578	0.0269293
Saccharomyces	L.Phenylalanine	0.623879	0.040235
Saccharomyces	Palmitoleic.acid	0.623879	0.040235
Saccharomyces	Purine	0.623879	0.040235
