# Supplementary material for: Antibiotics create a shift from mutualism to competition in human gut communities with a longer-lasting impact on fungi than bacteria
Source: Microbiome. 2020 Sep 12;8:133. doi: 10.1186/s40168-020-00899-6 (PMC7488854; doi:10.1186/s40168-020-00899-6)
Supplement: Supplementary file 15 — Additional file 14. Patient information. [file 40168_2020_899_MOESM14_ESM.xls]

## Sheet: meta
PatientID	NewPatietID	Antibiotic	Abbreviation	Geographic Location	Age	Gender
106	A	Doxycycline	DOX	Denmark	44	M
107	B	Ciprofloxacin	CIP	Denmark	30	F
103	C	none	ctrl	Denmark	41	M
104	D	Azithromycin	AZI	Denmark	23	F
105	E	none	ctrl	Denmark	45	M
101	F	Cefuroxime	CFX	Denmark	51	F
102	G	Azithromycin	AZI	Denmark	25	M
108	H	Ciprofloxacin	CIP	Denmark	29	F
110	I	Doxycycline	DOX	Denmark	35	F
111	J	Cefuroxime	CFX	Denmark	56	F
001	K	Augmentin	AUG	Hong Kong	20	F
002	L	Azithromycin	AZI	Hong Kong	34	M
004	M	Augmentin	AUG	Hong Kong	48	M
005	N	Augmentin	AUG	Hong Kong	46	F
6	O	none	ctrl	Canada	21	F
7	P	none	ctrl	Canada	23	F
8	Q	none	ctrl	Canada	26	M
23	R	none	ctrl	Canada	24	F
25	S	none	ctrl	Canada	23	F
38	T	none	ctrl	Canada	32	M
