# Supplementary material for: Antibiotics create a shift from mutualism to competition in human gut communities with a longer-lasting impact on fungi than bacteria
Source: Microbiome. 2020 Sep 12;8:133. doi: 10.1186/s40168-020-00899-6 (PMC7488854; doi:10.1186/s40168-020-00899-6)
Supplement: Supplementary file 16 — Additional file 15. List of published genome assemblies available on NCBI. A subset of these were used to infer strain information on several MGS clusters. [file 40168_2020_899_MOESM15_ESM.gz]

Archive with 1 entries (1 files):
- Supplement_Table8_assembly_summary_genbank.xls
