# Supplementary material for: Antibiotics create a shift from mutualism to competition in human gut communities with a longer-lasting impact on fungi than bacteria
Source: Microbiome. 2020 Sep 12;8:133. doi: 10.1186/s40168-020-00899-6 (PMC7488854; doi:10.1186/s40168-020-00899-6)
Supplement: Supplementary file 17 — Additional file 16. Metabolite company information. [file 40168_2020_899_MOESM16_ESM.xlsx]

## Sheet: Neues Textdokument
Metabolite	Company	Chargenumber
Lithocholic acid	Sigma-Aldrich	BCBX0612
4-Hydroxybenzoic acid	Sigma-Aldrich	STBH9310
cis-5-Dodecenoic acid	Sigma-Aldrich	09512CR
cis-8,11,14-Eicosatric acid	Sigma-Aldrich	BCCB1661
L-2 Aminoadipic acid	Sigma-Aldrich	BCBV6601
Proprionic acid	Merck KGaA	57626105847
Itaconic acid	Sigma-Aldrich	5TBH7330
Glutathion	Sigma-Aldrich	SLBK1031V
L-Ornithin	Roth	46653712
Acetic acid	Roth	175226441
Adipic acid	Merck KGaA	K50751590910
