# Supplementary material for: Antibiotics create a shift from mutualism to competition in human gut communities with a longer-lasting impact on fungi than bacteria
Source: Microbiome. 2020 Sep 12;8:133. doi: 10.1186/s40168-020-00899-6 (PMC7488854; doi:10.1186/s40168-020-00899-6)
Supplement: Supplementary file 18 — Additional file 17. Dilution series of metabolites for which we tested their effect on Candida albicans growth, morphology, and host cell damage. [file 40168_2020_899_MOESM17_ESM.xls]

## Sheet: Tabelle1
2,5 % Glucose
#1															without substances and without candida
		Metabolitsubstances		1.Well	2.Well	3.Well	4.Well	5.Well	6.Well	7.Well	8.Well	9.Well	10.Well	11.Well	12.Well
plate 1	A	Lithocholic acid	Generation Time in h					3.10527	2.35206	2.02552	2.4132	2.12947	2.12579	1.88071	ng		ng = no growth; >12 h
			concentration in g/l	3.3	1.65	0.825	0.4125	0.20625	0.103125	0.0515625	0.0257813	0.0128906	0.00644531	0.00322266
	B	4 - Hydroxybenzoic acid	Generation Time in h	2.42486	2.81014	2.32326	2.61408	2.52765	2.4176	2.55222	3.25218	2.59774	2.37146	2.31923	ng
			concentration in g/l	0.5	0.25	0.125	0.0625	0.03125	0.015625	0.0078125	0.00390625	0.00195312	0.000976562	0.000488281
	C	5-Dodecenoic acid	Generation Time in h	ng	ng	ng	ng	3.74603	2.32667	3.06786	2.46327	2.54194	2.36527	2.39383	ng
			concentration in g/l	2.1	1.05	0.525	0.2625	0.13125	0.065625	0.0328125	0.0164063	0.00820313	0.00410156	0.00205078
	D	8,11,14-Eicosatrienoic acid	Generation Time in h	2.52247	2.7291	2.30844	2.06065	2.07559	1.98188	1.94881	2.00108	1.88139	2.53689	8.18561	ng
			concentration in g/l	1.7	0.85	0.425	0.2125	0.10625	0.053125	0.0265625	0.0132812	0.00664062	0.00332031	0.00166016
	E	Aminoadipic acid	Generation Time in h	5.3078	2.76341	2.14185	2.20032	2.26696	2.14728	2.30227	2.25867	2.14961	2.32803	10.3695	ng
			concentration in g/l	0.1	0.05	0.025	0.0125	0.00625	0.003125	0.0015625	0.00078125	0.000390625	0.000195313	9.76563e-05
	F	Propionic acid	Generation Time in h	ng	ng	ng	ng	ng	ng	ng	ng	ng	3.29394	2.70074	ng
			concentration in g/l	110	55	27.5	13.75	6.875	3.4375	1.71875	0.859375	0.429688	0.214844	0.107422
plate 2	A	Glutathione	Generation Time in h	3.05178	2.3888	2.96108	3.08011	2.25497	ng
			concentration in g/l	11.94	5.97	2.985	1.4925	0.74625
	B	Ornithine	Generation Time in h	4.13191	4.13191	3.06016	1.85373	2.95547	ng
			concentration in g/l	40.43	20.215	10.1075	5.05375	2.52687
	C	Acetic acid	Generation Time in h	ng	ng	ng	ng	4.70388	ng
			concentration in g/l	116.67	58.335	29.1675	14.5838	7.29188
	D	Adipic acid	Generation Time in h	6.89988	4.15587	3.29732	2.94061	2.67751	ng
			concentration in g/l	1.91	0.955	0.4775	0.23875	0.119375
#2															Medium +Candida
		Metabolitsubstances		1.Well	2.Well	3.Well	4.Well	5.Well	6.Well	7.Well	8.Well	9.Well	10.Well	11.Well	12.Well
plate 1	A	Lithocholic acid	Generation Time in h						2.524	2.21135	2.27028	2.19196	2.24093	1.83449	2.44331		ng = no growth; >12 h
			concentration in g/l	3.3	1.65	0.825	0.4125	0.20625	0.103125	0.0515625	0.0257813	0.0128906	0.00644531	0.00322266
	B	4 - Hydroxybenzoic acid	Generation Time in h	3.21173	2.56783	2.65991	2.36289	2.612	1.97094	1.93259	2.65079	2.53373	2.56217	2.50126	2.29036
			concentration in g/l	0.5	0.25	0.125	0.0625	0.03125	0.015625	0.0078125	0.00390625	0.00195312	0.000976562	0.000488281
	C	5-Dodecenoic acid	Generation Time in h	ng	ng	ng	ng	ng	ng	5.4078	5.62265	2.77072	3.16469	3.06153	2.62256
			concentration in g/l	2.1	1.05	0.525	0.2625	0.13125	0.065625	0.0328125	0.0164063	0.00820313	0.00410156	0.00205078
	D	8,11,14-Eicosatrienoic acid	Generation Time in h	2.39446	2.41273	2.41874	2.47862	2.50882	2.42733	1.95038	2.26893	2.25888	2.13516	2.20153	2.73222
			concentration in g/l	1.7	0.85	0.425	0.2125	0.10625	0.053125	0.0265625	0.0132812	0.00664062	0.00332031	0.00166016
	E	Aminoadipic acid	Generation Time in h	2.23453	1.88746	1.7446	1.67773	1.60641	1.77396	1.6698	1.85392	2.11124	2.36613	2.1558	2.07839
			concentration in g/l	0.1	0.05	0.025	0.0125	0.00625	0.003125	0.0015625	0.00078125	0.000390625	0.000195313	9.76563e-05
	F	Propionic acid	Generation Time in h	ng	ng	ng	ng	ng	ng	ng	2.89211	2.20833	1.78348	1.81213	1.84274
			concentration in g/l	110	55	27.5	13.75	6.875	3.4375	1.71875	0.859375	0.429688	0.214844	0.107422
	H	Glutathione	Generation Time in h	2.57818	1.94734	2.10692	2.24517	2.47877	2.46386	2.04565	2.33921	2.63846	2.61453	2.4252	2.4809
			concentration in g/l	11.94	5.97	2.985	1.4925	0.74625	0.373125	0.186563	0.0932812	0.0466406	0.0233203	0.0116602
plate 2	A	Ornithine	Generation Time in h	2.2956	2.28231	2.34076	2.33602	2.10841	1.82454	1.78438	1.73617	1.58771	1.69979	1.68271	1.40895
			concentration in g/l	40.43	20.215	10.1075	5.05375	2.52687	1.26344	0.631719	0.315859	0.15793	0.0789648	0.0394824
	B	Acetic acid	Generation Time in h	ng	ng	ng	ng	ng	ng	ng	1.99923	2.50077	2.3702	2.42832	1.89978
			concentration in g/l	116.67	58.335	29.1675	14.5838	7.29188	3.64594	1.82297	0.911484	0.455742	0.227871	0.113936
	C	Adipic acid	Generation Time in h	2.48058	2.53705	2.54403	2.49751	2.60192	2.52055	2.44082	2.40532	2.31737	2.3559	2.28671	2.26138
			concentration in g/l	1.91	0.955	0.4775	0.23875	0.119375	0.0596875	0.0298438	0.0149219	0.00746094	0.00373047	0.00186523
#3															without substances and without candida
		Metabolitsubstances		1.Well	2.Well	3.Well	4.Well	5.Well	6.Well	7.Well	8.Well	9.Well	10.Well	11.Well	12.Well
plate 1	A	Lithocholic acid	Generation Time in h						2.31209	1.92229	2.64479	2.35443	2.98232	2.45168	ng		ng = no growth; >12 h
			concentration in g/l	3.3	1.65	0.825	0.4125	0.20625	0.103125	0.0515625	0.0257813	0.0128906	0.00644531	0.00322266
	B	4 - Hydroxybenzoic acid	Generation Time in h	3.72916	3.64204	2.67454	2.92994	2.41769	2.37131	2.70455	3.46311	2.96926	3.18702	2.60414	ng
			concentration in g/l	0.5	0.25	0.125	0.0625	0.03125	0.015625	0.0078125	0.00390625	0.00195312	0.000976562	0.000488281
	C	5-Dodecenoic acid	Generation Time in h	ng	ng	ng	ng	2.22116	2.83903	2.73588	7.90646	2.85742	4.14189	4.59523	ng
			concentration in g/l	2.1	1.05	0.525	0.2625	0.13125	0.065625	0.0328125	0.0164063	0.00820313	0.00410156	0.00205078
	D	8,11,14-Eicosatrienoic acid	Generation Time in h	ng	8.49369	3.3585	3.94158	3.45346	2.81484	2.93984	2.59911	2.79733	2.98344	3.52798	ng
			concentration in g/l	1.7	0.85	0.425	0.2125	0.10625	0.053125	0.0265625	0.0132812	0.00664062	0.00332031	0.00166016
	E	Aminoadipic acid	Generation Time in h	2.01863	2.36928	2.57071	2.33148	2.49878	2.30485	2.53792	2.54938	2.70351	2.76596	2.92309	ng
			concentration in g/l	0.1	0.05	0.025	0.0125	0.00625	0.003125	0.0015625	0.00078125	0.000390625	0.000195313	9.76563e-05
	F	Propionic acid	Generation Time in h	ng	ng	ng	ng	ng	ng	ng	ng	5.05819	5.26471	4.71725	ng
			concentration in g/l	110	55	27.5	13.75	6.875	3.4375	1.71875	0.859375	0.429688	0.214844	0.107422
	H	Glutathione	Generation Time in h	2.96419	1.72265	2.16017	2.64496	2.27975	2.31995	2.64953	2.0085	2.76347	2.83965	3.01292	ng
			concentration in g/l	11.94	5.97	2.985	1.4925	0.74625	0.373125	0.186563	0.0932812	0.0466406	0.0233203	0.0116602
plate 2	A	Ornithine	Generation Time in h	1.52469	1.96013	2.22408	2.10597	2.32812	2.19255	2.06387	2.5058	2.62142	2.73693	2.34305	ng
			concentration in g/l	40.43	20.215	10.1075	5.05375	2.52687	1.26344	0.631719	0.315859	0.15793	0.0789648	0.0394824
	B	Acetic acid	Generation Time in h	ng	ng	ng	ng	ng	ng	3.14625	2.38598	2.12091	3.05713	3.07115	ng
			concentration in g/l	116.67	58.335	29.1675	14.5838	7.29188	3.64594	1.82297	0.911484	0.455742	0.227871	0.113936
	C	Adipic acid	Generation Time in h	1.96676	1.77531	2.76563	2.94451	3.5218	3.13635	3.09192	3.2464	2.89188	2.89724	2.84616	ng
			concentration in g/l	1.91	0.955	0.4775	0.23875	0.119375	0.0596875	0.0298438	0.0149219	0.00746094	0.00373047	0.00186523
		Medium+Candida	Generation Time in h	1.24836	1.75355	2.45341	2.52741

## Sheet: Tabelle2
Generation times in h (3 replicates)
Lithocholic acid	3.3	1.65	0.825	0.4125	0.20625	0.103125	0.0515625	0.0257813	0.0128906	0.00644531	0.00322266	concentration in g/l
	-	-	-	-	3.10527	2.35206	2.02552	2.4132	2.12947	2.12579	1.88071			ng = no growth; >12 h
	-	-	-	-	-	2.524	2.21135	2.27028	2.19196	2.24093	1.83449			- = no measurement
	-	-	-	-	-	2.31209	1.92229	2.64479	2.35443	2.98232	2.45168
4 - Hydroxybenzoic acid	0.5	0.25	0.125	0.0625	0.03125	0.015625	0.0078125	0.00390625	0.00195312	0.000976562	0.000488281	concentration in g/l
	2.42486	2.81014	2.32326	2.61408	2.52765	2.4176	2.55222	3.25218	2.59774	2.37146	2.31923
	3.21173	2.56783	2.65991	2.36289	2.612	1.97094	1.93259	2.65079	2.53373	2.56217	2.50126
	3.72916	3.64204	2.67454	2.92994	2.41769	2.37131	2.70455	3.46311	2.96926	3.18702	2.60414
5-Dodecenoic acid	2.1	1.05	0.525	0.2625	0.13125	0.065625	0.0328125	0.0164063	0.00820313	0.00410156	0.00205078	concentration in g/l
	ng	ng	ng	ng	3.74603	2.32667	3.06786	2.46327	2.54194	2.36527	2.39383
	ng	ng	ng	ng	ng	ng	5.4078	5.62265	2.77072	3.16469	3.06153
	ng	ng	ng	ng	2.22116	2.83903	2.73588	7.90646	2.85742	4.14189	4.59523
8,11,14-Eicosatrienoic acid	1.7	0.85	0.425	0.2125	0.10625	0.053125	0.0265625	0.0132812	0.00664062	0.00332031	0.00166016	concentration in g/l
	2.52247	2.7291	2.30844	2.06065	2.07559	1.98188	1.94881	2.00108	1.88139	2.53689	8.18561
	2.39446	2.41273	2.41874	2.47862	2.50882	2.42733	1.95038	2.26893	2.25888	2.13516	2.20153
	ng	8.49369	3.3585	3.94158	3.45346	2.81484	2.93984	2.59911	2.79733	2.98344	3.52798
Aminoadipic acid	0.1	0.05	0.025	0.0125	0.00625	0.003125	0.0015625	0.00078125	0.000390625	0.000195313	9.76563e-05	concentration in g/l
	5.3078	2.76341	2.14185	2.20032	2.26696	2.14728	2.30227	2.25867	2.14961	2.32803	10.3695
	2.23453	1.88746	1.7446	1.67773	1.60641	1.77396	1.6698	1.85392	2.11124	2.36613	2.1558
	2.01863	2.36928	2.57071	2.33148	2.49878	2.30485	2.53792	2.54938	2.70351	2.76596	2.92309
Propionic acid	110	55	27.5	13.75	6.875	3.4375	1.71875	0.859375	0.429688	0.214844	0.107422	concentration in g/l
	ng	ng	ng	ng	ng	ng	ng	ng	ng	3.29394	2.70074
	ng	ng	ng	ng	ng	ng	ng	2.89211	2.20833	1.78348	1.81213
	ng	ng	ng	ng	ng	ng	ng	ng	5.05819	5.26471	4.71725
Glutathione	11.94	5.97	2.985	1.4925	0.74625	0.373125	0.186563	0.0932812	0.0466406	0.0233203	0.0116602	concentration in g/l
	3.05178	2.3888	2.96108	3.08011	2.25497	-	-	-	-	-	-
	2.57818	1.94734	2.10692	2.24517	2.47877	2.46386	2.04565	2.33921	2.63846	2.61453	2.4252
	2.96419	1.72265	2.16017	2.64496	2.27975	2.31995	2.64953	2.0085	2.76347	2.83965	3.01292
Ornithine	40.43	20.215	10.1075	5.05375	2.52687	1.26344	0.631719	0.315859	0.15793	0.0789648	0.0394824	concentration in g/l
	4.13191	4.13191	3.06016	1.85373	2.95547	-	-	-	-	-	-
	2.2956	2.28231	2.34076	2.33602	2.10841	1.82454	1.78438	1.73617	1.58771	1.69979	1.68271
	1.52469	1.96013	2.22408	2.10597	2.32812	2.19255	2.06387	2.5058	2.62142	2.73693	2.34305
Acetic acid	116.67	58.335	29.1675	14.5838	7.29188	3.64594	1.82297	0.911484	0.455742	0.227871	0.113936	concentration in g/l
	ng	ng	ng	ng	4.70388	-	-	-	-	-	-
	ng	ng	ng	ng	ng	ng	ng	1.99923	2.50077	2.3702	2.42832
	ng	ng	ng	ng	ng	ng	3.14625	2.38598	2.12091	3.05713	3.07115
Adipic acid	1.91	0.955	0.4775	0.23875	0.119375	0.0596875	0.0298438	0.0149219	0.00746094	0.00373047	0.00186523	concentration in g/l
	6.89988	4.15587	3.29732	2.94061	2.67751	-	-	-	-	-	-
	2.48058	2.53705	2.54403	2.49751	2.60192	2.52055	2.44082	2.40532	2.31737	2.3559	2.28671
	1.96676	1.77531	2.76563	2.94451	3.5218	3.13635	3.09192	3.2464	2.89188	2.89724	2.84616
No Substance added	0
	2.44331
	2.29036
	2.62256
	2.73222
	2.07839
	1.84274
	2.4809
	1.40895
	1.89978
	2.26138
